# Supplementary material for: Integrated analysis of dysregulated lncRNA expression in breast cancer cell identified by RNA-seq study
Source: Noncoding RNA Res. 2016 Sep 21;1(1):35–42. doi: 10.1016/j.ncrna.2016.09.002 (PMC6096410; doi:10.1016/j.ncrna.2016.09.002)
Supplement: Supplementary file 1 [file mmc1.xls]

## Sheet: Sheet1
Gen_Id	C_R1	C_R2	C_R3	T_R4	T_R5	T_R6
ENSG00000000003.10	323	445	419	135	180	267
ENSG00000000005.5	0	1	1	0	0	0
ENSG00000000419.8	238	93	378	318	524	520
ENSG00000000457.8	144	138	179	87	146	149
ENSG00000000460.12	114	31	199	71	136	154
ENSG00000000938.8	0	0	0	0	0	0
ENSG00000000971.11	26	255	29	0	0	0
ENSG00000001036.8	1129	361	1569	417	538	905
ENSG00000001084.6	465	547	1439	209	518	481
ENSG00000001167.10	212	246	398	190	462	396
ENSG00000001460.13	80	51	184	14	29	38
ENSG00000001461.12	1656	1704	1738	121	196	251
ENSG00000001497.12	150	130	500	115	203	288
ENSG00000001561.6	166	252	225	280	282	456
ENSG00000001617.7	313	489	324	203	253	362
ENSG00000001626.9	0	2	0	0	0	0
ENSG00000001629.5	1246	1183	2249	809	1627	1588
ENSG00000001630.11	114	46	166	49	78	146
ENSG00000001631.10	571	512	907	275	569	460
ENSG00000002016.11	148	128	170	72	160	123
ENSG00000002079.8	17	28	28	11	26	19
ENSG00000002330.9	42	87	156	24	57	77
ENSG00000002549.7	398	316	642	185	283	415
ENSG00000002586.13	0	0	0	0	0	0
ENSG00000002587.5	31	21	26	2	7	3
ENSG00000002726.15	17	515	214	1	1	2
ENSG00000002745.8	3	2	7	1	0	1
ENSG00000002746.9	9	8	32	1	1	1
ENSG00000002822.11	74	70	158	58	149	165
ENSG00000002834.13	1607	1744	3101	430	836	1036
ENSG00000002919.10	111	124	212	146	286	333
ENSG00000002933.3	1	1	1	0	0	1
ENSG00000003056.3	745	450	909	351	416	716
ENSG00000003096.9	3	16	7	34	116	66
ENSG00000003137.4	54	68	181	23	165	31
ENSG00000003147.13	209	158	374	165	477	354
ENSG00000003249.8	115	118	306	240	472	636
ENSG00000003393.10	365	270	563	234	417	404
ENSG00000003400.10	99	87	96	3	5	5
ENSG00000003402.14	672	481	620	178	371	306
ENSG00000003436.10	215	185	1505	223	414	590
ENSG00000003509.11	144	116	300	95	171	146
ENSG00000003756.12	555	550	689	247	665	437
ENSG00000003987.9	37	35	37	33	86	74
ENSG00000003989.12	6	15	73	7839	7696	13558
ENSG00000004059.6	207	274	444	80	157	276
ENSG00000004139.9	0	0	0	23	38	38
ENSG00000004142.7	525	506	1117	170	425	698
ENSG00000004399.8	15	83	73	478	1182	1070
ENSG00000004455.12	876	1188	2344	225	468	617
ENSG00000004468.7	0	0	0	1	0	1
ENSG00000004478.5	962	693	2033	450	1192	1520
ENSG00000004487.11	790	697	1744	281	611	794
ENSG00000004534.10	313	352	540	223	499	362
ENSG00000004660.10	68	48	148	11	44	36
ENSG00000004700.11	487	189	703	87	164	222
ENSG00000004766.11	449	289	616	182	326	304
ENSG00000004776.7	0	0	1	0	0	0
ENSG00000004777.12	3	15	30	6	31	12
ENSG00000004779.5	434	253	680	136	264	394
ENSG00000004799.7	895	1309	4949	21	27	43
ENSG00000004809.9	0	1	0	0	0	0
ENSG00000004838.9	1	0	9	0	0	0
ENSG00000004846.12	0	0	0	0	0	1
ENSG00000004848.6	3	1	2	2	8	5
ENSG00000004864.9	213	188	782	191	416	509
ENSG00000004866.14	125	62	157	48	99	98
ENSG00000004897.6	1298	643	1713	489	909	1034
ENSG00000004939.9	0	0	0	1	0	0
ENSG00000004948.9	0	0	0	415	721	579
ENSG00000004961.10	351	221	409	73	155	195
ENSG00000004975.7	127	168	299	85	337	288
ENSG00000005001.5	81	173	79	55	80	86
ENSG00000005007.8	629	754	1395	328	870	981
ENSG00000005020.8	1307	1520	2592	113	270	247
ENSG00000005022.5	2561	1300	4698	1272	2727	3673
ENSG00000005059.11	222	83	480	60	130	168
ENSG00000005073.5	9	4	20	0	3	5
ENSG00000005075.11	56	88	165	56	127	180
ENSG00000005100.8	179	193	455	220	452	407
ENSG00000005102.8	0	0	0	0	0	0
ENSG00000005108.10	3	2	4	2	2	1
ENSG00000005156.7	203	190	423	110	220	231
ENSG00000005175.5	196	137	405	92	206	196
ENSG00000005187.7	16	38	61	1	7	6
ENSG00000005189.15	66	17	144	27	91	85
ENSG00000005194.10	484	340	700	74	165	241
ENSG00000005206.11	92	209	336	80	251	175
ENSG00000005238.14	193	174	434	54	65	83
ENSG00000005243.5	3	20	12	11	12	10
ENSG00000005249.8	151	446	141	31	83	104
ENSG00000005302.13	173	83	316	42	100	95
ENSG00000005339.8	492	1228	746	374	1359	796
ENSG00000005379.11	0	3	0	1	1	1
ENSG00000005381.6	0	1	1	0	1	0
ENSG00000005421.4	4	5	3	1	6	2
ENSG00000005436.9	145	161	264	125	225	212
ENSG00000005448.12	27	22	82	55	103	160
ENSG00000005469.7	201	208	328	442	392	594
ENSG00000005471.11	2	1	3	11	19	26
ENSG00000005483.14	510	844	661	562	1573	946
ENSG00000005486.12	280	442	347	215	289	572
ENSG00000005513.9	0	0	0	2	4	6
ENSG00000005700.10	1464	1040	2086	799	1013	1391
ENSG00000005801.12	345	189	475	291	588	513
ENSG00000005810.12	846	1725	894	380	851	772
ENSG00000005812.6	931	501	1349	152	472	447
ENSG00000005844.13	0	3	1	5	3	1
ENSG00000005882.6	33	60	52	12	34	42
ENSG00000005884.13	1589	2488	4643	472	738	1014
ENSG00000005889.11	1271	1037	1603	355	815	766
ENSG00000005893.11	3253	1598	2728	1552	2011	2876
ENSG00000005955.8	795	583	1113	187	445	346
ENSG00000005961.13	1	5	6	0	8	4
ENSG00000005981.8	2	29	3	0	0	0
ENSG00000006007.7	1746	2282	2045	359	576	995
ENSG00000006015.13	37	80	161	30	122	111
ENSG00000006016.6	4	6	14	60	56	117
ENSG00000006025.7	93	118	171	106	218	222
ENSG00000006042.6	13	9	37	1	0	0
ENSG00000006047.8	138	200	65	36	68	81
ENSG00000006059.3	0	0	0	0	0	0
ENSG00000006062.9	56	114	157	35	72	78
ENSG00000006071.7	0	0	0	8	29	14
ENSG00000006074.4	0	0	0	0	0	0
ENSG00000006075.11	0	0	0	0	0	0
ENSG00000006114.11	470	733	583	194	469	361
ENSG00000006116.3	0	0	0	0	0	0
ENSG00000006118.10	120	437	239	489	719	1167
ENSG00000006125.12	2854	1584	4579	566	768	956
ENSG00000006128.7	0	1	0	0	0	0
ENSG00000006194.6	546	893	966	231	518	520
ENSG00000006210.6	0	3	2	0	0	1
ENSG00000006282.14	67	237	318	274	561	655
ENSG00000006283.13	0	0	1	1	2	5
ENSG00000006327.9	645	539	2682	458	760	1105
ENSG00000006377.9	0	0	0	0	0	0
ENSG00000006432.11	572	922	1052	464	799	998
ENSG00000006451.3	720	453	1241	177	328	349
ENSG00000006453.9	445	649	1077	120	190	225
ENSG00000006459.6	294	464	326	203	373	336
ENSG00000006468.9	11	9	90	1	0	0
ENSG00000006530.11	234	227	553	101	177	206
ENSG00000006534.11	398	1448	1468	21	43	78
ENSG00000006555.6	12	62	62	0	0	1
ENSG00000006576.12	355	307	585	390	797	643
ENSG00000006606.4	0	0	0	2	2	2
ENSG00000006607.8	90	150	189	62	139	136
ENSG00000006611.10	0	1	0	0	0	0
ENSG00000006625.13	486	172	1387	228	482	714
ENSG00000006634.3	338	95	657	186	438	500
ENSG00000006638.7	0	0	0	0	0	0
ENSG00000006652.9	473	357	693	328	631	528
ENSG00000006659.8	0	0	0	0	0	0
ENSG00000006695.6	168	126	264	46	91	160
ENSG00000006704.6	243	183	711	101	212	193
ENSG00000006712.10	282	260	636	158	392	473
ENSG00000006715.11	658	732	926	190	431	439
ENSG00000006740.11	7	4	7	43	115	124
ENSG00000006744.12	466	277	934	254	545	716
ENSG00000006747.10	4	3	0	11	429	86
ENSG00000006756.11	464	521	529	260	441	645
ENSG00000006757.7	103	112	217	16	16	30
ENSG00000006788.7	0	0	0	0	0	0
ENSG00000006831.9	1311	793	1938	1100	2613	2605
ENSG00000006837.6	25	33	41	18	30	35
ENSG00000007001.7	1	0	0	2	4	4
ENSG00000007038.6	0	0	2	0	0	0
ENSG00000007047.10	142	229	222	36	67	62
ENSG00000007062.7	53	252	37	0	0	0
ENSG00000007080.6	65	59	253	46	97	138
ENSG00000007129.12	0	0	0	0	0	0
ENSG00000007168.7	2279	2163	3226	586	1643	1420
ENSG00000007171.12	0	0	0	0	0	0
ENSG00000007174.12	0	1	1	1	4	1
ENSG00000007202.10	1782	1791	2470	1296	2674	3105
ENSG00000007216.10	0	0	0	0	0	0
ENSG00000007237.13	0	4	0	1	1	4
ENSG00000007255.6	33	153	86	39	100	124
ENSG00000007264.9	0	0	0	10	28	34
ENSG00000007306.10	0	0	0	1	3	1
ENSG00000007312.8	0	0	0	0	0	0
ENSG00000007314.7	0	0	0	0	0	2
ENSG00000007341.13	177	131	227	69	155	157
ENSG00000007350.12	0	1	0	0	0	0
ENSG00000007372.15	53	44	56	7	26	7
ENSG00000007376.3	221	222	609	71	206	304
ENSG00000007384.11	275	447	561	132	415	313
ENSG00000007392.12	331	442	552	242	668	479
ENSG00000007402.7	19	31	29	7	17	20
ENSG00000007516.9	8	9	12	16	50	55
ENSG00000007520.3	62	88	180	22	62	94
ENSG00000007541.10	133	293	407	69	186	252
ENSG00000007545.11	143	262	267	116	317	261
ENSG00000007866.14	123	288	285	82	187	181
ENSG00000007908.10	0	0	0	0	0	0
ENSG00000007923.11	168	147	407	86	142	163
ENSG00000007933.8	0	0	0	0	2	4
ENSG00000007944.10	198	699	97	207	399	456
ENSG00000007952.13	2	10	6	4	8	5
ENSG00000007968.6	139	28	492	49	227	194
ENSG00000008018.8	810	747	1668	527	981	1582
ENSG00000008056.8	1	2	1	1	1	0
ENSG00000008083.9	273	230	465	653	965	1112
ENSG00000008086.6	31	44	30	19	47	49
ENSG00000008118.5	11	11	23	0	0	0
ENSG00000008128.18	12	6	18	8	18	8
ENSG00000008130.11	314	447	689	171	423	416
ENSG00000008196.7	0	0	0	0	0	0
ENSG00000008197.4	0	0	0	0	0	0
ENSG00000008226.15	4	12	16	3	15	10
ENSG00000008256.11	275	283	553	76	162	173
ENSG00000008277.10	17	33	13	56	180	127
ENSG00000008282.3	3114	1397	3364	1142	1538	1955
ENSG00000008283.11	835	759	1289	1586	2359	3684
ENSG00000008294.16	1946	1231	2155	1071	2379	2238
ENSG00000008300.10	303	712	686	121	411	324
ENSG00000008311.10	19	12	25	2	18	9
ENSG00000008323.11	39	124	86	17	35	56
ENSG00000008324.6	115	109	181	40	91	105
ENSG00000008382.11	11	13	18	16	46	77
ENSG00000008394.7	5315	1396	7854	620	739	1163
ENSG00000008405.7	160	92	226	109	216	174
ENSG00000008438.4	3	1	1	3	2	0
ENSG00000008441.12	89	263	193	6	31	34
ENSG00000008513.10	1432	1200	1621	1099	794	2139
ENSG00000008516.12	1	13	8	3	11	3
ENSG00000008517.12	1	7	2	0	0	0
ENSG00000008710.13	437	684	937	182	402	416
ENSG00000008735.10	2	37	22	10	30	30
ENSG00000008838.12	177	138	360	58	117	114
ENSG00000008853.12	215	400	499	44	129	138
ENSG00000008869.7	441	426	708	211	600	445
ENSG00000008952.12	1759	825	2096	737	937	1228
ENSG00000008988.5	1404	1445	5122	482	1053	1380
ENSG00000009307.11	6933	5154	10531	9843	17217	21453
ENSG00000009335.13	1910	1665	3932	575	1361	1388
ENSG00000009413.11	616	724	615	807	2315	1400
ENSG00000009694.9	0	0	0	1	2	1
ENSG00000009709.7	0	0	0	0	0	0
ENSG00000009724.12	25	45	39	25	53	25
ENSG00000009765.10	1	11	1	2	0	1
ENSG00000009780.11	164	95	223	28	102	98
ENSG00000009790.10	27	71	49	10	27	37
ENSG00000009830.7	78	98	170	178	410	290
ENSG00000009844.10	679	422	1065	298	484	704
ENSG00000009950.11	2	2	3	6	28	28
ENSG00000009954.6	1999	1550	3674	801	1812	1825
ENSG00000010017.9	485	421	874	252	555	630
ENSG00000010030.9	0	19	4	4	3	2
ENSG00000010072.11	232	105	363	144	296	306
ENSG00000010165.14	260	291	444	193	467	501
ENSG00000010219.8	105	91	166	6	18	25
ENSG00000010244.11	1877	1048	2414	694	1335	1330
ENSG00000010256.6	872	500	1337	118	222	369
ENSG00000010270.9	516	299	788	83	78	131
ENSG00000010278.7	1537	335	929	325	461	814
ENSG00000010282.10	0	0	0	0	0	0
ENSG00000010292.8	744	329	1305	234	641	702
ENSG00000010295.14	5	9	3	4	2	7
ENSG00000010310.4	7	15	25	15	20	22
ENSG00000010318.14	13	20	27	3	16	17
ENSG00000010319.2	1	2	2	0	1	2
ENSG00000010322.11	251	565	615	135	314	257
ENSG00000010327.6	0	2	0	0	0	1
ENSG00000010361.9	13	20	32	15	31	31
ENSG00000010379.11	2	1	3	0	0	0
ENSG00000010404.13	267	601	571	557	1060	885
ENSG00000010438.12	0	1	6	0	1	1
ENSG00000010539.7	120	135	155	88	173	221
ENSG00000010610.5	0	1	1	0	0	0
ENSG00000010626.10	19	55	48	17	18	26
ENSG00000010671.11	0	0	0	0	0	0
ENSG00000010704.14	337	286	319	26	33	30
ENSG00000010803.12	110	184	297	57	158	109
ENSG00000010810.12	27	79	92	4	16	22
ENSG00000010818.4	441	677	541	169	297	345
ENSG00000010932.11	2	0	0	1	1	3
ENSG00000011007.7	587	574	1178	314	632	714
ENSG00000011009.6	144	188	370	67	158	207
ENSG00000011021.17	63	68	83	52	169	90
ENSG00000011028.9	24	194	72	115	162	236
ENSG00000011052.16	0	0	0	0	0	0
ENSG00000011083.4	0	0	0	0	0	0
ENSG00000011105.7	124	249	162	60	118	131
ENSG00000011114.10	811	863	1066	591	1584	1330
ENSG00000011132.7	26	60	97	17	33	40
ENSG00000011143.12	83	83	144	90	204	245
ENSG00000011198.3	549	155	952	77	131	173
ENSG00000011201.6	0	0	0	53	87	84
ENSG00000011243.11	196	254	336	106	246	241
ENSG00000011258.11	265	358	322	459	1196	812
ENSG00000011260.9	206	199	402	251	687	715
ENSG00000011275.14	344	570	733	336	740	842
ENSG00000011295.10	886	592	1299	373	665	759
ENSG00000011304.11	1304	920	3705	633	1564	1681
ENSG00000011332.15	3	2	8	8	15	14
ENSG00000011347.5	11	202	47	104	265	288
ENSG00000011376.5	446	221	759	59	132	172
ENSG00000011405.9	1318	1154	1931	594	1439	1247
ENSG00000011422.7	257	207	408	24	25	44
ENSG00000011426.6	4914	69	7381	389	834	932
ENSG00000011451.10	70	277	310	95	265	266
ENSG00000011454.11	924	885	1020	472	1135	948
ENSG00000011465.12	79	0	83	0	1	0
ENSG00000011478.7	84	71	129	68	105	134
ENSG00000011485.9	190	186	626	91	237	241
ENSG00000011523.9	134	435	339	118	418	322
ENSG00000011566.9	707	273	582	335	654	560
ENSG00000011590.9	14	12	28	12	28	24
ENSG00000011600.5	0	0	0	0	0	0
ENSG00000011638.6	644	733	664	160	207	345
ENSG00000011677.7	0	0	0	1	0	0
ENSG00000012048.14	458	36	1313	261	649	600
ENSG00000012061.11	141	240	386	43	100	128
ENSG00000012124.10	6	4	55	11	8	13
ENSG00000012171.13	97	342	585	253	299	461
ENSG00000012174.7	291	351	327	228	303	422
ENSG00000012211.8	33	39	109	25	47	54
ENSG00000012223.8	0	12	0	0	0	0
ENSG00000012232.4	1107	1002	1424	116	203	299
ENSG00000012504.9	0	0	0	0	0	0
ENSG00000012660.9	2560	548	2463	557	588	1010
ENSG00000012779.5	0	2	1	4	9	9
ENSG00000012817.11	0	0	0	0	0	0
ENSG00000012822.11	279	671	734	60	252	128
ENSG00000012963.9	353	269	683	329	682	865
ENSG00000012983.6	533	243	549	316	650	454
ENSG00000013016.10	3	31	13	32	74	84
ENSG00000013275.3	368	400	726	268	414	767
ENSG00000013288.4	884	846	1092	174	314	295
ENSG00000013293.4	0	0	0	1	1	0
ENSG00000013297.5	1	1	1	1	3	4
ENSG00000013306.11	312	520	1024	240	595	811
ENSG00000013364.14	1959	2114	3471	148	326	294
ENSG00000013374.11	564	998	1290	77	204	231
ENSG00000013375.9	421	271	659	297	558	698
ENSG00000013392.5	59	67	81	70	126	143
ENSG00000013441.11	1035	437	963	256	773	450
ENSG00000013503.5	164	107	340	90	243	218
ENSG00000013523.5	199	361	349	276	524	630
ENSG00000013561.13	1130	631	1642	240	411	555
ENSG00000013563.8	59	69	181	77	131	195
ENSG00000013573.12	57	35	259	48	167	112
ENSG00000013583.4	45	107	88	46	177	141
ENSG00000013588.5	6399	3794	11616	2487	4312	4432
ENSG00000013619.9	22	23	52	26	79	41
ENSG00000013725.10	0	0	0	1	1	0
ENSG00000013810.14	153	21	602	108	350	246
ENSG00000014123.9	929	348	920	382	510	657
ENSG00000014138.4	53	28	174	68	210	216
ENSG00000014164.6	48	104	154	41	136	130
ENSG00000014216.10	1506	2154	2176	440	918	1233
ENSG00000014257.11	67	66	77	7	9	12
ENSG00000014641.13	1439	678	2081	413	737	970
ENSG00000014824.8	1162	673	1761	265	465	584
ENSG00000014914.15	73	49	97	55	142	103
ENSG00000014919.8	790	628	1292	277	443	697
ENSG00000015133.14	159	181	412	239	600	586
ENSG00000015153.10	245	105	315	144	325	274
ENSG00000015171.14	997	947	1657	547	1603	1483
ENSG00000015285.6	0	3	4	1	3	1
ENSG00000015413.5	0	0	0	0	0	0
ENSG00000015475.14	387	589	874	219	381	563
ENSG00000015479.13	5225	3266	7523	1964	4281	4752
ENSG00000015520.10	0	3	0	2	0	4
ENSG00000015532.5	130	242	335	234	437	596
ENSG00000015568.8	0	0	0	0	0	0
ENSG00000015592.12	0	0	0	0	0	0
ENSG00000015676.12	983	1355	1826	289	582	707
ENSG00000016082.10	23	5	35	1	7	1
ENSG00000016391.5	139	213	255	36	73	101
ENSG00000016402.8	0	12	6	7	5	12
ENSG00000016490.11	0	0	0	0	0	0
ENSG00000016602.8	2	0	5	0	0	0
ENSG00000016864.12	443	319	514	117	182	229
ENSG00000017260.14	990	585	1111	478	736	865
ENSG00000017373.11	4	37	39	18	43	34
ENSG00000017427.11	0	0	0	0	2	1
ENSG00000017483.10	1	0	2	0	1	0
ENSG00000017621.11	13	18	7	2	13	2
ENSG00000017797.7	748	672	1855	192	580	610
ENSG00000018189.7	297	231	344	97	213	156
ENSG00000018236.9	0	3	0	1	0	0
ENSG00000018280.12	5	4	6	5	12	15
ENSG00000018408.10	510	683	796	109	273	246
ENSG00000018510.8	1233	453	2116	0	0	1
ENSG00000018607.5	0	0	0	0	0	1
ENSG00000018610.8	199	167	255	127	247	305
ENSG00000018625.10	1	0	0	0	0	1
ENSG00000018699.7	110	103	336	49	148	177
ENSG00000018869.12	0	2	0	0	2	0
ENSG00000019102.7	1	2	1	0	1	2
ENSG00000019144.12	160	182	378	67	203	176
ENSG00000019169.9	5	0	8	0	0	0
ENSG00000019186.5	1	1	1	134	55	195
ENSG00000019485.8	12	41	21	12	67	42
ENSG00000019505.3	0	0	0	34	9	47
ENSG00000019549.4	57	22	419	10	11	21
ENSG00000019582.10	1	18	4	1	5	6
ENSG00000019991.11	28	2	9	0	0	0
ENSG00000019995.6	442	611	894	390	848	930
ENSG00000020129.11	81	167	212	127	229	332
ENSG00000020181.13	1	5	4	8	16	21
ENSG00000020219.8	0	0	1	0	2	0
ENSG00000020256.15	85	121	178	97	220	192
ENSG00000020426.6	157	87	312	157	304	297
ENSG00000020577.9	327	255	716	244	528	456
ENSG00000020633.14	0	0	1	1	1	0
ENSG00000020922.7	192	104	387	61	147	128
ENSG00000021300.8	16	61	8	21	70	71
ENSG00000021355.8	500	844	1060	104	184	302
ENSG00000021461.12	0	0	0	2	2	0
ENSG00000021488.8	3	3	0	1	3	0
ENSG00000021574.7	595	261	546	235	400	513
ENSG00000021645.13	0	0	0	0	7	17
ENSG00000021762.15	364	218	671	20	65	71
ENSG00000021776.6	763	851	1181	309	619	684
ENSG00000021826.10	378	250	400	9	4	3
ENSG00000021852.8	0	0	0	0	0	0
ENSG00000022267.12	0	1	6	112	311	246
ENSG00000022277.8	261	244	426	207	510	706
ENSG00000022355.10	0	0	0	0	1	3
ENSG00000022556.11	0	0	0	0	0	0
ENSG00000022567.5	132	272	327	135	188	335
ENSG00000022840.10	980	804	1476	299	813	797
ENSG00000022976.11	87	156	248	110	271	290
ENSG00000023041.7	403	171	661	254	386	491
ENSG00000023171.10	29	129	19	2	2	3
ENSG00000023191.12	610	804	1361	164	419	583
ENSG00000023228.8	1726	848	2226	408	718	983
ENSG00000023287.8	2380	1576	3018	497	1348	1178
ENSG00000023318.7	462	303	490	262	328	446
ENSG00000023330.10	206	229	474	94	114	186
ENSG00000023445.8	2149	367	1969	9	11	20
ENSG00000023516.7	1271	2032	1416	1027	1943	1803
ENSG00000023572.4	157	25	279	81	116	156
ENSG00000023608.4	80	22	78	26	59	51
ENSG00000023697.8	531	315	1476	45	117	120
ENSG00000023734.6	1163	622	2061	308	657	806
ENSG00000023839.6	1166	274	1478	19	28	16
ENSG00000023892.9	49	139	160	27	30	53
ENSG00000023902.8	6	5	10	20	33	69
ENSG00000023909.5	1478	365	2542	87	143	198
ENSG00000024048.6	782	726	985	317	709	610
ENSG00000024422.7	153	735	424	35	105	59
ENSG00000024526.12	757	3	1194	112	269	325
ENSG00000024862.12	128	177	142	19	44	69
ENSG00000025039.9	21	194	50	67	169	80
ENSG00000025156.7	148	94	163	67	136	110
ENSG00000025293.11	528	613	1445	190	391	408
ENSG00000025423.7	6	0	13	8	15	35
ENSG00000025434.14	71	288	291	21	30	46
ENSG00000025708.8	52	161	220	3	12	12
ENSG00000025770.14	75	90	216	33	84	89
ENSG00000025772.7	213	173	594	79	122	237
ENSG00000025796.9	398	452	528	413	607	600
ENSG00000025800.9	1720	1990	2766	637	1069	1287
ENSG00000026025.9	84	20	175	0	2	6
ENSG00000026036.16	5	18	24	34	124	59
ENSG00000026103.15	651	240	722	85	101	102
ENSG00000026297.11	41	52	65	77	157	206
ENSG00000026508.11	2348	1746	3903	455	455	668
ENSG00000026559.8	1	8	2	5	5	13
ENSG00000026652.9	86	125	158	10	31	12
ENSG00000026751.12	0	6	2	0	0	0
ENSG00000026950.12	43	233	133	10	7	9
ENSG00000027001.7	291	114	359	51	95	126
ENSG00000027075.9	73	194	194	244	480	474
ENSG00000027644.4	1	0	0	0	1	0
ENSG00000027697.8	1270	1196	1325	219	220	396
ENSG00000027847.9	87	160	196	82	151	217
ENSG00000027869.7	1	4	27	0	0	1
ENSG00000028116.12	152	100	279	63	110	111
ENSG00000028137.12	2	10	3	0	0	0
ENSG00000028203.13	1124	701	1637	512	988	975
ENSG00000028277.14	2	11	3	2	4	5
ENSG00000028310.13	218	171	517	211	444	399
ENSG00000028528.10	332	848	720	280	612	495
ENSG00000028839.4	120	67	207	37	126	129
ENSG00000029153.10	472	196	2452	88	257	218
ENSG00000029363.11	3453	2603	4416	1744	3462	3188
ENSG00000029364.7	2603	1641	2654	1123	1613	2481
ENSG00000029534.15	0	0	3	6	17	16
ENSG00000029559.5	0	0	0	0	2	4
ENSG00000029639.6	81	38	203	43	104	78
ENSG00000029725.12	545	867	1062	550	1554	1245
ENSG00000029993.10	596	422	1093	386	926	1394
ENSG00000030066.9	360	284	568	442	951	991
ENSG00000030110.8	51	66	80	21	35	109
ENSG00000030304.8	0	0	0	0	0	0
ENSG00000030419.12	2932	1756	1675	137	357	290
ENSG00000030582.12	1184	2793	1334	583	1193	1428
ENSG00000031003.6	259	482	435	232	607	407
ENSG00000031081.6	143	89	170	9	39	16
ENSG00000031544.9	2	0	3	8	19	10
ENSG00000031691.5	61	14	152	26	86	107
ENSG00000031698.8	1216	842	1487	888	997	1731
ENSG00000031823.10	175	227	450	46	149	136
ENSG00000032219.14	284	220	448	470	1027	755
ENSG00000032389.8	136	66	337	123	271	337
ENSG00000032444.11	194	203	301	33	67	96
ENSG00000032742.13	82	89	138	51	105	97
ENSG00000033011.7	63	62	113	20	50	51
ENSG00000033030.9	246	220	355	192	411	352
ENSG00000033050.3	511	465	1239	174	331	549
ENSG00000033100.10	639	669	1083	396	698	775
ENSG00000033122.13	10	5	20	11	13	10
ENSG00000033170.12	225	99	217	1894	2143	3419
ENSG00000033178.7	1538	692	2203	535	905	886
ENSG00000033327.8	28	45	59	93	198	208
ENSG00000033627.10	375	460	405	176	316	346
ENSG00000033800.9	278	232	329	169	421	269
ENSG00000033867.12	962	302	1900	1189	1264	1686
ENSG00000034053.10	0	0	0	8	27	27
ENSG00000034063.9	134	12	610	57	235	165
ENSG00000034152.14	91	301	344	75	175	197
ENSG00000034239.6	2	2	17	0	0	1
ENSG00000034510.4	3303	2905	11549	1208	2236	3137
ENSG00000034533.7	62	73	107	60	113	145
ENSG00000034677.7	880	639	1043	799	1037	1530
ENSG00000034693.10	125	89	245	62	104	116
ENSG00000034713.3	577	729	1132	220	379	453
ENSG00000034971.9	6	5	0	0	1	0
ENSG00000035115.16	531	439	742	339	628	596
ENSG00000035141.3	330	268	1048	349	693	827
ENSG00000035403.12	1446	2036	2532	573	909	1129
ENSG00000035499.8	185	4	445	108	220	321
ENSG00000035664.7	53	106	116	42	79	76
ENSG00000035681.3	467	368	780	168	438	400
ENSG00000035687.9	461	263	704	163	375	364
ENSG00000035720.3	2	0	1	0	4	0
ENSG00000035862.8	429	409	860	203	222	321
ENSG00000035928.10	625	482	1121	240	591	631
ENSG00000036054.8	925	329	976	256	413	482
ENSG00000036257.8	1007	829	1470	479	966	946
ENSG00000036448.5	0	0	0	0	0	0
ENSG00000036473.5	0	0	0	0	0	0
ENSG00000036530.4	0	13	1	8	26	14
ENSG00000036549.8	1081	715	1615	427	1055	1054
ENSG00000036565.10	0	0	0	0	0	0
ENSG00000036672.11	52	9	20	9	36	35
ENSG00000036828.9	0	0	0	0	0	0
ENSG00000037042.8	43	51	79	25	65	60
ENSG00000037241.3	32	17	37	12	15	31
ENSG00000037280.11	0	0	0	1	4	4
ENSG00000037474.10	519	408	1357	396	712	798
ENSG00000037637.6	318	429	484	165	379	426
ENSG00000037749.7	1588	852	1643	530	738	1082
ENSG00000037757.9	42	36	156	62	162	161
ENSG00000037897.12	15	19	88	31	75	83
ENSG00000037965.4	7	12	43	3	1	3
ENSG00000038002.4	197	69	153	116	105	221
ENSG00000038210.9	548	188	930	184	424	451
ENSG00000038219.8	1639	1486	3243	669	1374	1022
ENSG00000038274.11	1302	843	1926	178	397	399
ENSG00000038295.3	28	0	16	0	0	0
ENSG00000038358.10	236	285	505	108	296	389
ENSG00000038382.13	782	920	1546	753	1893	1577
ENSG00000038427.11	166	15	105	13	98	22
ENSG00000038532.10	348	733	764	143	374	296
ENSG00000038945.10	0	0	0	0	0	0
ENSG00000039068.13	7936	5674	8866	5130	7100	9559
ENSG00000039123.11	796	462	1133	306	529	525
ENSG00000039139.9	13	13	23	21	60	48
ENSG00000039319.12	1252	1072	1424	628	1558	1226
ENSG00000039523.13	32	126	110	31	110	56
ENSG00000039537.9	0	0	0	0	0	0
ENSG00000039560.9	265	426	699	61	166	169
ENSG00000039600.6	0	0	2	0	0	1
ENSG00000039650.5	87	94	265	58	170	133
ENSG00000039987.2	4	1	3	0	1	4
ENSG00000040199.14	742	573	910	341	941	764
ENSG00000040275.12	290	62	848	114	223	271
ENSG00000040341.13	648	421	889	238	459	559
ENSG00000040487.8	69	57	104	54	126	95
ENSG00000040531.10	65	98	146	52	195	148
ENSG00000040608.9	10	16	49	13	44	69
ENSG00000040633.8	291	382	654	198	382	550
ENSG00000040731.6	4	0	1	0	0	0
ENSG00000040933.10	182	205	365	206	464	412
ENSG00000041353.5	1210	933	3486	824	1339	1433
ENSG00000041357.11	1014	658	1872	937	1613	2381
ENSG00000041515.10	15	4	4	23	72	42
ENSG00000041802.6	399	359	767	499	831	1128
ENSG00000041880.10	80	314	210	4	9	12
ENSG00000041982.10	980	176	1414	0	0	1
ENSG00000041988.11	37	42	72	19	51	70
ENSG00000042062.7	5	15	12	45	198	70
ENSG00000042088.9	198	198	381	179	387	438
ENSG00000042286.10	81	93	231	42	113	140
ENSG00000042304.6	0	0	0	0	0	0
ENSG00000042317.12	49	39	75	74	171	143
ENSG00000042429.6	333	224	472	104	286	240
ENSG00000042445.9	759	379	938	111	199	295
ENSG00000042493.11	1097	721	2505	74	136	213
ENSG00000042753.7	565	495	1387	231	419	687
ENSG00000042781.8	33	11	11	27	48	50
ENSG00000042813.3	0	0	0	0	0	2
ENSG00000042832.7	3	11	8	1	4	2
ENSG00000042980.8	3	93	20	0	0	0
ENSG00000043039.4	0	2	1	13	23	9
ENSG00000043093.9	797	402	1227	352	786	731
ENSG00000043143.16	1312	1130	2470	369	819	934
ENSG00000043355.6	15	20	29	5	9	16
ENSG00000043462.7	0	0	0	0	0	0
ENSG00000043514.10	168	179	271	113	173	211
ENSG00000043591.4	1	2	1	14	10	20
ENSG00000044012.3	0	0	0	0	0	0
ENSG00000044090.4	100	183	322	145	396	468
ENSG00000044115.15	7588	6758	12281	1333	2879	3577
ENSG00000044446.6	100	222	238	108	200	193
ENSG00000044459.10	157	73	337	9	25	8
ENSG00000044524.6	115	7	5	4	7	22
ENSG00000044574.7	1592	2906	2600	3200	3270	5037
ENSG00000046604.8	9305	5179	11523	623	1199	1246
ENSG00000046647.9	131	210	290	36	49	82
ENSG00000046651.10	342	231	506	168	351	277
ENSG00000046653.10	125	41	148	28	90	56
ENSG00000046774.9	0	0	0	0	0	0
ENSG00000046889.14	0	0	0	0	1	0
ENSG00000047056.10	204	281	377	215	585	474
ENSG00000047188.11	470	453	761	257	550	382
ENSG00000047230.10	200	148	390	143	304	354
ENSG00000047249.12	1383	663	1423	272	537	534
ENSG00000047315.10	1114	918	1729	395	865	916
ENSG00000047346.8	692	1195	723	671	1661	1109
ENSG00000047365.6	679	492	1054	205	455	358
ENSG00000047410.8	1691	1175	2682	907	1878	1622
ENSG00000047457.9	17	104	9	8	20	20
ENSG00000047578.8	283	467	588	198	368	375
ENSG00000047579.15	14	45	30	43	143	80
ENSG00000047597.5	71	41	153	23	54	64
ENSG00000047617.10	1	1	0	0	3	0
ENSG00000047621.7	197	173	326	60	120	158
ENSG00000047634.10	94	103	250	91	162	145
ENSG00000047644.13	173	296	410	348	911	756
ENSG00000047648.17	3	2	5	2	3	2
ENSG00000047662.4	79	188	123	47	120	94
ENSG00000047849.17	1290	1627	2716	585	1281	986
ENSG00000047932.9	1605	873	2596	356	648	729
ENSG00000047936.6	3537	476	4549	0	0	0
ENSG00000048028.7	323	376	739	78	141	147
ENSG00000048052.16	218	43	220	4	10	21
ENSG00000048140.13	552	449	925	208	375	552
ENSG00000048162.15	181	131	803	92	186	268
ENSG00000048342.11	139	186	262	76	185	134
ENSG00000048392.7	3221	1808	2664	895	1524	1775
ENSG00000048405.5	809	697	1202	335	701	643
ENSG00000048462.6	3	3	2	1	4	1
ENSG00000048471.9	461	328	430	160	477	330
ENSG00000048540.10	6	2	8	10	22	16
ENSG00000048544.5	588	264	1164	160	224	392
ENSG00000048545.9	0	1	0	0	0	0
ENSG00000048649.9	964	1179	1296	866	1600	1353
ENSG00000048707.9	1287	2154	1767	729	1416	1375
ENSG00000048740.12	0	0	0	0	0	0
ENSG00000048828.11	1494	1422	3090	933	2230	2256
ENSG00000048991.12	94	168	224	168	469	320
ENSG00000049089.9	1	0	1	4	23	13
ENSG00000049130.9	392	662	413	272	458	1246
ENSG00000049167.9	110	57	155	35	74	93
ENSG00000049192.10	25	5	82	3	5	3
ENSG00000049239.8	373	1156	663	226	566	521
ENSG00000049245.8	1064	1312	2433	308	805	823
ENSG00000049246.10	4	25	13	60	163	107
ENSG00000049247.9	0	0	0	0	1	0
ENSG00000049249.4	0	0	0	0	0	0
ENSG00000049283.13	80	128	134	77	152	226
ENSG00000049319.2	1	0	1	1	0	0
ENSG00000049323.11	247	188	306	267	463	542
ENSG00000049449.4	560	415	796	34	63	98
ENSG00000049540.12	0	0	0	0	0	0
ENSG00000049541.6	121	80	525	99	171	266
ENSG00000049618.15	530	899	866	206	586	418
ENSG00000049656.9	684	454	993	436	566	1018
ENSG00000049759.12	1176	778	1263	95	295	186
ENSG00000049768.10	0	1	2	2	5	1
ENSG00000049769.8	20	46	39	12	29	33
ENSG00000049860.9	713	308	660	198	291	434
ENSG00000049883.10	83	84	156	44	86	97
ENSG00000050030.8	0	0	0	36	69	57
ENSG00000050130.13	937	557	794	367	461	762
ENSG00000050165.13	7	3	4	1	1	3
ENSG00000050327.10	115	152	169	24	81	80
ENSG00000050344.7	146	203	258	251	586	484
ENSG00000050393.6	18	19	44	11	37	59
ENSG00000050405.9	728	1262	968	146	266	341
ENSG00000050426.10	345	405	677	245	446	525
ENSG00000050438.11	6	5	9	40	51	86
ENSG00000050555.13	0	0	0	0	3	2
ENSG00000050628.16	0	0	2	37	215	91
ENSG00000050730.11	0	0	4	0	0	0
ENSG00000050748.12	673	736	1234	393	922	877
ENSG00000050767.11	0	0	0	2	7	6
ENSG00000050820.12	421	695	1225	256	626	760
ENSG00000051009.6	129	201	316	53	98	116
ENSG00000051108.10	717	981	742	288	264	453
ENSG00000051128.14	62	30	121	45	83	92
ENSG00000051180.12	64	7	189	37	106	111
ENSG00000051341.9	228	4	572	220	775	489
ENSG00000051382.4	308	444	445	279	770	526
ENSG00000051523.6	178	357	459	165	305	468
ENSG00000051596.5	15	21	52	16	34	41
ENSG00000051620.5	828	723	1421	202	345	540
ENSG00000051825.9	354	155	514	263	622	634
ENSG00000052126.10	506	335	579	126	276	236
ENSG00000052344.11	460	474	450	188	209	409
ENSG00000052723.7	863	543	1189	1106	1854	2238
ENSG00000052749.9	124	165	419	124	210	333
ENSG00000052795.8	150	123	251	100	309	192
ENSG00000052802.8	3217	456	3596	374	692	753
ENSG00000052841.10	880	885	1304	416	578	684
ENSG00000052850.5	5	13	4	3	5	2
ENSG00000053108.12	0	0	0	25	46	69
ENSG00000053254.11	169	301	297	135	401	260
ENSG00000053328.8	0	0	0	0	3	0
ENSG00000053371.8	204	330	489	88	254	330
ENSG00000053372.4	206	150	697	114	344	437
ENSG00000053438.7	22	10	29	17	18	13
ENSG00000053501.8	19	26	42	15	34	31
ENSG00000053524.7	4	31	41	7	24	4
ENSG00000053702.10	7	13	18	5	37	19
ENSG00000053747.11	3517	674	5786	75	93	103
ENSG00000053770.7	1310	469	1209	244	514	478
ENSG00000053900.6	184	104	286	161	345	284
ENSG00000053918.11	1	19	5	1	2	3
ENSG00000054116.7	470	456	1075	163	327	431
ENSG00000054118.9	1944	1591	3453	764	1483	1728
ENSG00000054148.13	197	262	452	143	369	408
ENSG00000054179.7	15	12	31	9	40	23
ENSG00000054219.9	535	266	528	0	0	0
ENSG00000054267.16	921	839	1067	488	1057	879
ENSG00000054277.8	230	73	311	43	96	80
ENSG00000054282.10	123	131	209	55	186	132
ENSG00000054356.8	0	0	0	0	0	0
ENSG00000054392.8	67	75	46	31	61	66
ENSG00000054523.12	989	971	1603	630	1246	1199
ENSG00000054598.5	441	454	626	66	109	111
ENSG00000054611.9	111	225	245	34	85	72
ENSG00000054654.11	848	1938	597	2166	6445	4059
ENSG00000054690.9	33	51	57	173	436	351
ENSG00000054793.9	666	700	1159	2567	5245	5100
ENSG00000054796.8	0	0	0	0	1	0
ENSG00000054803.3	0	0	0	0	0	2
ENSG00000054938.11	0	0	1	1	0	0
ENSG00000054965.6	464	1043	660	500	1102	1096
ENSG00000054967.8	43	18	116	47	80	64
ENSG00000054983.12	187	73	224	336	402	579
ENSG00000055044.6	464	294	1106	323	691	639
ENSG00000055070.12	446	672	1190	245	609	738
ENSG00000055118.10	0	7	5	14	13	33
ENSG00000055130.11	671	791	1619	206	504	464
ENSG00000055147.13	256	144	439	64	113	138
ENSG00000055163.14	396	1138	348	136	319	225
ENSG00000055208.12	758	1149	1271	455	1061	803
ENSG00000055211.8	491	462	697	390	449	673
ENSG00000055332.11	967	1141	1367	603	1103	1107
ENSG00000055483.13	162	252	403	174	514	333
ENSG00000055609.13	1512	3637	1400	1195	3419	1980
ENSG00000055732.7	2	17	8	49	179	67
ENSG00000055813.5	43	4	63	32	159	64
ENSG00000055917.11	840	1364	1371	768	2021	1450
ENSG00000055950.12	243	376	558	122	317	404
ENSG00000055955.11	0	0	0	0	1	1
ENSG00000055957.6	0	0	0	0	0	0
ENSG00000056050.6	68	50	153	21	33	50
ENSG00000056097.11	1386	815	1567	505	1000	1059
ENSG00000056277.11	58	70	107	110	228	176
ENSG00000056291.13	0	0	0	0	1	1
ENSG00000056487.11	1	0	0	9	20	13
ENSG00000056558.6	3	9	14	7	9	13
ENSG00000056586.10	1983	1365	2159	696	1722	1643
ENSG00000056661.9	11	33	27	12	30	20
ENSG00000056678.11	0	0	0	0	0	0
ENSG00000056736.5	65	72	84	32	86	70
ENSG00000056972.14	194	263	401	122	205	254
ENSG00000056998.14	0	0	0	28	31	49
ENSG00000057019.11	3745	950	3665	481	1029	1000
ENSG00000057149.10	0	26	51	0	0	0
ENSG00000057252.8	545	316	535	103	247	278
ENSG00000057294.9	349	161	825	69	193	210
ENSG00000057468.6	2	2	3	1	6	2
ENSG00000057593.9	0	0	0	4	3	3
ENSG00000057608.11	2821	1377	4648	1198	2141	3041
ENSG00000057657.10	52	20	58	2	2	4
ENSG00000057663.8	666	463	1068	189	446	482
ENSG00000057704.6	53	44	51	20	23	37
ENSG00000057757.5	266	191	493	114	221	311
ENSG00000057935.9	186	301	382	125	270	301
ENSG00000058056.4	242	187	379	212	637	514
ENSG00000058063.10	1604	1044	2113	341	588	617
ENSG00000058085.10	9682	1902	17368	139	100	216
ENSG00000058091.12	1536	645	1783	10	40	36
ENSG00000058262.5	2971	2154	3036	1694	2265	3593
ENSG00000058272.11	1134	679	1590	780	1706	1512
ENSG00000058335.10	0	5	2	3	0	3
ENSG00000058404.15	0	17	0	10	56	48
ENSG00000058453.12	13	34	39	21	71	60
ENSG00000058600.11	363	318	903	189	333	342
ENSG00000058668.10	1119	2112	2666	463	276	681
ENSG00000058673.11	1510	1313	1692	1523	2689	2439
ENSG00000058729.6	337	205	451	164	247	318
ENSG00000058799.9	143	118	194	70	99	132
ENSG00000058804.10	1754	362	2185	338	478	804
ENSG00000058866.10	0	4	7	1	0	0
ENSG00000059122.12	133	285	348	82	170	220
ENSG00000059145.14	97	168	269	78	226	225
ENSG00000059377.11	10	3	14	1	2	3
ENSG00000059378.8	84	178	313	63	92	147
ENSG00000059573.4	863	707	1267	591	833	1439
ENSG00000059588.5	240	313	656	192	508	381
ENSG00000059691.7	167	117	412	26	76	92
ENSG00000059728.6	283	317	591	561	609	762
ENSG00000059758.3	506	296	665	281	598	567
ENSG00000059769.15	132	46	164	51	67	99
ENSG00000059804.11	0	0	0	0	1	1
ENSG00000059915.12	6	18	18	16	22	22
ENSG00000060069.12	148	261	381	38	136	136
ENSG00000060138.8	880	958	2209	366	601	646
ENSG00000060140.4	43	56	55	22	26	34
ENSG00000060237.12	1693	2140	2428	806	1817	1580
ENSG00000060303.5	0	0	0	0	0	0
ENSG00000060339.9	781	229	1174	347	908	632
ENSG00000060491.11	110	323	479	245	636	806
ENSG00000060558.3	91	73	217	0	2	0
ENSG00000060566.9	0	0	0	0	0	0
ENSG00000060642.6	235	199	411	94	135	220
ENSG00000060656.14	1122	2313	1401	373	558	765
ENSG00000060688.8	171	111	380	109	196	234
ENSG00000060709.9	0	0	0	0	0	0
ENSG00000060718.14	0	0	0	0	0	1
ENSG00000060749.10	999	1242	1410	577	1508	1083
ENSG00000060762.14	434	109	480	53	77	102
ENSG00000060971.12	169	250	419	61	155	134
ENSG00000060982.10	0	1	1	11	18	34
ENSG00000061273.13	206	419	679	102	198	225
ENSG00000061337.11	0	6	0	0	0	0
ENSG00000061455.9	2	4	0	5	42	29
ENSG00000061492.7	0	0	0	0	0	0
ENSG00000061656.5	13	18	37	49	51	62
ENSG00000061676.9	3267	1717	4436	1007	1590	1819
ENSG00000061794.8	725	512	1397	195	312	484
ENSG00000061918.8	48	14	70	8	16	31
ENSG00000061936.5	255	254	522	201	548	432
ENSG00000061938.12	122	201	528	99	350	277
ENSG00000061987.10	644	594	800	878	1802	1599
ENSG00000062038.9	3684	2493	3619	355	474	693
ENSG00000062096.10	0	0	0	0	0	0
ENSG00000062194.11	1305	984	1559	699	1474	1525
ENSG00000062282.9	9	46	76	46	58	100
ENSG00000062370.12	178	156	214	39	66	83
ENSG00000062485.14	671	467	1263	273	691	793
ENSG00000062524.11	1	0	0	0	1	0
ENSG00000062582.9	689	384	1397	106	223	391
ENSG00000062598.13	156	179	246	89	220	248
ENSG00000062650.13	1235	1032	1913	654	1374	1405
ENSG00000062716.5	2329	2545	5672	24257	19944	34762
ENSG00000062725.5	751	646	870	5141	9698	11287
ENSG00000062822.8	117	94	422	48	146	167
ENSG00000063015.15	3	7	6	13	40	13
ENSG00000063046.13	2956	3007	5250	1502	3329	3905
ENSG00000063127.11	4	42	6	4	14	11
ENSG00000063169.6	10	56	33	15	61	41
ENSG00000063176.11	36	59	84	15	76	71
ENSG00000063177.8	1820	2302	5686	821	1418	1772
ENSG00000063180.4	13	53	20	9	9	13
ENSG00000063241.3	189	235	430	110	189	331
ENSG00000063244.8	747	811	2927	428	1023	1154
ENSG00000063245.10	245	447	699	119	307	311
ENSG00000063322.8	247	571	601	158	419	485
ENSG00000063438.12	7	12	21	11	37	43
ENSG00000063515.2	0	0	0	0	0	0
ENSG00000063587.11	62	119	113	122	187	204
ENSG00000063601.12	347	497	633	250	505	565
ENSG00000063660.4	638	404	1546	237	416	532
ENSG00000063761.11	40	26	72	33	85	85
ENSG00000063854.8	169	170	318	60	130	150
ENSG00000063978.11	419	469	1053	240	563	649
ENSG00000064012.17	326	312	734	86	172	168
ENSG00000064042.13	1583	1991	2150	38	110	59
ENSG00000064102.10	319	137	750	96	261	364
ENSG00000064115.6	1334	504	1126	352	593	891
ENSG00000064195.7	13	13	9	9	57	34
ENSG00000064199.2	45	54	94	5	6	12
ENSG00000064201.11	0	4	0	2	2	2
ENSG00000064205.6	354	1036	957	243	419	759
ENSG00000064218.4	0	0	0	0	0	0
ENSG00000064225.8	30	16	29	7	11	4
ENSG00000064270.7	55	33	72	136	173	247
ENSG00000064300.4	1	176	5	10	13	41
ENSG00000064309.10	85	244	71	55	150	121
ENSG00000064313.7	837	529	1101	357	780	733
ENSG00000064393.11	2127	2530	2565	554	723	846
ENSG00000064419.9	688	634	1497	333	739	844
ENSG00000064489.16	0	2	0	0	0	2
ENSG00000064490.7	55	100	134	41	80	98
ENSG00000064545.9	62	96	144	37	67	135
ENSG00000064547.9	70	111	206	140	231	319
ENSG00000064601.11	203	244	323	162	260	347
ENSG00000064607.12	455	538	1200	443	910	770
ENSG00000064651.9	626	302	578	945	1796	1878
ENSG00000064652.6	216	108	541	96	162	165
ENSG00000064655.14	4	76	45	13	61	36
ENSG00000064666.9	429	735	1007	103	260	377
ENSG00000064687.8	94	274	171	23	47	50
ENSG00000064692.14	5	100	6	2	1	2
ENSG00000064703.7	268	186	500	136	284	349
ENSG00000064726.5	1141	603	1888	554	1149	1308
ENSG00000064763.5	58	59	73	20	35	29
ENSG00000064787.8	3	71	8	510	1433	854
ENSG00000064835.6	4	0	0	1	1	2
ENSG00000064886.8	71	64	92	5	12	6
ENSG00000064932.11	226	458	707	81	257	190
ENSG00000064933.12	220	142	503	136	273	264
ENSG00000064961.14	215	275	752	126	311	440
ENSG00000064989.8	13	29	7	0	3	0
ENSG00000064995.12	171	144	291	198	480	563
ENSG00000064999.12	233	350	384	175	334	410
ENSG00000065000.11	674	889	1432	266	538	722
ENSG00000065029.10	82	165	209	59	135	125
ENSG00000065054.9	72	154	316	42	130	162
ENSG00000065057.2	47	67	135	17	60	91
ENSG00000065060.12	545	622	723	580	923	1090
ENSG00000065135.7	1895	650	2727	706	1153	1772
ENSG00000065150.13	2052	906	3630	271	644	823
ENSG00000065154.7	1966	1155	3078	242	534	697
ENSG00000065183.10	303	290	782	172	285	396
ENSG00000065243.14	1975	1049	2333	324	628	578
ENSG00000065268.5	94	109	258	27	80	91
ENSG00000065308.4	269	204	284	270	610	521
ENSG00000065320.4	1	4	8	83	165	113
ENSG00000065325.7	21	52	33	4	10	10
ENSG00000065328.12	134	0	495	145	416	451
ENSG00000065357.15	504	597	570	39	69	50
ENSG00000065361.9	901	1439	1516	823	1807	2055
ENSG00000065371.13	1	1	0	0	0	0
ENSG00000065413.12	2	12	20	28	85	49
ENSG00000065427.10	1512	1080	2754	422	786	1358
ENSG00000065457.6	263	317	574	212	484	477
ENSG00000065485.13	58	35	115	59	85	125
ENSG00000065491.8	190	264	305	64	99	95
ENSG00000065518.7	287	247	709	185	270	363
ENSG00000065526.6	770	1781	1033	911	1776	1496
ENSG00000065534.14	58	47	62	91	227	152
ENSG00000065548.13	910	544	1568	422	676	907
ENSG00000065559.10	474	512	782	202	420	526
ENSG00000065600.8	92	64	129	35	69	63
ENSG00000065609.9	0	0	0	0	0	0
ENSG00000065613.9	3602	1773	5377	601	1052	1109
ENSG00000065615.7	235	74	309	70	124	158
ENSG00000065618.12	2337	2272	2825	5	12	17
ENSG00000065621.9	87	124	231	193	311	355
ENSG00000065665.16	56	38	68	57	126	107
ENSG00000065675.10	2	12	4	1	0	0
ENSG00000065717.10	37	92	34	34	39	89
ENSG00000065802.7	287	341	595	168	325	322
ENSG00000065809.9	436	1126	608	110	395	379
ENSG00000065833.7	354	107	584	229	282	430
ENSG00000065882.11	421	343	876	139	311	380
ENSG00000065883.10	1336	1488	1897	476	988	889
ENSG00000065911.7	1745	424	1766	938	870	1935
ENSG00000065923.5	666	821	817	424	507	884
ENSG00000065970.4	118	187	175	74	207	134
ENSG00000065978.13	648	415	2576	247	594	825
ENSG00000065989.11	0	8	0	7	10	6
ENSG00000066027.5	340	262	396	109	178	244
ENSG00000066032.13	0	0	0	0	0	0
ENSG00000066044.9	689	503	1353	228	606	722
ENSG00000066056.9	0	1	0	0	0	0
ENSG00000066084.8	707	1152	1401	751	1319	1545
ENSG00000066117.10	202	296	312	166	373	396
ENSG00000066135.8	456	480	468	336	679	703
ENSG00000066136.14	196	213	404	71	232	162
ENSG00000066185.8	3	6	5	0	3	2
ENSG00000066230.6	8	20	32	12	51	27
ENSG00000066248.10	11	10	120	11	19	21
ENSG00000066279.12	2150	65	3036	614	1526	1392
ENSG00000066294.10	0	0	0	0	0	0
ENSG00000066322.7	871	497	1272	220	309	552
ENSG00000066336.7	0	0	0	0	0	0
ENSG00000066379.10	0	0	0	0	0	0
ENSG00000066382.11	0	0	0	8	70	29
ENSG00000066405.8	3	3	1	0	0	0
ENSG00000066422.4	759	534	933	671	1087	1204
ENSG00000066427.16	397	262	505	144	379	355
ENSG00000066455.8	557	396	1024	386	597	819
ENSG00000066468.15	11	16	10	77	257	220
ENSG00000066557.5	263	126	583	77	143	176
ENSG00000066583.7	154	113	422	374	1053	1049
ENSG00000066629.12	57	25	165	107	345	231
ENSG00000066651.12	106	73	248	89	156	128
ENSG00000066654.8	1579	1134	2138	496	850	1142
ENSG00000066697.10	128	58	313	70	169	195
ENSG00000066735.10	2	16	24	52	233	272
ENSG00000066739.7	586	791	766	540	1253	1008
ENSG00000066777.4	2051	2266	2859	739	1827	1432
ENSG00000066813.10	0	0	0	0	0	0
ENSG00000066827.11	126	122	191	74	178	182
ENSG00000066855.11	673	173	1001	388	701	942
ENSG00000066923.13	3	12	12	32	94	35
ENSG00000066926.6	428	374	838	151	261	278
ENSG00000066933.11	1218	1215	1230	643	1735	1162
ENSG00000067048.12	0	0	0	0	0	0
ENSG00000067057.11	616	363	2350	449	846	1171
ENSG00000067064.6	986	201	1986	436	1684	1415
ENSG00000067066.12	308	412	529	75	132	125
ENSG00000067082.10	1125	797	4890	356	1111	628
ENSG00000067113.12	51	106	62	41	81	94
ENSG00000067141.12	56	885	164	534	846	932
ENSG00000067167.3	2067	851	2209	874	930	1488
ENSG00000067177.10	278	315	497	90	164	181
ENSG00000067182.3	616	610	798	234	294	531
ENSG00000067191.11	22	26	48	16	27	21
ENSG00000067208.9	387	538	604	129	245	230
ENSG00000067221.9	66	53	89	24	44	56
ENSG00000067225.13	18120	8802	21705	3776	6343	9822
ENSG00000067248.5	640	507	892	196	379	426
ENSG00000067334.8	857	635	1675	202	388	445
ENSG00000067365.10	65	60	122	49	130	91
ENSG00000067369.8	727	1269	1212	436	904	940
ENSG00000067445.15	0	4	0	0	1	3
ENSG00000067533.5	335	286	951	259	540	571
ENSG00000067560.6	4672	3215	8146	842	1651	2255
ENSG00000067596.5	841	1025	1209	281	592	698
ENSG00000067601.6	4	6	6	6	17	6
ENSG00000067606.11	44	58	90	44	118	102
ENSG00000067646.7	0	0	0	0	0	0
ENSG00000067704.8	2307	1189	3080	529	960	1294
ENSG00000067715.9	34	15	22	263	335	474
ENSG00000067798.9	28	9	73	4	10	11
ENSG00000067829.13	124	106	308	75	189	239
ENSG00000067836.8	80	158	197	55	160	145
ENSG00000067840.7	1	2	2	33	91	118
ENSG00000067842.13	1	0	0	0	0	3
ENSG00000067900.5	663	486	945	254	769	609
ENSG00000067955.9	1622	574	2710	205	453	600
ENSG00000067992.8	8	56	16	70	157	230
ENSG00000068001.9	222	288	320	51	85	171
ENSG00000068024.12	117	165	295	61	176	171
ENSG00000068028.13	72	53	198	28	62	54
ENSG00000068078.13	1	53	8	71	176	161
ENSG00000068079.3	11	82	45	17	28	60
ENSG00000068097.10	132	182	227	1358	2822	3131
ENSG00000068120.10	640	491	769	87	130	205
ENSG00000068137.10	144	266	259	63	182	187
ENSG00000068305.12	447	419	713	235	563	451
ENSG00000068308.9	263	361	607	95	209	235
ENSG00000068323.11	170	276	371	109	184	178
ENSG00000068354.10	67	150	142	29	75	77
ENSG00000068366.14	1688	585	2176	6	32	32
ENSG00000068383.14	71	105	159	54	128	152
ENSG00000068394.9	91	100	184	49	96	140
ENSG00000068400.9	73	124	152	81	191	168
ENSG00000068438.10	274	264	774	107	186	235
ENSG00000068489.8	440	2	1072	462	944	1011
ENSG00000068615.11	5	1	10	26	90	57
ENSG00000068650.13	386	569	847	152	362	311
ENSG00000068654.11	511	766	1041	384	871	866
ENSG00000068697.6	2406	872	1544	1273	1232	1998
ENSG00000068724.11	464	423	916	123	254	280
ENSG00000068745.10	774	576	1175	223	511	460
ENSG00000068781.16	0	0	0	0	0	0
ENSG00000068784.8	152	107	413	150	367	336
ENSG00000068793.12	1144	1125	2048	300	657	792
ENSG00000068796.12	278	300	432	228	432	515
ENSG00000068831.14	0	0	0	0	1	1
ENSG00000068878.10	930	1097	1343	548	935	920
ENSG00000068885.10	292	185	369	87	171	146
ENSG00000068903.15	148	298	482	42	76	90
ENSG00000068912.9	665	399	697	278	268	488
ENSG00000068971.8	47	89	79	18	31	49
ENSG00000068976.9	1	3	3	4	10	3
ENSG00000068985.4	0	0	0	0	0	0
ENSG00000069011.10	461	628	1103	27	16	48
ENSG00000069018.12	0	0	1	0	1	0
ENSG00000069020.14	268	505	613	494	863	791
ENSG00000069122.14	0	11	0	0	0	0
ENSG00000069188.12	0	0	1	19	41	43
ENSG00000069206.11	0	1	0	0	0	0
ENSG00000069248.8	596	486	872	230	521	610
ENSG00000069275.12	5146	2571	7665	3778	7477	9849
ENSG00000069329.11	2288	1421	3577	434	793	959
ENSG00000069345.7	2023	1154	3096	246	371	619
ENSG00000069399.8	63	112	109	18	44	51
ENSG00000069424.10	4	23	18	26	41	41
ENSG00000069431.6	0	0	0	0	8	1
ENSG00000069482.6	0	0	0	5	11	29
ENSG00000069493.9	12	55	24	39	124	81
ENSG00000069509.5	138	93	214	47	91	96
ENSG00000069535.11	0	1	4	3	0	7
ENSG00000069667.11	23	40	20	59	119	79
ENSG00000069696.6	0	6	0	1	0	0
ENSG00000069702.6	131	88	82	12	36	32
ENSG00000069712.9	181	246	292	26	60	54
ENSG00000069764.5	8	8	6	8	7	12
ENSG00000069812.7	64	148	169	29	57	73
ENSG00000069849.6	2962	920	1722	310	361	623
ENSG00000069869.11	1105	686	1797	305	565	601
ENSG00000069943.5	111	64	156	87	144	126
ENSG00000069956.7	1007	823	1954	1398	2664	3028
ENSG00000069966.14	95	206	247	53	246	193
ENSG00000069974.11	196	119	262	66	141	125
ENSG00000069998.8	247	290	559	97	240	349
ENSG00000070010.13	184	113	406	142	308	319
ENSG00000070018.4	874	838	912	378	649	694
ENSG00000070019.3	0	0	0	0	0	2
ENSG00000070031.3	0	0	0	0	0	0
ENSG00000070047.7	305	442	945	122	305	333
ENSG00000070061.10	419	250	1020	251	512	564
ENSG00000070081.10	171	112	156	277	214	424
ENSG00000070087.9	1317	1017	2679	906	1643	2356
ENSG00000070159.8	355	806	732	269	691	565
ENSG00000070182.13	23	94	79	63	120	112
ENSG00000070190.8	278	169	243	7	14	5
ENSG00000070193.4	0	0	0	0	0	0
ENSG00000070214.10	2018	1477	2211	1177	1934	2552
ENSG00000070269.9	248	176	228	177	359	276
ENSG00000070366.8	212	323	336	178	523	466
ENSG00000070367.11	1131	475	1370	477	994	1030
ENSG00000070371.11	10	25	35	20	88	56
ENSG00000070388.6	0	1	0	0	2	1
ENSG00000070404.4	553	128	2120	123	185	245
ENSG00000070413.13	1220	1310	1365	457	837	1190
ENSG00000070423.12	81	113	349	23	58	80
ENSG00000070444.9	27	110	138	29	85	78
ENSG00000070476.10	199	345	316	185	478	471
ENSG00000070495.10	155	175	304	74	167	203
ENSG00000070501.7	91	88	171	24	63	66
ENSG00000070526.10	3	21	0	4	4	2
ENSG00000070540.8	64	46	106	111	217	213
ENSG00000070601.5	0	13	4	0	7	5
ENSG00000070610.10	406	451	756	144	281	268
ENSG00000070614.9	944	1671	1347	286	631	712
ENSG00000070669.12	1208	178	348	610	303	869
ENSG00000070718.7	227	224	414	92	206	168
ENSG00000070729.9	10	6	6	0	0	0
ENSG00000070731.5	147	317	226	274	466	504
ENSG00000070748.13	0	0	0	0	0	0
ENSG00000070756.9	3738	3842	9417	4074	9739	6439
ENSG00000070759.12	39	83	62	36	128	66
ENSG00000070761.3	178	260	401	55	102	143
ENSG00000070770.4	1120	1282	1896	249	542	538
ENSG00000070778.8	178	139	308	95	397	175
ENSG00000070785.12	138	84	347	51	77	127
ENSG00000070808.11	0	0	0	0	0	0
ENSG00000070814.13	284	240	1458	215	443	482
ENSG00000070831.11	2109	787	3165	520	904	1391
ENSG00000070882.8	983	866	1471	3	1	3
ENSG00000070886.6	0	0	0	0	3	6
ENSG00000070915.5	0	0	0	0	1	0
ENSG00000070950.5	203	107	486	156	349	323
ENSG00000070961.10	1082	809	2706	1286	2600	2665
ENSG00000070985.9	1	0	3	0	2	2
ENSG00000071051.9	404	392	467	48	186	188
ENSG00000071054.10	759	486	2205	201	572	446
ENSG00000071073.6	170	206	195	633	1210	1496
ENSG00000071082.5	748	607	1527	260	682	836
ENSG00000071127.12	2270	1867	4525	644	1411	1955
ENSG00000071189.16	1259	790	1168	474	788	794
ENSG00000071203.5	0	0	0	0	0	0
ENSG00000071205.7	125	84	218	78	295	241
ENSG00000071242.7	145	27	128	48	55	91
ENSG00000071243.11	200	106	281	41	142	96
ENSG00000071246.5	3	28	10	33	148	86
ENSG00000071282.7	10	7	37	88	122	204
ENSG00000071462.7	207	172	369	149	242	278
ENSG00000071537.9	2162	1486	1576	1758	2234	3013
ENSG00000071539.9	185	30	580	134	196	312
ENSG00000071553.12	661	633	614	721	969	1758
ENSG00000071564.10	233	209	769	132	404	417
ENSG00000071575.7	36	22	100	198	99	256
ENSG00000071626.11	434	258	1260	257	562	551
ENSG00000071655.11	225	331	565	68	238	245
ENSG00000071677.1	0	0	0	0	0	0
ENSG00000071794.11	221	173	321	554	862	1243
ENSG00000071859.10	60	56	136	78	188	159
ENSG00000071889.12	116	140	239	81	199	264
ENSG00000071894.10	170	216	499	184	637	448
ENSG00000071909.14	0	9	3	0	2	1
ENSG00000071967.7	2763	4788	2771	1	9	5
ENSG00000071991.4	50	0	26	1	8	3
ENSG00000071994.6	600	370	1099	327	666	856
ENSG00000072041.12	733	114	1009	0	0	0
ENSG00000072042.8	1405	319	1280	863	1116	1622
ENSG00000072062.9	62	221	146	86	188	148
ENSG00000072071.12	68	293	140	197	271	390
ENSG00000072080.6	0	0	0	0	0	0
ENSG00000072110.9	1154	1073	2653	890	1496	1921
ENSG00000072121.11	232	313	329	221	720	526
ENSG00000072133.6	6	0	3	28	61	56
ENSG00000072134.11	161	228	409	158	321	352
ENSG00000072135.8	286	228	507	121	288	323
ENSG00000072163.14	1	1	0	1	2	0
ENSG00000072182.8	0	1	0	2	3	3
ENSG00000072195.10	80	159	193	40	56	40
ENSG00000072201.9	16	32	24	43	73	107
ENSG00000072210.14	1719	1468	3649	255	518	674
ENSG00000072274.8	8188	1548	9750	3459	7638	7278
ENSG00000072310.12	1662	1534	910	659	1440	1744
ENSG00000072315.3	3	3	1	7	9	8
ENSG00000072364.8	4393	4015	4996	1605	3176	2739
ENSG00000072401.9	249	71	480	66	122	142
ENSG00000072415.4	1212	731	1306	500	1010	1071
ENSG00000072422.12	58	29	233	39	60	109
ENSG00000072444.10	0	0	0	0	0	0
ENSG00000072501.12	1261	663	2132	500	1287	1231
ENSG00000072506.8	261	202	515	170	358	636
ENSG00000072518.16	250	561	517	167	330	297
ENSG00000072571.14	900	11	1196	124	195	311
ENSG00000072609.12	142	118	218	183	422	364
ENSG00000072657.4	6	20	67	0	0	0
ENSG00000072682.13	524	245	508	165	154	331
ENSG00000072694.14	0	0	0	0	0	0
ENSG00000072736.14	284	445	417	131	291	291
ENSG00000072756.12	209	141	460	312	634	559
ENSG00000072778.14	579	876	3022	366	875	782
ENSG00000072786.8	261	458	1189	190	430	473
ENSG00000072803.13	1268	1178	1773	537	949	1096
ENSG00000072818.6	41	29	21	22	40	42
ENSG00000072832.10	9	13	15	0	0	0
ENSG00000072840.8	32	91	149	0	0	0
ENSG00000072849.6	403	298	453	262	362	536
ENSG00000072858.6	5	16	11	363	715	675
ENSG00000072864.8	188	100	498	86	273	272
ENSG00000072952.14	4	2	5	0	2	2
ENSG00000072954.2	47	65	43	45	59	97
ENSG00000072958.4	150	127	301	86	192	273
ENSG00000073008.9	1164	453	2051	255	432	620
ENSG00000073009.8	14	23	37	19	61	42
ENSG00000073050.7	64	80	139	52	90	135
ENSG00000073060.10	357	248	814	276	582	642
ENSG00000073067.9	0	3	5	6	12	15
ENSG00000073111.9	304	98	1321	255	906	1329
ENSG00000073146.11	0	0	0	1	0	0
ENSG00000073150.9	3	7	19	10	27	32
ENSG00000073169.9	116	194	284	54	122	136
ENSG00000073282.7	137	765	330	192	45	250
ENSG00000073331.13	326	369	438	73	149	142
ENSG00000073350.9	440	620	1038	1057	3275	2456
ENSG00000073417.10	253	347	487	538	1332	1229
ENSG00000073464.7	243	104	131	32	48	65
ENSG00000073536.13	72	91	248	48	88	140
ENSG00000073578.12	698	660	1130	295	605	762
ENSG00000073584.14	599	516	948	236	523	520
ENSG00000073598.5	0	2	1	0	0	0
ENSG00000073605.14	21	89	19	26	36	34
ENSG00000073614.7	1651	1606	1697	447	1027	966
ENSG00000073670.9	0	0	0	16	35	43
ENSG00000073711.6	1049	1042	1479	140	384	292
ENSG00000073712.9	1904	527	1272	289	646	725
ENSG00000073734.8	0	12	1	0	0	0
ENSG00000073737.12	0	102	61	0	0	1
ENSG00000073754.5	0	0	0	0	0	0
ENSG00000073756.7	25	56	20	0	1	0
ENSG00000073792.11	162	186	427	10	28	28
ENSG00000073803.9	296	402	403	110	230	258
ENSG00000073849.10	1560	999	841	8	29	38
ENSG00000073861.2	0	0	0	0	0	0
ENSG00000073905.8	677	380	2185	129	233	371
ENSG00000073910.15	41	65	45	1	9	12
ENSG00000073921.13	1121	904	1980	678	1658	1368
ENSG00000073969.14	536	521	581	177	302	446
ENSG00000074047.16	0	0	0	0	1	0
ENSG00000074054.13	812	615	1312	437	837	830
ENSG00000074071.9	507	488	1307	230	572	749
ENSG00000074181.4	34	467	170	588	1022	1384
ENSG00000074201.3	574	607	1365	348	584	760
ENSG00000074211.9	82	36	285	148	285	315
ENSG00000074219.9	125	160	233	57	135	177
ENSG00000074266.12	165	109	230	131	371	287
ENSG00000074276.6	2	5	3	5	25	13
ENSG00000074317.6	0	0	0	0	0	1
ENSG00000074319.8	338	265	559	116	228	272
ENSG00000074356.11	375	302	665	241	533	505
ENSG00000074370.13	1	1	0	519	1016	1400
ENSG00000074410.9	51	67	201	1043	895	2278
ENSG00000074416.9	101	60	817	241	344	432
ENSG00000074527.7	2985	3631	4278	137	175	231
ENSG00000074582.8	89	59	343	59	134	182
ENSG00000074590.9	25	39	49	151	271	459
ENSG00000074603.14	748	705	893	398	775	619
ENSG00000074621.8	171	200	215	131	377	258
ENSG00000074657.9	276	285	481	20	55	36
ENSG00000074660.11	4	21	12	3	4	6
ENSG00000074695.5	3342	1400	3894	730	715	1365
ENSG00000074696.7	1106	998	930	1302	1959	3025
ENSG00000074706.9	0	0	0	1	11	2
ENSG00000074755.9	710	932	874	652	1444	1351
ENSG00000074771.3	0	0	0	0	0	0
ENSG00000074800.9	11087	8910	20213	2338	4234	8265
ENSG00000074803.12	1	0	0	1	4	1
ENSG00000074842.3	428	267	440	108	105	273
ENSG00000074855.6	45	62	117	28	98	106
ENSG00000074935.8	94	65	89	62	49	92
ENSG00000074964.12	93	248	237	113	183	238
ENSG00000074966.6	4	10	4	1	1	2
ENSG00000075035.5	0	0	0	0	0	0
ENSG00000075043.12	0	0	0	2	6	4
ENSG00000075073.10	13	8	6	2	10	13
ENSG00000075089.5	332	161	325	72	140	196
ENSG00000075131.5	46	27	153	39	105	129
ENSG00000075142.9	912	978	1296	110	274	310
ENSG00000075151.15	786	810	1280	465	939	795
ENSG00000075188.3	196	101	340	70	117	185
ENSG00000075213.5	91	112	685	5	50	11
ENSG00000075218.14	130	0	364	43	118	145
ENSG00000075223.9	15547	3075	8891	8011	11573	11383
ENSG00000075234.12	91	106	172	18	59	67
ENSG00000075239.9	529	239	970	32	77	102
ENSG00000075240.12	226	251	349	84	178	259
ENSG00000075275.12	1263	2196	1682	943	2011	1840
ENSG00000075290.7	2	6	3	2	4	2
ENSG00000075292.13	2088	1352	2742	1380	3109	2573
ENSG00000075303.8	434	174	659	122	306	279
ENSG00000075336.7	203	83	412	56	100	121
ENSG00000075340.17	91	30	296	0	0	0
ENSG00000075388.2	0	0	0	0	0	0
ENSG00000075391.12	1261	1047	1567	109	228	206
ENSG00000075399.8	44	120	121	34	88	90
ENSG00000075407.12	373	292	727	296	701	538
ENSG00000075413.13	546	457	1024	538	1402	1162
ENSG00000075415.8	4145	1984	6356	1090	2275	3337
ENSG00000075420.8	1239	1220	1843	486	723	759
ENSG00000075426.7	2006	1511	2465	600	1161	1084
ENSG00000075429.4	0	0	0	0	0	0
ENSG00000075461.5	7	12	15	449	1302	1134
ENSG00000075539.9	1326	845	1642	623	1529	1181
ENSG00000075568.12	429	469	441	381	647	580
ENSG00000075618.13	418	278	1888	22	69	123
ENSG00000075624.9	30508	22839	96010	11627	21314	32386
ENSG00000075643.5	1104	1193	1817	121	157	250
ENSG00000075651.11	133	197	252	137	204	185
ENSG00000075673.7	0	0	1	0	0	0
ENSG00000075702.10	68	16	220	75	262	200
ENSG00000075711.15	785	622	1089	679	1323	1145
ENSG00000075785.8	562	729	1244	271	850	594
ENSG00000075790.6	780	294	1248	251	395	566
ENSG00000075826.11	28	65	88	5	25	10
ENSG00000075856.7	512	483	963	373	780	889
ENSG00000075884.8	5	1	3	0	0	0
ENSG00000075886.10	1	3	4	1	10	6
ENSG00000075891.16	0	0	0	0	0	0
ENSG00000075914.8	148	138	361	81	116	156
ENSG00000075945.8	506	257	605	45	95	108
ENSG00000075975.11	254	297	468	189	318	445
ENSG00000076003.4	299	105	1188	361	909	888
ENSG00000076043.5	373	271	891	44	106	105
ENSG00000076053.6	420	279	502	60	122	115
ENSG00000076067.7	180	489	294	11	45	29
ENSG00000076108.7	535	875	756	384	1000	721
ENSG00000076201.10	65	186	128	36	120	79
ENSG00000076242.10	291	230	523	168	279	380
ENSG00000076248.5	336	231	1000	242	603	931
ENSG00000076258.5	15	21	30	13	27	23
ENSG00000076321.6	256	172	381	114	186	237
ENSG00000076344.11	1	10	12	2	15	8
ENSG00000076351.8	6	59	30	43	63	96
ENSG00000076356.6	115	402	483	91	246	134
ENSG00000076382.10	235	6	475	85	246	304
ENSG00000076513.12	1220	1134	1239	75	214	203
ENSG00000076554.11	1040	688	2409	1253	2247	2783
ENSG00000076555.11	9	27	2	20	62	58
ENSG00000076604.10	536	742	1070	225	507	647
ENSG00000076641.3	0	3	2	2	20	20
ENSG00000076650.2	89	79	138	71	178	139
ENSG00000076662.5	26	47	75	48	94	156
ENSG00000076685.14	1146	1430	1963	1112	2497	2019
ENSG00000076706.8	825	335	501	1	5	4
ENSG00000076716.7	24	51	19	138	128	204
ENSG00000076770.10	968	928	1163	600	1733	1877
ENSG00000076826.5	102	164	236	28	114	125
ENSG00000076864.15	6	40	36	26	26	77
ENSG00000076924.7	166	224	304	50	109	94
ENSG00000076928.13	137	173	495	73	174	161
ENSG00000076944.10	63	93	167	24	64	51
ENSG00000076984.13	78	93	257	23	77	64
ENSG00000077009.9	0	0	1	1	1	0
ENSG00000077044.5	94	168	346	102	267	241
ENSG00000077063.6	0	3	0	0	0	0
ENSG00000077080.5	0	0	0	0	0	0
ENSG00000077092.14	25	11	4	26	74	52
ENSG00000077097.9	1366	884	2184	1140	2496	2249
ENSG00000077147.10	6586	2933	6416	1942	2475	3609
ENSG00000077150.13	130	295	281	69	111	150
ENSG00000077152.5	84	11	213	74	150	246
ENSG00000077157.15	218	211	269	228	494	406
ENSG00000077232.11	2216	571	1947	678	648	1136
ENSG00000077235.13	1228	1276	2089	772	1271	1840
ENSG00000077238.9	450	885	777	322	411	544
ENSG00000077254.10	1171	837	1433	295	596	609
ENSG00000077264.9	53	3	4	0	4	4
ENSG00000077274.7	1	9	2	0	1	0
ENSG00000077279.12	0	0	0	1	0	2
ENSG00000077312.4	290	133	683	130	233	373
ENSG00000077327.10	0	2	0	0	0	0
ENSG00000077348.4	73	113	228	32	79	136
ENSG00000077380.11	205	108	248	90	195	147
ENSG00000077420.11	0	0	0	0	0	0
ENSG00000077454.11	136	238	398	56	178	131
ENSG00000077458.8	265	124	297	75	169	135
ENSG00000077463.10	32	63	100	18	63	71
ENSG00000077498.8	0	0	0	0	0	0
ENSG00000077514.4	300	170	609	143	325	354
ENSG00000077522.8	0	0	0	0	0	0
ENSG00000077549.13	624	488	1191	222	437	594
ENSG00000077585.9	21	33	53	116	243	238
ENSG00000077616.6	25	10	27	9	12	10
ENSG00000077684.11	407	206	576	89	226	225
ENSG00000077713.13	220	251	558	174	466	602
ENSG00000077721.11	541	361	926	261	645	617
ENSG00000077782.15	144	332	353	36	83	111
ENSG00000077800.7	0	1	0	0	2	0
ENSG00000077809.8	313	326	506	122	378	331
ENSG00000077935.12	3	4	9	4	7	7
ENSG00000077942.13	461	847	443	1	4	1
ENSG00000077943.7	0	0	0	0	0	1
ENSG00000077984.4	1	0	0	2	7	1
ENSG00000078018.15	580	60	444	100	320	186
ENSG00000078043.11	187	236	352	105	242	207
ENSG00000078053.12	4	1	2	13	24	39
ENSG00000078061.7	177	224	382	109	267	292
ENSG00000078070.7	354	270	478	128	333	303
ENSG00000078081.3	0	1	3	4	9	11
ENSG00000078098.9	173	5	316	0	0	0
ENSG00000078114.14	3289	1326	4023	987	2230	2045
ENSG00000078124.6	509	277	643	238	321	477
ENSG00000078140.9	919	745	1643	316	911	674
ENSG00000078142.7	519	627	634	87	189	149
ENSG00000078177.9	200	246	376	303	616	586
ENSG00000078237.4	215	97	288	90	186	197
ENSG00000078246.11	164	163	326	73	180	175
ENSG00000078269.9	437	772	711	189	520	395
ENSG00000078295.11	0	0	0	0	0	0
ENSG00000078304.14	1556	1183	2485	628	1313	1444
ENSG00000078319.7	12	16	36	7	12	20
ENSG00000078328.15	0	0	0	0	1	0
ENSG00000078369.12	2091	1646	4241	894	2305	2155
ENSG00000078399.11	91	156	131	1	1	2
ENSG00000078401.6	245	179	452	157	172	289
ENSG00000078403.12	293	221	451	208	528	358
ENSG00000078487.13	8	17	37	16	44	30
ENSG00000078549.10	0	0	1	0	0	0
ENSG00000078579.8	0	0	0	0	0	0
ENSG00000078589.8	0	0	0	1	1	1
ENSG00000078596.6	0	0	0	4	15	11
ENSG00000078618.14	557	557	1095	381	732	666
ENSG00000078668.9	1457	694	2894	154	345	523
ENSG00000078674.13	2262	2191	2949	501	1155	991
ENSG00000078687.12	119	204	162	91	278	248
ENSG00000078699.16	192	418	310	144	321	235
ENSG00000078725.8	0	0	0	1	0	0
ENSG00000078747.8	1233	898	2084	428	784	857
ENSG00000078795.12	17	9	10	5	23	12
ENSG00000078804.8	51	224	59	22	71	49
ENSG00000078808.12	845	802	1297	397	533	892
ENSG00000078814.11	9	15	11	5	26	11
ENSG00000078898.6	0	0	0	0	0	0
ENSG00000078900.9	6	8	5	9	91	48
ENSG00000078902.11	275	391	606	59	136	165
ENSG00000078967.7	39	82	79	13	26	19
ENSG00000079101.12	3	6	3	6	13	11
ENSG00000079102.12	4	0	2	19	18	12
ENSG00000079112.5	0	3	0	4	17	6
ENSG00000079134.7	126	102	228	137	316	230
ENSG00000079150.13	89	35	78	8	8	9
ENSG00000079156.12	70	57	143	43	53	61
ENSG00000079215.9	110	393	50	4	10	10
ENSG00000079246.11	3749	2516	5729	1317	2462	3402
ENSG00000079257.3	561	992	1008	291	328	848
ENSG00000079263.13	3	0	1	0	0	2
ENSG00000079277.14	135	114	410	95	271	229
ENSG00000079308.11	3	136	28	4	16	14
ENSG00000079313.7	58	99	220	31	76	53
ENSG00000079332.8	1611	958	2185	601	966	1364
ENSG00000079335.13	78	71	106	51	115	94
ENSG00000079337.11	82	232	627	10	5	15
ENSG00000079385.17	73	733	199	6	27	17
ENSG00000079387.9	198	155	352	120	289	296
ENSG00000079393.15	0	5	0	10	0	21
ENSG00000079432.2	192	633	542	202	454	356
ENSG00000079435.5	59	142	160	6	12	8
ENSG00000079459.8	4259	1401	5946	230	653	696
ENSG00000079462.3	68	76	175	36	100	177
ENSG00000079482.11	215	205	195	89	219	229
ENSG00000079557.3	0	0	0	0	0	0
ENSG00000079616.8	411	264	1189	289	755	750
ENSG00000079689.9	0	0	0	0	0	0
ENSG00000079691.15	430	431	917	233	386	429
ENSG00000079739.10	1191	1303	2030	27	35	44
ENSG00000079785.10	539	328	863	232	467	592
ENSG00000079805.11	535	624	1134	494	1295	1114
ENSG00000079819.11	33	33	41	184	466	339
ENSG00000079841.14	0	1	0	2	1	2
ENSG00000079931.10	1	0	0	0	1	0
ENSG00000079950.8	468	359	892	157	422	373
ENSG00000079974.13	13	24	32	7	14	9
ENSG00000079999.9	436	620	871	193	441	658
ENSG00000080007.6	3	1	1	33	70	27
ENSG00000080031.5	43	73	62	2	1	6
ENSG00000080166.10	0	1	0	1	1	0
ENSG00000080189.10	182	274	404	138	315	310
ENSG00000080200.5	448	343	485	48	159	84
ENSG00000080224.13	59	62	25	63	122	112
ENSG00000080293.5	0	0	0	0	1	1
ENSG00000080298.11	176	158	168	85	166	155
ENSG00000080345.12	1500	1314	2523	1282	2994	2527
ENSG00000080371.4	925	580	1454	492	1091	1206
ENSG00000080493.9	1	0	2	0	1	1
ENSG00000080503.15	697	620	852	198	396	437
ENSG00000080511.2	0	0	0	0	0	0
ENSG00000080546.9	433	263	420	254	414	451
ENSG00000080561.9	89	171	93	155	287	363
ENSG00000080572.8	0	0	0	0	0	0
ENSG00000080573.6	0	2	2	16	40	21
ENSG00000080603.12	477	1395	817	317	1045	644
ENSG00000080608.8	320	200	760	147	289	295
ENSG00000080618.9	1	0	0	2	6	2
ENSG00000080644.11	0	9	4	32	66	64
ENSG00000080709.10	0	0	0	0	3	4
ENSG00000080802.14	166	215	232	148	398	270
ENSG00000080815.13	1699	1185	1805	889	1460	1854
ENSG00000080819.2	252	93	500	76	131	145
ENSG00000080822.12	1306	388	1601	190	311	296
ENSG00000080823.16	104	188	272	44	71	93
ENSG00000080824.14	4986	5401	10646	4570	11832	10317
ENSG00000080839.7	284	71	683	121	291	260
ENSG00000080845.13	58	150	163	64	201	144
ENSG00000080854.9	13	9	51	6	24	28
ENSG00000080910.6	0	0	0	0	0	0
ENSG00000080947.10	10	20	17	21	73	33
ENSG00000080986.7	276	13	432	62	153	187
ENSG00000081014.6	588	296	835	491	986	1032
ENSG00000081019.9	457	435	526	301	633	739
ENSG00000081026.14	475	461	644	238	668	495
ENSG00000081041.8	13	104	98	0	0	0
ENSG00000081051.3	0	0	0	0	0	0
ENSG00000081052.10	27	8	3	10	17	18
ENSG00000081059.15	82	265	284	67	167	77
ENSG00000081087.10	489	209	556	228	339	401
ENSG00000081138.9	0	0	0	1	3	4
ENSG00000081148.10	3	12	3	1	13	3
ENSG00000081154.7	1420	587	2414	406	779	833
ENSG00000081177.13	378	309	476	281	458	570
ENSG00000081181.3	12	21	12	19	47	31
ENSG00000081189.9	1	13	0	1	4	2
ENSG00000081237.14	1	0	0	1	1	0
ENSG00000081248.6	0	0	0	0	0	0
ENSG00000081277.7	1	4	1	154	347	307
ENSG00000081307.8	266	180	474	201	597	418
ENSG00000081320.5	910	795	1633	101	247	296
ENSG00000081377.12	43	60	106	37	78	97
ENSG00000081386.8	292	205	456	202	415	438
ENSG00000081479.8	0	1	0	8	16	33
ENSG00000081665.9	111	97	101	86	216	188
ENSG00000081692.8	29	43	72	43	123	140
ENSG00000081721.6	93	61	250	41	70	86
ENSG00000081760.12	570	403	836	323	803	757
ENSG00000081791.4	471	670	1023	176	394	395
ENSG00000081800.4	0	0	0	0	0	0
ENSG00000081803.11	68	141	97	171	378	393
ENSG00000081818.1	7	1	0	31	32	30
ENSG00000081842.13	8	3	9	54	93	98
ENSG00000081853.13	0	1	0	23	31	37
ENSG00000081870.6	80	60	158	24	69	60
ENSG00000081913.9	277	427	443	52	130	140
ENSG00000081923.6	1020	730	1158	387	743	773
ENSG00000081985.6	4	1	4	1	13	6
ENSG00000082014.12	28	156	74	41	64	63
ENSG00000082068.4	147	130	208	58	175	160
ENSG00000082074.11	132	85	583	0	0	0
ENSG00000082126.13	3	2	0	2	3	2
ENSG00000082146.8	134	137	208	30	40	64
ENSG00000082153.13	667	398	943	236	349	574
ENSG00000082175.10	0	0	0	376	1118	589
ENSG00000082196.15	8	16	17	22	58	34
ENSG00000082212.7	370	182	995	35	59	89
ENSG00000082213.13	248	178	355	144	276	370
ENSG00000082258.8	801	604	992	560	1089	850
ENSG00000082269.12	435	168	590	2	4	4
ENSG00000082293.8	0	0	1	0	0	0
ENSG00000082397.11	0	0	0	0	0	0
ENSG00000082438.11	446	493	500	554	1038	880
ENSG00000082458.7	789	582	943	269	475	660
ENSG00000082482.9	121	132	216	35	117	134
ENSG00000082497.7	168	63	146	32	104	106
ENSG00000082512.10	67	178	179	118	292	261
ENSG00000082515.12	210	99	419	74	118	153
ENSG00000082516.8	324	370	912	283	581	792
ENSG00000082556.6	24	7	9	0	0	0
ENSG00000082641.11	6179	3012	6518	1978	2759	3968
ENSG00000082684.10	0	1	0	0	1	0
ENSG00000082701.10	974	1017	1288	721	1729	1323
ENSG00000082781.6	480	383	1341	742	1146	1979
ENSG00000082805.14	579	821	942	201	559	452
ENSG00000082898.12	3376	1457	4896	1987	4022	3758
ENSG00000082929.4	0	0	0	5	7	9
ENSG00000082996.14	517	313	482	258	406	458
ENSG00000083067.16	0	0	0	0	2	0
ENSG00000083093.5	392	362	775	131	346	296
ENSG00000083097.9	690	920	752	290	630	522
ENSG00000083099.6	451	502	773	279	552	639
ENSG00000083123.10	298	215	495	56	143	113
ENSG00000083168.5	1348	1747	2110	321	813	631
ENSG00000083223.13	1126	710	1291	319	604	556
ENSG00000083290.15	190	160	371	61	207	191
ENSG00000083307.6	826	932	1279	949	2031	1764
ENSG00000083312.12	2076	866	3483	957	2264	2050
ENSG00000083444.12	873	375	1221	168	277	426
ENSG00000083454.17	7	2	17	2	4	11
ENSG00000083457.7	75	49	190	46	111	145
ENSG00000083520.10	938	814	1476	251	390	501
ENSG00000083535.11	229	242	292	38	79	65
ENSG00000083544.8	210	127	328	52	116	98
ENSG00000083622.8	0	0	0	0	0	0
ENSG00000083635.7	54	41	102	35	75	90
ENSG00000083642.14	327	471	499	347	996	680
ENSG00000083720.8	772	139	1111	79	137	162
ENSG00000083750.8	96	57	151	55	140	83
ENSG00000083782.3	0	0	0	0	1	0
ENSG00000083799.13	1051	1477	1243	72	127	123
ENSG00000083807.5	62	103	163	19	66	82
ENSG00000083812.7	134	179	199	61	166	148
ENSG00000083814.8	25	7	13	5	13	5
ENSG00000083817.8	68	122	118	29	61	83
ENSG00000083828.11	158	124	198	60	146	144
ENSG00000083838.11	52	89	100	42	76	87
ENSG00000083842.8	19	25	25	7	24	23
ENSG00000083844.6	419	658	410	20	54	37
ENSG00000083845.4	2780	2835	4588	851	1869	3154
ENSG00000083857.9	7320	6410	6321	1893	3677	3996
ENSG00000083896.8	0	0	0	0	0	0
ENSG00000083937.4	1214	449	2358	393	781	890
ENSG00000084070.6	113	90	232	68	113	176
ENSG00000084072.12	147	122	235	99	252	226
ENSG00000084073.4	1987	462	1865	681	738	1475
ENSG00000084090.9	2056	1498	3329	714	1884	2405
ENSG00000084092.6	408	405	690	149	289	358
ENSG00000084093.11	1675	1601	1995	961	2152	1890
ENSG00000084110.6	8	9	9	1	4	3
ENSG00000084112.10	160	353	398	207	539	381
ENSG00000084207.11	2571	1676	6171	0	0	0
ENSG00000084234.12	5027	6514	6929	1212	1782	2524
ENSG00000084444.9	116	154	210	230	541	638
ENSG00000084453.12	0	0	0	1	0	1
ENSG00000084463.2	395	418	767	212	397	472
ENSG00000084623.7	775	692	1443	266	477	924
ENSG00000084628.5	0	1	0	24	57	71
ENSG00000084636.11	8	17	17	7	5	5
ENSG00000084652.11	666	791	1538	369	802	912
ENSG00000084674.9	6	2	6	0	0	0
ENSG00000084676.11	337	663	452	214	665	496
ENSG00000084693.11	205	311	440	128	227	272
ENSG00000084710.9	1	0	0	45	110	102
ENSG00000084731.9	15	18	122	89	210	201
ENSG00000084733.6	2523	1155	3177	960	1579	2120
ENSG00000084734.4	0	0	0	0	0	0
ENSG00000084754.6	1204	1292	2694	448	726	953
ENSG00000084764.6	64	186	142	40	63	73
ENSG00000084774.9	218	244	872	287	899	795
ENSG00000085063.10	11175	9050	8656	1227	1522	2463
ENSG00000085117.7	247	630	142	7	2	11
ENSG00000085185.10	22	116	36	53	111	81
ENSG00000085224.16	1797	1420	1931	1110	2762	2011
ENSG00000085231.9	790	551	1563	334	715	838
ENSG00000085265.6	0	0	0	0	0	0
ENSG00000085274.11	234	151	263	151	308	324
ENSG00000085276.13	525	359	609	32	77	57
ENSG00000085365.13	1691	689	1943	828	1031	1584
ENSG00000085377.9	528	462	804	172	428	404
ENSG00000085382.7	126	133	208	79	171	141
ENSG00000085415.11	474	380	1065	167	586	493
ENSG00000085433.11	282	187	361	150	265	300
ENSG00000085449.10	733	804	1330	292	589	763
ENSG00000085465.11	20	36	41	4	11	9
ENSG00000085491.11	1777	456	2219	1173	1988	2046
ENSG00000085511.15	581	765	951	127	397	332
ENSG00000085514.10	2	3	2	1	1	1
ENSG00000085552.12	51	73	143	23	76	60
ENSG00000085563.10	0	0	0	2	3	3
ENSG00000085644.9	49	124	130	39	116	119
ENSG00000085662.9	981	579	4196	0	1	2
ENSG00000085719.7	5105	2042	6887	1451	3674	4234
ENSG00000085721.8	1034	693	1666	397	585	889
ENSG00000085733.11	1902	1762	4353	1195	2423	2625
ENSG00000085741.7	4	5	4	1	0	3
ENSG00000085760.9	597	270	1113	164	320	385
ENSG00000085788.9	1107	524	1902	164	324	254
ENSG00000085831.11	24	72	52	338	798	761
ENSG00000085832.12	1136	990	1710	373	949	796
ENSG00000085840.7	110	5	336	44	141	184
ENSG00000085871.4	403	222	452	42	48	88
ENSG00000085872.10	50	100	142	61	144	133
ENSG00000085978.17	301	221	671	193	349	449
ENSG00000085982.9	419	471	783	165	413	332
ENSG00000085998.9	303	381	761	148	186	268
ENSG00000085999.7	45	12	105	43	120	75
ENSG00000086015.15	199	284	504	125	386	269
ENSG00000086061.11	1626	1385	3027	688	1384	1846
ENSG00000086062.8	3464	5239	5158	1015	1147	1687
ENSG00000086065.9	600	340	982	179	210	337
ENSG00000086102.14	449	597	1058	260	564	505
ENSG00000086159.8	1	1	1	0	5	3
ENSG00000086189.5	472	256	608	156	267	290
ENSG00000086200.12	297	129	541	166	340	363
ENSG00000086205.12	0	0	0	0	0	0
ENSG00000086232.8	900	923	1673	412	1023	1206
ENSG00000086288.7	0	0	0	0	0	0
ENSG00000086289.7	562	332	876	11	12	19
ENSG00000086300.11	16	23	181	84	160	188
ENSG00000086475.9	398	269	774	241	471	657
ENSG00000086504.11	242	232	728	117	214	436
ENSG00000086506.2	0	0	0	0	2	4
ENSG00000086544.2	400	464	782	122	246	307
ENSG00000086548.8	1	4	6	238	209	350
ENSG00000086570.8	1	1122	15	10	18	8
ENSG00000086589.7	466	441	721	204	317	452
ENSG00000086598.5	5174	1799	5755	2203	2319	4582
ENSG00000086619.9	17	57	26	59	106	84
ENSG00000086666.14	557	359	788	306	638	613
ENSG00000086696.4	7	4	281	2	13	3
ENSG00000086712.8	363	325	987	163	362	381
ENSG00000086717.13	1	2	0	0	3	0
ENSG00000086730.12	5	2	6	8	16	9
ENSG00000086758.11	3253	3450	3061	1984	4895	4414
ENSG00000086827.4	353	214	543	66	142	180
ENSG00000086848.9	133	84	165	36	71	60
ENSG00000086967.9	0	1	0	0	1	0
ENSG00000086991.8	1	0	0	0	0	0
ENSG00000087008.11	193	262	263	57	79	132
ENSG00000087053.14	1072	348	1408	112	206	214
ENSG00000087074.7	249	1290	1618	85	203	195
ENSG00000087076.4	0	3	0	3	0	1
ENSG00000087077.7	600	918	1310	225	547	600
ENSG00000087085.9	2	0	1	11	13	24
ENSG00000087086.9	761	2979	3998	643	1754	1895
ENSG00000087087.14	389	237	923	231	680	549
ENSG00000087088.15	393	360	731	103	243	213
ENSG00000087095.8	239	302	365	196	459	380
ENSG00000087111.16	440	428	530	232	278	602
ENSG00000087116.9	0	0	0	0	0	0
ENSG00000087128.5	0	0	0	0	0	0
ENSG00000087152.11	385	496	689	153	428	400
ENSG00000087157.13	107	165	248	104	346	248
ENSG00000087191.8	216	175	499	434	1113	1017
ENSG00000087206.12	280	270	526	159	349	314
ENSG00000087237.6	0	1	0	0	0	0
ENSG00000087245.8	55	6	76	0	0	0
ENSG00000087250.4	0	0	0	0	0	0
ENSG00000087253.7	803	244	798	60	80	96
ENSG00000087258.9	37	19	21	5	10	13
ENSG00000087263.12	524	244	1004	115	210	306
ENSG00000087266.11	461	1184	800	303	408	577
ENSG00000087269.11	338	261	995	173	388	392
ENSG00000087274.12	1075	1244	2170	348	872	920
ENSG00000087299.6	93	80	242	140	294	335
ENSG00000087301.4	266	104	202	139	383	237
ENSG00000087302.4	537	380	1106	358	535	860
ENSG00000087303.12	33	19	31	26	52	50
ENSG00000087338.4	249	94	391	139	282	285
ENSG00000087365.10	790	674	1836	536	1203	1478
ENSG00000087448.5	685	377	1265	239	477	467
ENSG00000087460.17	2184	2034	4222	3511	7202	9323
ENSG00000087470.13	1269	696	2120	392	833	869
ENSG00000087494.11	13	2	28	17	36	32
ENSG00000087495.12	151	7	68	15	68	14
ENSG00000087502.13	897	386	1061	272	388	498
ENSG00000087510.5	467	366	558	508	1861	1306
ENSG00000087586.13	558	15	1005	414	778	1342
ENSG00000087589.12	1	3	1	8	7	8
ENSG00000087842.6	80	74	218	22	46	60
ENSG00000087884.10	19	15	31	13	16	28
ENSG00000087903.8	17	30	62	17	51	39
ENSG00000087916.7	2233	1276	2622	1947	3301	2775
ENSG00000087995.11	132	98	225	189	423	566
ENSG00000088002.7	1	3	14	36	87	126
ENSG00000088035.10	276	144	232	70	149	193
ENSG00000088038.13	96	142	178	57	193	117
ENSG00000088053.7	0	2	0	1	3	1
ENSG00000088179.4	634	519	600	225	537	450
ENSG00000088205.8	793	558	1420	488	825	1153
ENSG00000088247.11	201	290	680	110	364	328
ENSG00000088256.4	469	658	1191	86	212	298
ENSG00000088280.13	345	383	499	56	109	135
ENSG00000088298.7	207	116	237	89	87	170
ENSG00000088305.13	22	5	38	66	157	240
ENSG00000088320.3	0	0	0	0	0	0
ENSG00000088325.11	897	44	1608	411	855	1232
ENSG00000088340.11	6	70	168	168	235	270
ENSG00000088356.4	62	47	100	62	152	164
ENSG00000088367.16	474	1428	823	86	229	201
ENSG00000088386.11	0	0	0	0	0	1
ENSG00000088387.13	534	694	881	100	192	199
ENSG00000088448.9	841	950	828	218	427	355
ENSG00000088451.6	99	78	113	31	52	76
ENSG00000088538.12	26	127	63	6	23	13
ENSG00000088543.10	18	21	57	5	6	10
ENSG00000088682.9	474	345	894	48	108	161
ENSG00000088726.11	28	87	41	44	25	71
ENSG00000088727.8	34	69	111	20	28	35
ENSG00000088756.8	1	1	9	0	0	0
ENSG00000088766.6	254	172	551	78	149	194
ENSG00000088782.4	0	0	0	0	0	0
ENSG00000088808.12	115	242	186	255	621	466
ENSG00000088812.13	1028	1402	1093	391	683	738
ENSG00000088826.13	41	100	134	31	41	63
ENSG00000088827.8	0	3	0	0	0	1
ENSG00000088832.10	543	475	1317	275	544	592
ENSG00000088833.12	289	372	747	86	198	207
ENSG00000088836.7	178	203	105	20	30	35
ENSG00000088854.11	210	205	352	101	287	212
ENSG00000088876.7	96	80	165	39	75	105
ENSG00000088881.15	0	0	0	6	26	11
ENSG00000088882.7	0	0	0	1	1	0
ENSG00000088888.13	492	584	1140	385	959	966
ENSG00000088899.10	11	27	29	11	26	19
ENSG00000088926.9	0	0	0	0	0	0
ENSG00000088930.6	804	630	1176	436	921	1043
ENSG00000088970.11	89	85	165	39	56	55
ENSG00000088986.6	1420	728	2619	261	566	792
ENSG00000088992.13	0	0	0	2	1	6
ENSG00000089006.11	750	409	1385	543	1444	1046
ENSG00000089009.9	217	107	431	165	364	343
ENSG00000089012.10	1	22	6	0	0	0
ENSG00000089022.9	171	139	294	114	286	259
ENSG00000089041.11	1	2	0	0	6	3
ENSG00000089048.10	335	109	647	158	308	266
ENSG00000089050.10	216	451	363	145	241	366
ENSG00000089053.7	678	560	1184	617	1539	1419
ENSG00000089057.10	226	646	482	109	242	262
ENSG00000089060.7	357	332	578	44	102	92
ENSG00000089063.10	523	473	970	86	193	268
ENSG00000089091.11	55	108	62	20	40	54
ENSG00000089094.11	110	131	274	131	385	339
ENSG00000089101.13	0	1	1	0	1	1
ENSG00000089116.2	1	0	0	0	0	0
ENSG00000089123.11	94	69	189	110	187	180
ENSG00000089127.8	279	326	716	47	25	109
ENSG00000089154.6	1049	1030	2636	799	1699	1998
ENSG00000089157.11	1914	2001	3469	902	2146	2857
ENSG00000089159.11	418	622	983	328	751	665
ENSG00000089163.4	8	17	9	1	4	15
ENSG00000089169.10	0	0	0	0	1	0
ENSG00000089177.13	133	179	254	149	249	301
ENSG00000089195.10	290	117	700	55	161	185
ENSG00000089199.5	2	0	3	0	0	0
ENSG00000089220.4	1388	1396	3287	602	1482	2101
ENSG00000089225.15	0	0	0	0	2	0
ENSG00000089234.11	309	238	401	114	336	326
ENSG00000089248.6	1247	600	1265	453	602	1200
ENSG00000089250.14	0	0	0	0	0	0
ENSG00000089280.14	326	564	810	538	2169	859
ENSG00000089289.11	447	611	659	160	353	379
ENSG00000089327.9	281	356	411	1	3	5
ENSG00000089335.16	229	201	322	128	300	240
ENSG00000089351.9	47	99	165	39	103	117
ENSG00000089356.11	2934	3090	2842	484	615	833
ENSG00000089472.12	42	129	29	0	0	1
ENSG00000089486.12	38	235	134	11	41	36
ENSG00000089505.13	10	19	50	2	8	7
ENSG00000089558.3	0	0	0	0	0	0
ENSG00000089597.11	2606	1752	2496	1009	1543	2306
ENSG00000089639.6	46	61	148	86	147	163
ENSG00000089682.12	273	235	467	148	254	194
ENSG00000089685.9	269	1	729	88	214	359
ENSG00000089692.4	1	15	9	0	3	1
ENSG00000089693.6	432	430	880	141	256	351
ENSG00000089723.5	112	132	239	74	101	160
ENSG00000089737.11	1145	1783	2060	973	1740	2368
ENSG00000089775.6	72	117	188	74	271	220
ENSG00000089818.12	338	290	582	132	272	378
ENSG00000089820.11	1	14	4	7	39	40
ENSG00000089847.8	0	11	6	3	13	6
ENSG00000089876.7	821	694	1351	270	596	607
ENSG00000089902.8	989	931	1770	622	1336	1316
ENSG00000089916.13	602	525	821	697	1385	1135
ENSG00000090006.13	37	80	165	37	50	70
ENSG00000090013.5	374	431	943	316	347	658
ENSG00000090020.6	103	228	143	170	299	270
ENSG00000090054.9	727	349	854	273	351	428
ENSG00000090060.13	1345	1091	2760	1619	3452	2989
ENSG00000090061.13	91	231	150	239	658	367
ENSG00000090097.15	37	95	193	6	32	49
ENSG00000090104.7	0	0	0	0	0	0
ENSG00000090238.7	117	255	397	39	169	139
ENSG00000090263.11	564	404	1210	127	185	363
ENSG00000090266.8	253	307	374	71	209	190
ENSG00000090273.9	181	154	719	90	189	222
ENSG00000090316.11	570	396	1082	192	391	525
ENSG00000090339.4	19	104	18	38	34	53
ENSG00000090372.9	248	381	707	104	264	331
ENSG00000090376.4	0	2	2	0	0	0
ENSG00000090382.2	5	19	5	2	1	0
ENSG00000090402.3	0	0	0	0	0	0
ENSG00000090432.5	511	369	586	94	180	272
ENSG00000090447.7	51	73	282	31	135	113
ENSG00000090470.10	216	217	371	116	281	309
ENSG00000090487.6	383	318	652	300	610	688
ENSG00000090512.7	2	3	4	0	1	0
ENSG00000090520.6	580	282	872	449	447	765
ENSG00000090530.5	2108	937	1529	1	1	1
ENSG00000090534.13	2	3	2	3	1	2
ENSG00000090539.11	0	8	0	20	30	25
ENSG00000090554.7	0	23	6	0	7	0
ENSG00000090565.11	153	256	316	126	457	320
ENSG00000090581.5	91	151	174	39	104	91
ENSG00000090612.16	244	328	326	214	413	486
ENSG00000090615.8	1094	1052	2049	879	1848	1842
ENSG00000090621.8	819	662	1796	283	936	806
ENSG00000090659.13	0	0	0	0	0	0
ENSG00000090661.7	0	0	0	70	87	133
ENSG00000090674.11	31	23	38	8	26	24
ENSG00000090686.11	607	458	869	347	812	614
ENSG00000090776.5	328	445	705	33	43	64
ENSG00000090857.9	330	449	343	159	390	335
ENSG00000090861.11	1216	1156	1533	1119	1599	2316
ENSG00000090863.7	1972	2038	2576	733	1204	1635
ENSG00000090889.10	220	2	404	64	215	254
ENSG00000090905.13	947	1047	1536	482	1233	858
ENSG00000090920.9	0	15	0	3	0	2
ENSG00000090924.10	53	144	246	138	294	267
ENSG00000090932.6	3	2	16	0	0	0
ENSG00000090971.4	94	170	246	53	76	144
ENSG00000090975.8	62	103	219	15	52	37
ENSG00000090989.13	679	468	822	254	430	445
ENSG00000091009.6	1490	960	2217	441	767	1010
ENSG00000091010.4	1	0	0	0	0	0
ENSG00000091039.12	2121	602	2820	542	1290	1309
ENSG00000091073.15	80	96	119	22	66	55
ENSG00000091106.14	10	20	5	5	8	7
ENSG00000091127.9	220	262	929	225	534	522
ENSG00000091128.8	0	0	0	0	5	1
ENSG00000091129.15	3	1	5	1934	4129	3211
ENSG00000091136.9	1461	1620	2501	106	328	276
ENSG00000091137.7	1	1	4	2	0	1
ENSG00000091138.8	5	2	2	2	2	1
ENSG00000091140.7	2240	966	3162	542	951	1177
ENSG00000091157.9	223	329	322	98	185	195
ENSG00000091164.8	478	416	653	108	257	263
ENSG00000091181.15	1	0	0	0	1	1
ENSG00000091262.10	8	26	26	6	7	6
ENSG00000091317.7	2054	923	2191	738	793	1335
ENSG00000091409.10	4196	1512	7901	91	118	149
ENSG00000091428.13	0	3	5	6	12	7
ENSG00000091436.12	1408	1020	4142	641	795	1233
ENSG00000091482.5	0	0	0	0	0	0
ENSG00000091483.6	1064	473	1733	135	254	434
ENSG00000091490.6	312	161	298	70	105	132
ENSG00000091513.10	1	1	0	1	0	2
ENSG00000091527.11	2156	1171	4297	1572	5088	3864
ENSG00000091536.12	5	8	10	3	15	4
ENSG00000091542.8	563	764	948	306	811	1130
ENSG00000091583.6	0	0	0	0	0	0
ENSG00000091592.11	2	23	14	2	1	9
ENSG00000091622.11	205	267	591	16	51	37
ENSG00000091640.3	143	154	261	66	173	213
ENSG00000091651.4	167	8	462	45	164	124
ENSG00000091656.11	2	26	1	0	0	0
ENSG00000091664.7	0	0	0	0	0	0
ENSG00000091704.4	0	0	0	0	1	0
ENSG00000091732.11	117	99	281	26	46	79
ENSG00000091831.16	107	49	180	1202	2971	3734
ENSG00000091844.2	14	1	40	69	94	97
ENSG00000091879.9	55	23	24	16	42	22
ENSG00000091947.5	193	162	300	120	167	330
ENSG00000091972.13	0	0	0	0	1	0
ENSG00000091986.11	911	160	892	12	17	15
ENSG00000092009.6	0	4	3	0	3	0
ENSG00000092010.10	414	791	673	249	377	709
ENSG00000092020.6	99	52	154	79	200	184
ENSG00000092036.12	101	87	138	34	83	84
ENSG00000092051.12	0	5	3	0	4	4
ENSG00000092054.12	0	0	0	0	0	0
ENSG00000092067.5	0	0	0	0	0	0
ENSG00000092068.14	23	4	12	5	6	9
ENSG00000092094.6	132	214	298	199	340	282
ENSG00000092096.10	0	2	0	25	47	72
ENSG00000092098.12	95	73	157	76	158	193
ENSG00000092108.16	197	124	400	238	428	344
ENSG00000092140.10	868	252	1267	380	870	865
ENSG00000092148.8	5098	4106	5581	2246	4780	5006
ENSG00000092199.13	1861	1251	3048	1129	2366	2376
ENSG00000092200.8	5	5	12	12	20	15
ENSG00000092201.5	1002	721	2310	800	1699	1902
ENSG00000092203.8	533	476	843	346	677	849
ENSG00000092208.11	48	26	69	75	83	136
ENSG00000092295.7	300	193	487	8	25	16
ENSG00000092330.11	202	307	413	147	398	451
ENSG00000092345.9	0	0	0	0	0	0
ENSG00000092377.9	0	0	0	0	0	0
ENSG00000092421.12	7	36	20	24	96	50
ENSG00000092439.8	1228	675	1246	1488	3213	2632
ENSG00000092445.7	39	38	123	21	87	117
ENSG00000092470.7	148	8	496	55	171	183
ENSG00000092529.18	3	3	0	1	1	2
ENSG00000092531.5	239	149	333	76	150	187
ENSG00000092607.9	7	3	4	1	1	1
ENSG00000092621.7	397	71	200	153	86	322
ENSG00000092758.11	3	3	0	17	28	32
[truncated: 59,801 more rows]
