# Supplementary material for: Integrated analysis of dysregulated lncRNA expression in breast cancer cell identified by RNA-seq study
Source: Noncoding RNA Res. 2016 Sep 21;1(1):35–42. doi: 10.1016/j.ncrna.2016.09.002 (PMC6096410; doi:10.1016/j.ncrna.2016.09.002)
Supplement: Supplementary file 2 [file mmc2.xls]

## Sheet: CommonResultsDetailed
ENSEMBL_ID	logFC	logCPM	Pvalue	FDR	Cmn.Disp	UpDown.Cmn	C_R1	C_R2	C_R3	T_R1	T_R2	T_R3
ENSG00000166825.9	-10.8817	8.48486	2.63487e-74	2.53997e-70	0.135203	-1	5278	4140	7082	1	3	3
ENSG00000084207.11	-14.5178	7.68096	5.62165e-64	1.15544e-60	0.135203	-1	2571	1676	6171	0	0	0
ENSG00000171346.9	-8.22912	11.469	7.55029e-62	1.39665e-58	0.135203	-1	44413	33878	48786	82	143	121
ENSG00000111716.8	-12.7284	7.91141	1.96881e-60	3.31081e-57	0.135203	-1	3848	1736	6178	1	0	0
ENSG00000197343.5	-13.527	6.69285	6.32359e-60	8.99799e-57	0.135203	-1	1099	1526	2173	0	0	0
ENSG00000102854.10	-10.8491	6.82968	8.93207e-59	1.1015e-55	0.135203	-1	1566	1553	1979	1	0	1
ENSG00000163814.3	-11.6902	6.87172	1.38486e-58	1.50689e-55	0.135203	-1	1430	1733	2116	1	0	0
ENSG00000153292.11	-14.5855	7.74812	5.87461e-57	5.43343e-54	0.135203	-1	4165	2178	3026	0	0	0
ENSG00000118257.12	-8.86578	7.65915	2.77543e-56	2.44476e-53	0.135203	-1	2703	3011	3187	4	6	6
ENSG00000107738.14	-13.4409	6.60688	4.01512e-56	3.2292e-53	0.135203	-1	1011	1602	1782	0	0	0
ENSG00000142910.10	-9.18999	6.56564	3.35992e-54	2.39045e-51	0.135203	-1	944	1345	2188	0	3	3
ENSG00000182795.12	-7.78505	7.16255	5.85268e-54	4.00974e-51	0.135203	-1	1840	1946	2717	6	8	10
ENSG00000166741.3	-13.4147	6.58152	1.13597e-52	6.56661e-50	0.135203	-1	887	930	3147	0	0	0
ENSG00000233276.2	-9.16251	6.59476	1.34994e-52	7.56704e-50	0.135203	-1	980	1086	2736	2	3	1
ENSG00000065618.12	-7.56363	7.3851	5.72443e-52	3.11443e-49	0.135203	-1	2337	2272	2825	5	12	17
ENSG00000173530.5	-13.4117	6.57772	5.53028e-51	2.69208e-48	0.135203	-1	1783	951	1483	0	0	0
ENSG00000174564.8	-6.99002	7.53972	6.40982e-51	3.04023e-48	0.135203	-1	2714	2231	3470	11	23	21
ENSG00000070882.8	-8.5096	6.17188	3.20619e-50	1.4827e-47	0.135203	-1	983	866	1471	3	1	3
ENSG00000163171.6	-7.99312	7.33019	1.81723e-49	7.63981e-47	0.135203	-1	1795	2718	2554	4	9	11
ENSG00000163565.14	-12.2626	5.43641	1.11872e-48	4.40302e-46	0.135203	-1	540	564	890	0	0	0
ENSG00000147065.11	-14.0739	7.23819	2.70583e-48	1.02148e-45	0.135203	-1	2480	809	4269	0	0	0
ENSG00000173482.12	-9.18451	5.68453	3.02235e-48	1.09622e-45	0.135203	-1	633	709	998	1	2	0
ENSG00000134954.9	-12.3112	5.48457	3.58632e-48	1.27576e-45	0.135203	-1	695	443	938	0	0	0
ENSG00000135480.10	-7.22448	10.2159	1.36711e-47	4.68312e-45	0.135203	-1	16717	8415	34556	51	127	131
ENSG00000122786.15	-9.55397	7.90581	1.94348e-47	6.48504e-45	0.135203	-1	4087	1376	6343	2	3	7
ENSG00000149043.12	-6.90856	6.79155	4.2514e-47	1.37969e-44	0.135203	-1	1187	1494	2510	8	15	11
ENSG00000180672.4	-9.7189	5.67476	1.88655e-46	5.91483e-44	0.135203	-1	637	770	857	0	0	2
ENSG00000188505.4	-9.51429	6.44622	4.26615e-46	1.31525e-43	0.135203	-1	716	1256	2250	3	0	1
ENSG00000213684.4	-10.7623	5.91933	1.15308e-45	3.49666e-43	0.135203	-1	873	431	1708	0	1	0
ENSG00000090530.5	-10.2124	6.70715	1.11994e-44	3.34141e-42	0.135203	-1	2108	937	1529	1	1	1
ENSG00000163430.5	-7.98442	6.96871	2.11944e-44	6.22308e-42	0.135203	-1	2028	900	3129	2	11	6
ENSG00000117519.11	-9.7757	5.73516	2.77088e-44	8.00871e-42	0.135203	-1	862	677	776	0	2	0
ENSG00000111348.4	-7.4743	5.89164	7.10296e-44	1.99077e-41	0.135203	-1	888	634	1202	4	3	5
ENSG00000018510.8	-11.1088	6.25974	8.06692e-44	2.22719e-41	0.135203	-1	1233	453	2116	0	0	1
ENSG00000104332.7	-12.531	5.7018	1.27784e-43	3.4761e-41	0.135203	-1	930	596	726	0	0	0
ENSG00000071967.7	-9.31972	7.94566	2.61154e-43	7.0012e-41	0.135203	-1	2763	4788	2771	1	9	5
ENSG00000144642.15	-10.1955	5.35664	3.65844e-43	9.66769e-41	0.135203	-1	488	643	677	0	1	0
ENSG00000134531.5	-10.8286	9.77273	8.15605e-42	2.03879e-39	0.135203	-1	15618	3408	25012	6	3	8
ENSG00000135373.8	-9.83256	7.26944	1.22838e-41	2.98981e-39	0.135203	-1	3389	1182	2148	2	2	2
ENSG00000132274.11	-9.72158	6.22143	1.43147e-41	3.43887e-39	0.135203	-1	992	1271	878	1	2	0
ENSG00000105855.4	-6.27352	8.23159	1.71012e-41	4.05562e-39	0.135203	-1	5116	2515	6251	25	63	61
ENSG00000174125.3	-12.667	5.83646	5.28672e-41	1.22242e-38	0.135203	-1	911	849	633	0	0	0
ENSG00000099139.9	-8.18378	5.06234	6.98518e-40	1.50246e-37	0.135203	-1	472	359	716	1	1	2
ENSG00000251593.1	-12.2477	5.42225	7.46122e-40	1.56838e-37	0.135203	-1	698	283	1102	0	0	0
ENSG00000122870.7	-12.5012	5.67326	1.52175e-39	3.16284e-37	0.135203	-1	921	312	1202	0	0	0
ENSG00000242265.1	-8.01836	7.07785	5.50761e-39	1.132e-36	0.135203	-1	2316	1654	1868	0	12	9
ENSG00000102287.12	-8.87951	5.72282	1.20379e-38	2.3689e-36	0.135203	-1	380	696	1568	0	4	0
ENSG00000139144.5	-7.17622	5.30729	1.94541e-38	3.78803e-36	0.135203	-1	546	535	665	2	4	4
ENSG00000169908.6	-7.5475	7.57931	2.62284e-38	5.00178e-36	0.135203	-1	2420	1933	4935	14	4	17
ENSG00000221963.4	-7.09745	5.6738	1.4505e-37	2.65656e-35	0.135203	-1	478	827	1012	2	3	9
ENSG00000085662.9	-10.25	6.70144	2.3335e-37	4.23188e-35	0.135203	-1	981	579	4196	0	1	2
ENSG00000148344.10	-6.98652	6.21028	6.8994e-37	1.21548e-34	0.135203	-1	672	1193	1526	4	3	15
ENSG00000157227.8	-7.87405	6.53267	9.21562e-37	1.60821e-34	0.135203	-1	1662	1218	976	2	5	8
ENSG00000109113.13	-8.40675	4.88474	1.97108e-36	3.37603e-34	0.135203	-1	276	426	682	0	2	1
ENSG00000178826.6	-7.05357	5.51358	4.20528e-36	7.07176e-34	0.135203	-1	442	748	863	1	8	4
ENSG00000054219.9	-11.709	4.88854	6.29193e-36	1.04854e-33	0.135203	-1	535	266	528	0	0	0
ENSG00000117114.15	-6.13414	6.54389	7.30896e-36	1.20715e-33	0.135203	-1	1117	1454	1500	7	28	16
ENSG00000135926.7	-5.28191	7.46684	1.86979e-35	3.06083e-33	0.135203	-1	2712	1754	3543	33	56	80
ENSG00000145431.6	-7.97276	6.68782	1.98599e-35	3.22254e-33	0.135203	-1	2134	638	1929	1	7	8
ENSG00000146373.11	-6.21218	5.64564	2.0214e-35	3.25147e-33	0.135203	-1	688	709	769	5	9	11
ENSG00000255248.2	-12.5925	5.76529	3.66917e-35	5.85107e-33	0.135203	-1	654	276	1974	0	0	0
ENSG00000185483.7	-8.7618	5.22764	5.06081e-35	7.93346e-33	0.135203	-1	536	254	1074	0	0	3
ENSG00000136231.9	-6.86831	5.00955	5.21039e-35	8.09931e-33	0.135203	-1	432	321	766	2	6	2
ENSG00000137699.11	-6.16973	7.81234	6.53094e-35	1.00675e-32	0.135203	-1	2783	2839	4732	16	78	28
ENSG00000165152.4	-11.3375	4.52339	7.84851e-35	1.19985e-32	0.135203	-1	361	205	503	0	0	0
ENSG00000135272.5	-10.5828	5.7398	1.16461e-34	1.73734e-32	0.135203	-1	893	255	1520	0	1	0
ENSG00000183853.13	-11.0834	4.2743	3.89335e-34	5.76154e-32	0.135203	-1	205	246	458	0	0	0
ENSG00000146648.11	-5.30612	8.469	5.28273e-34	7.69448e-32	0.135203	-1	4699	4772	6084	80	98	140
ENSG00000180190.7	-7.24009	4.86671	1.0012e-33	1.43567e-31	0.135203	-1	265	416	688	1	2	4
ENSG00000047936.6	-14.2778	7.44153	1.55846e-33	2.20064e-31	0.135203	-1	3537	476	4549	0	0	0
ENSG00000182568.11	-7.65811	5.24997	1.80492e-33	2.52935e-31	0.135203	-1	423	637	598	0	6	1
ENSG00000118849.5	-9.27881	10.0591	2.84219e-33	3.8658e-31	0.135203	-1	9165	24927	9167	10	41	16
ENSG00000079739.10	-5.07339	6.65194	7.24045e-33	9.5667e-31	0.135203	-1	1191	1303	2030	27	35	44
ENSG00000167754.8	-11.8268	8.26154	1.16639e-32	1.49833e-30	0.135203	-1	7690	880	5373	0	1	2
ENSG00000137968.12	-6.56193	5.15062	1.83414e-32	2.32383e-30	0.135203	-1	595	382	581	2	5	7
ENSG00000196878.8	-5.60333	8.52937	2.17177e-32	2.71442e-30	0.135203	-1	4435	5511	6290	69	67	135
ENSG00000112837.11	-11.5188	4.70151	2.34077e-32	2.90601e-30	0.135203	-1	476	187	536	0	0	0
ENSG00000186081.7	-13.3175	9.24064	2.92304e-32	3.58082e-30	0.135203	-1	15792	1388	10135	0	0	2
ENSG00000197582.5	-11.0648	4.25673	4.62911e-32	5.59668e-30	0.135203	-1	170	247	502	0	0	0
ENSG00000147408.10	-4.62443	6.806	9.65676e-32	1.15246e-29	0.135203	-1	1265	1354	2477	31	62	74
ENSG00000124107.5	-7.77232	7.84505	1.00942e-31	1.19694e-29	0.135203	-1	1983	4904	2776	12	8	17
ENSG00000134757.4	-16.3069	9.46778	1.08836e-31	1.28232e-29	0.135203	-1	18520	1205	12597	0	0	0
ENSG00000167653.4	-7.44839	8.68752	1.15493e-31	1.35215e-29	0.135203	-1	2230	9010	6952	14	45	33
ENSG00000125730.11	-11.7948	9.61146	1.27877e-31	1.48771e-29	0.135203	-1	6160	20268	4049	2	1	5
ENSG00000123095.5	-6.48486	5.70265	1.80204e-31	2.05766e-29	0.135203	-1	543	680	1223	6	1	14
ENSG00000198732.6	-7.96573	5.90685	1.96349e-31	2.22826e-29	0.135203	-1	499	1252	797	1	2	6
ENSG00000132357.9	-7.38253	5.40982	3.57013e-31	4.02684e-29	0.135203	-1	815	385	661	3	5	1
ENSG00000148700.9	-4.78648	6.27036	4.02688e-31	4.51449e-29	0.135203	-1	920	958	1591	20	50	32
ENSG00000188549.8	-5.81175	5.35134	5.45667e-31	6.04416e-29	0.135203	-1	371	477	1136	7	11	8
ENSG00000174130.8	-7.07759	5.13424	1.22003e-30	1.3121e-28	0.135203	-1	619	333	606	4	2	3
ENSG00000146938.10	-8.75086	4.71399	1.45325e-30	1.55388e-28	0.135203	-1	495	214	465	0	0	2
ENSG00000177469.12	-6.17863	7.58042	4.69718e-30	4.80047e-28	0.135203	-1	2308	1292	6248	19	22	59
ENSG00000113448.12	-5.46145	7.14629	5.70917e-30	5.77095e-28	0.135203	-1	1986	2094	1904	15	45	67
ENSG00000185432.10	-7.4603	8.23777	9.48817e-30	9.53871e-28	0.135203	-1	6771	3107	2391	10	25	32
ENSG00000130598.11	-6.93756	4.87923	9.77745e-30	9.77639e-28	0.135203	-1	398	273	732	0	8	1
ENSG00000089327.9	-6.60546	4.57741	1.36184e-29	1.35437e-27	0.135203	-1	281	356	411	1	3	5
ENSG00000101160.9	-5.15563	6.29726	1.52891e-29	1.51239e-27	0.135203	-1	900	654	2330	18	24	38
ENSG00000206538.3	-9.48634	6.64359	1.69843e-29	1.67114e-27	0.135203	-1	2236	345	2099	1	1	3
ENSG00000138685.7	-8.25288	6.19687	3.287e-29	3.13417e-27	0.135203	-1	1648	336	1356	1	5	3
ENSG00000197956.5	-4.3947	8.99118	4.21482e-29	3.97785e-27	0.135203	-1	5816	5140	12936	190	312	358
ENSG00000166535.15	-7.96519	6.12118	4.37085e-29	4.10417e-27	0.135203	-1	1260	315	1831	3	1	6
ENSG00000105976.10	-4.67877	9.05185	5.4465e-29	5.08835e-27	0.135203	-1	7718	6820	8057	129	284	370
ENSG00000077942.13	-7.99668	5.4108	1.14077e-28	1.0551e-26	0.135203	-1	461	847	443	1	4	1
ENSG00000127990.11	-7.68648	4.54338	1.41949e-28	1.29988e-26	0.135203	-1	390	264	359	0	4	0
ENSG00000121207.7	-7.60249	5.97256	1.98318e-28	1.79827e-26	0.135203	-1	1062	252	1839	2	6	4
ENSG00000169715.10	-11.751	4.93422	2.00208e-28	1.80656e-26	0.135203	-1	312	168	1169	0	0	0
ENSG00000116711.8	-10.7641	3.96054	2.01791e-28	1.812e-26	0.135203	-1	256	160	273	0	0	0
ENSG00000041982.10	-10.5496	5.70032	2.42398e-28	2.15571e-26	0.135203	-1	980	176	1414	0	0	1
ENSG00000129270.11	-7.46985	4.36196	3.83612e-28	3.37907e-26	0.135203	-1	174	278	528	1	0	3
ENSG00000058091.12	-5.30217	6.44401	5.17598e-28	4.51628e-26	0.135203	-1	1536	645	1783	10	40	36
ENSG00000184588.13	-6.85834	4.81908	9.05832e-28	7.75745e-26	0.135203	-1	256	505	473	1	2	6
ENSG00000076706.8	-7.18821	5.28548	9.84585e-28	8.35452e-26	0.135203	-1	825	335	501	1	5	4
ENSG00000115112.7	-10.2903	8.11554	1.02895e-27	8.69113e-26	0.135203	-1	5931	529	7177	2	3	3
ENSG00000102024.11	-6.9711	7.85722	1.05259e-27	8.85035e-26	0.135203	-1	4210	1928	4446	3	22	54
ENSG00000134762.12	-11.0255	6.17435	1.1721e-27	9.76646e-26	0.135203	-1	1883	463	634	0	1	0
ENSG00000122863.5	-4.50327	6.53707	1.43733e-27	1.19227e-25	0.135203	-1	1334	951	1845	26	75	50
ENSG00000135457.5	-10.4429	3.64902	1.88381e-27	1.55566e-25	0.135203	-1	154	155	259	0	0	0
ENSG00000179456.9	-5.36643	4.9506	2.1299e-27	1.75106e-25	0.135203	-1	439	389	512	4	10	14
ENSG00000180964.12	-6.21718	4.82717	3.4115e-27	2.7923e-25	0.135203	-1	335	382	557	6	2	5
ENSG00000068366.14	-5.76027	6.5663	7.50265e-27	6.00797e-25	0.135203	-1	1688	585	2176	6	32	32
ENSG00000134198.5	-8.63537	3.86227	8.08437e-27	6.44589e-25	0.135203	-1	208	167	273	1	0	0
ENSG00000139112.6	-5.10681	5.1924	9.38593e-27	7.45154e-25	0.135203	-1	432	538	606	9	15	14
ENSG00000004799.7	-5.75958	7.08055	1.04964e-26	8.2975e-25	0.135203	-1	895	1309	4949	21	27	43
ENSG00000175318.7	-6.49219	5.16658	1.3246e-26	1.03824e-24	0.135203	-1	645	441	408	2	4	9
ENSG00000130818.6	-8.06177	4.0412	1.35754e-26	1.05957e-24	0.135203	-1	221	244	238	0	1	1
ENSG00000148841.11	-4.15897	6.03518	1.43114e-26	1.10305e-24	0.135203	-1	762	738	1444	28	48	54
ENSG00000227372.5	-10.5467	3.7494	1.48657e-26	1.14102e-24	0.135203	-1	129	205	272	0	0	0
ENSG00000166250.7	-6.3465	5.99646	1.59803e-26	1.21647e-24	0.135203	-1	684	470	2145	10	4	13
ENSG00000163513.13	-4.6986	8.54637	1.64644e-26	1.24819e-24	0.135203	-1	4674	4490	7638	147	137	197
ENSG00000111912.14	-3.99711	8.05394	4.96855e-26	3.64715e-24	0.135203	-1	3225	3407	4803	109	250	245
ENSG00000082269.12	-6.52489	4.67152	6.69335e-26	4.89382e-24	0.135203	-1	435	168	590	2	4	4
ENSG00000086289.7	-5.01783	5.26531	7.60651e-26	5.51785e-24	0.135203	-1	562	332	876	11	12	19
ENSG00000138640.10	-4.35757	6.14794	7.76256e-26	5.60905e-24	0.135203	-1	999	628	1600	24	59	42
ENSG00000135046.9	-6.05386	8.52724	1.08027e-25	7.74531e-24	0.135203	-1	3527	2093	14450	51	84	62
ENSG00000099260.5	-8.47583	3.70947	1.2988e-25	9.27614e-24	0.135203	-1	166	135	307	1	0	0
ENSG00000184254.11	-5.14909	7.41954	1.56095e-25	1.1063e-23	0.135203	-1	2924	1099	3982	45	51	73
ENSG00000111319.8	-4.79864	7.76334	1.91466e-25	1.34667e-23	0.135203	-1	3632	2068	3831	75	75	118
ENSG00000117020.12	-5.30076	4.94182	2.89303e-25	1.99684e-23	0.135203	-1	295	396	740	4	18	7
ENSG00000146666.4	-10.2041	3.41807	3.04169e-25	2.09164e-23	0.135203	-1	144	117	222	0	0	0
ENSG00000072041.12	-12.0628	5.2399	3.80217e-25	2.60491e-23	0.135203	-1	733	114	1009	0	0	0
ENSG00000064042.13	-4.56965	7.06721	3.8889e-25	2.65449e-23	0.135203	-1	1583	1991	2150	38	110	59
ENSG00000145908.8	-8.24571	4.26752	4.55185e-25	3.073e-23	0.135203	-1	289	117	536	1	0	1
ENSG00000168916.10	-5.893	5.13943	4.86964e-25	3.27559e-23	0.135203	-1	671	322	524	4	5	13
ENSG00000182963.5	-7.13455	4.03869	4.90491e-25	3.28735e-23	0.135203	-1	252	129	387	1	1	2
ENSG00000131435.8	-8.61227	3.79936	7.22759e-25	4.77485e-23	0.135203	-1	108	191	364	0	0	1
ENSG00000132821.7	-9.96219	5.11696	1.2584e-24	8.25455e-23	0.135203	-1	786	136	664	0	0	1
ENSG00000160862.8	-8.12174	8.15295	1.32266e-24	8.58478e-23	0.135203	-1	6436	3139	1804	10	5	22
ENSG00000114200.5	-8.40242	4.37302	2.09423e-24	1.34511e-22	0.135203	-1	268	366	216	0	2	0
ENSG00000134955.7	-5.77007	4.20688	2.18349e-24	1.39759e-22	0.135203	-1	181	256	401	3	4	5
ENSG00000128510.6	-7.77318	4.6706	2.26992e-24	1.44789e-22	0.135203	-1	263	141	953	1	2	1
ENSG00000134827.3	-10.2348	5.38268	2.36585e-24	1.5039e-22	0.135203	-1	1071	308	311	0	0	1
ENSG00000235008.1	-8.34077	3.57841	2.50088e-24	1.58429e-22	0.135203	-1	167	130	239	1	0	0
ENSG00000127955.11	-5.88029	4.14233	2.61278e-24	1.64953e-22	0.135203	-1	225	243	298	1	6	4
ENSG00000172296.8	-5.36524	6.19109	2.74428e-24	1.72666e-22	0.135203	-1	1108	441	2002	19	17	25
ENSG00000198467.7	-4.6423	5.6812	2.87261e-24	1.79518e-22	0.135203	-1	392	593	1511	14	31	30
ENSG00000136869.13	-10.0863	3.306	3.93098e-24	2.43195e-22	0.135203	-1	101	120	238	0	0	0
ENSG00000156284.4	-9.9439	5.10239	5.37791e-24	3.305e-22	0.135203	-1	849	167	471	0	1	0
ENSG00000198093.6	-10.1391	3.35354	6.06257e-24	3.70117e-22	0.135203	-1	122	145	179	0	0	0
ENSG00000160886.9	-8.88764	4.06968	6.5036e-24	3.95736e-22	0.135203	-1	128	147	601	0	0	1
ENSG00000170190.11	-6.62825	5.04065	7.78249e-24	4.72001e-22	0.135203	-1	200	393	1088	3	1	8
ENSG00000185222.7	-9.98367	3.20671	8.73229e-24	5.27875e-22	0.135203	-1	113	101	208	0	0	0
ENSG00000196636.7	-10.2395	3.45564	1.30199e-23	7.79424e-22	0.135203	-1	138	88	303	0	0	0
ENSG00000073849.10	-5.45448	6.37999	1.42123e-23	8.48061e-22	0.135203	-1	1560	999	841	8	29	38
ENSG00000244694.3	-7.66124	5.39767	1.61274e-23	9.54887e-22	0.135203	-1	552	813	317	0	2	6
ENSG00000150630.2	-4.73856	4.90298	1.61842e-23	9.54887e-22	0.135203	-1	278	376	732	5	21	16
ENSG00000196730.8	-5.21853	4.94745	1.93919e-23	1.13516e-21	0.135203	-1	507	316	517	4	19	8
ENSG00000184792.11	-4.64053	7.22873	2.06531e-23	1.20518e-21	0.135203	-1	976	2265	3782	45	101	71
ENSG00000145287.6	-7.23063	4.85154	2.73992e-23	1.58881e-21	0.135203	-1	637	167	468	1	2	4
ENSG00000150782.7	-5.38376	6.48648	2.81815e-23	1.62907e-21	0.135203	-1	1127	522	2922	19	18	40
ENSG00000178038.12	-4.40214	6.93289	3.02845e-23	1.74518e-21	0.135203	-1	966	1978	2463	48	71	84
ENSG00000144451.14	-7.6037	3.64419	3.11758e-23	1.79096e-21	0.135203	-1	171	107	309	1	1	0
ENSG00000145246.9	-5.07725	4.7312	5.04368e-23	2.8619e-21	0.135203	-1	378	297	490	9	7	11
ENSG00000205885.3	-7.5142	3.51727	6.46807e-23	3.64775e-21	0.135203	-1	159	100	274	0	2	0
ENSG00000074527.7	-4.01584	8.00709	1.17964e-22	6.51375e-21	0.135203	-1	2985	3631	4278	137	175	231
ENSG00000163131.5	-7.73248	5.13533	1.65319e-22	9.10141e-21	0.135203	-1	430	700	273	1	0	5
ENSG00000175315.2	-8.00687	3.98074	2.10078e-22	1.13959e-20	0.135203	-1	320	105	273	0	0	2
ENSG00000023445.8	-6.48466	6.60465	2.65715e-22	1.433e-20	0.135203	-1	2149	367	1969	9	11	20
ENSG00000109654.10	-3.80394	6.82239	2.79766e-22	1.4957e-20	0.135203	-1	1634	1247	1886	51	128	113
ENSG00000189280.3	-5.33389	4.50184	3.83939e-22	2.03499e-20	0.135203	-1	361	200	453	5	4	11
ENSG00000168994.9	-5.40783	4.59672	3.98748e-22	2.10744e-20	0.135203	-1	317	172	687	3	12	6
ENSG00000164379.4	-7.81991	4.40599	4.32981e-22	2.28185e-20	0.135203	-1	222	127	763	2	1	0
ENSG00000129151.4	-7.6733	4.19793	6.11746e-22	3.19663e-20	0.135203	-1	202	352	197	1	0	2
ENSG00000145860.6	-5.22091	6.67635	6.24416e-22	3.25365e-20	0.135203	-1	2067	1017	1127	24	27	47
ENSG00000149596.6	-6.83804	3.74957	6.55765e-22	3.39786e-20	0.135203	-1	215	103	300	1	0	3
ENSG00000091409.10	-4.7655	8.12369	6.60346e-22	3.41203e-20	0.135203	-1	4196	1512	7901	91	118	149
ENSG00000230439.2	-9.7679	4.9353	1.18013e-21	6.0304e-20	0.135203	-1	237	114	1402	0	1	0
ENSG00000182585.5	-8.26854	5.78886	1.2288e-21	6.26182e-20	0.135203	-1	983	142	1683	3	1	2
ENSG00000180667.6	-4.69734	5.15357	1.4077e-21	7.13417e-20	0.135203	-1	616	271	693	6	24	22
ENSG00000169252.4	-11.2432	4.4293	1.61195e-21	8.14695e-20	0.135203	-1	504	92	361	0	0	0
ENSG00000110042.3	-4.22085	6.32729	1.89316e-21	9.54215e-20	0.135203	-1	781	1291	1339	20	57	88
ENSG00000105497.3	-7.51798	3.5591	1.97052e-21	9.90507e-20	0.135203	-1	137	185	180	1	1	0
ENSG00000184349.8	-4.03774	6.82244	3.12783e-21	1.55117e-19	0.135203	-1	1333	1751	1556	38	106	113
ENSG00000120899.13	-4.12454	5.52477	6.15592e-21	3.00454e-19	0.135203	-1	408	736	826	15	40	42
ENSG00000082074.11	-10.692	3.89985	6.7724e-21	3.28808e-19	0.135203	-1	132	85	583	0	0	0
ENSG00000206075.9	-7.12182	8.53403	7.70777e-21	3.71298e-19	0.135203	-1	5749	1645	11599	34	9	44
ENSG00000118322.8	-9.01573	5.5267	1.42779e-20	6.73756e-19	0.135203	-1	230	1227	393	1	0	2
ENSG00000204186.3	-4.27912	5.74429	1.55712e-20	7.31056e-19	0.135203	-1	710	771	720	25	28	42
ENSG00000169247.7	-4.88398	5.88514	1.59947e-20	7.49038e-19	0.135203	-1	444	482	2156	14	38	21
ENSG00000158747.9	-4.24887	4.50207	1.60575e-20	7.50079e-19	0.135203	-1	250	238	543	7	17	19
ENSG00000137752.18	-7.40287	3.89472	1.69725e-20	7.90824e-19	0.135203	-1	102	289	257	0	3	0
ENSG00000205426.6	-4.12205	10.4729	1.87868e-20	8.73161e-19	0.135203	-1	14914	10333	45288	596	915	1415
ENSG00000184156.10	-9.81792	3.05289	1.92169e-20	8.90912e-19	0.135203	-1	86	71	246	0	0	0
ENSG00000246898.1	-8.07479	3.32492	1.97085e-20	9.11419e-19	0.135203	-1	107	160	162	1	0	0
ENSG00000198729.4	-7.05187	5.44449	2.24775e-20	1.02918e-18	0.135203	-1	843	142	1132	0	6	7
ENSG00000186007.5	-9.96147	3.1789	2.53919e-20	1.15405e-18	0.135203	-1	130	131	114	0	0	0
ENSG00000102554.8	-3.60094	7.96095	2.72632e-20	1.23003e-18	0.135203	-1	3514	2169	5251	161	238	302
ENSG00000163993.6	-3.75312	9.03976	2.85717e-20	1.28282e-18	0.135203	-1	5264	4496	15429	299	491	562
ENSG00000120318.11	-5.65314	4.07217	3.13936e-20	1.4061e-18	0.135203	-1	138	263	355	2	8	2
ENSG00000196954.8	-3.49573	5.92445	3.66612e-20	1.63806e-18	0.135203	-1	678	722	1197	40	78	66
ENSG00000139117.9	-9.74356	2.97472	4.68913e-20	2.09011e-18	0.135203	-1	130	69	146	0	0	0
ENSG00000164825.3	-8.68634	3.87399	5.01309e-20	2.22914e-18	0.135203	-1	151	76	547	0	0	1
ENSG00000132854.14	-7.70717	3.75118	5.25107e-20	2.32936e-18	0.135203	-1	89	140	456	1	0	1
ENSG00000117115.8	-4.72524	6.29929	5.62941e-20	2.49122e-18	0.135203	-1	859	1214	1317	21	17	72
ENSG00000154127.5	-4.74348	5.0668	6.26661e-20	2.76658e-18	0.135203	-1	466	210	936	11	13	20
ENSG00000185022.7	-4.97114	5.03446	6.52194e-20	2.87245e-18	0.135203	-1	192	421	995	9	13	15
ENSG00000172123.8	-10.2261	3.43708	6.74617e-20	2.95713e-18	0.135203	-1	218	75	179	0	0	0
ENSG00000136158.6	-4.14405	4.86738	7.72963e-20	3.37223e-18	0.135203	-1	342	261	746	14	21	22
ENSG00000176597.7	-4.69939	6.2864	8.46717e-20	3.67666e-18	0.135203	-1	1015	546	2234	28	55	20
ENSG00000142273.6	-9.77114	3.00653	8.79833e-20	3.81151e-18	0.135203	-1	60	101	220	0	0	0
ENSG00000125775.10	-4.15908	4.70133	9.23226e-20	3.99015e-18	0.135203	-1	278	322	545	13	15	22
ENSG00000110002.11	-6.62448	5.20311	1.1305e-19	4.86326e-18	0.135203	-1	531	599	376	7	0	5
ENSG00000117525.9	-5.57685	6.98848	1.17639e-19	5.04892e-18	0.135203	-1	1445	497	4907	13	36	56
ENSG00000176971.2	-8.3965	3.579	1.79794e-19	7.5932e-18	0.135203	-1	162	203	118	0	0	1
ENSG00000171766.10	-8.21986	3.42258	1.92637e-19	8.09862e-18	0.135203	-1	63	163	280	0	1	0
ENSG00000198053.7	-5.24282	4.38984	1.942e-19	8.14581e-18	0.135203	-1	207	379	284	4	6	10
ENSG00000185015.3	-6.25161	5.67784	1.98853e-19	8.32213e-18	0.135203	-1	582	1055	388	8	10	5
ENSG00000146674.10	-6.92896	9.74772	2.28667e-19	9.54825e-18	0.135203	-1	4798	22826	6509	72	68	105
ENSG00000136167.9	-3.74983	5.64856	2.4346e-19	1.01431e-17	0.135203	-1	714	418	1085	23	42	69
ENSG00000184384.8	-4.99471	5.99587	2.79993e-19	1.16128e-17	0.135203	-1	700	1136	800	8	51	19
ENSG00000139178.6	-5.58277	4.12664	3.58542e-19	1.46733e-17	0.135203	-1	148	285	338	3	1	9
ENSG00000060558.3	-6.98748	3.01514	3.92195e-19	1.59447e-17	0.135203	-1	91	73	217	0	2	0
ENSG00000164099.3	-3.80034	6.48801	4.02474e-19	1.63267e-17	0.135203	-1	1487	705	1678	44	107	77
ENSG00000154134.10	-5.94544	3.61283	5.1134e-19	2.06975e-17	0.135203	-1	97	125	380	1	2	4
ENSG00000268621.1	-8.0621	4.89462	5.87021e-19	2.36059e-17	0.135203	-1	764	138	361	0	4	0
ENSG00000182752.8	-4.69975	4.55553	6.3665e-19	2.55461e-17	0.135203	-1	201	319	555	5	21	7
ENSG00000117228.9	-6.85158	3.81675	7.08867e-19	2.83823e-17	0.135203	-1	118	263	220	2	2	0
ENSG00000163297.12	-5.65787	4.06832	8.90295e-19	3.54165e-17	0.135203	-1	336	125	257	2	5	5
ENSG00000227292.1	-7.51089	2.7434	9.52908e-19	3.77449e-17	0.135203	-1	71	94	125	0	1	0
ENSG00000125657.3	-5.05782	4.71037	1.02687e-18	4.05877e-17	0.135203	-1	458	321	284	3	10	17
ENSG00000164342.7	-7.66802	4.5541	1.20252e-18	4.7328e-17	0.135203	-1	175	557	210	1	0	3
ENSG00000155380.7	-3.79534	7.76968	1.296e-18	5.08989e-17	0.135203	-1	3571	1765	4097	99	162	311
ENSG00000021826.10	-5.55064	4.56663	1.47076e-18	5.75847e-17	0.135203	-1	378	250	400	9	4	3
ENSG00000156804.3	-4.8719	7.58114	1.47246e-18	5.75847e-17	0.135203	-1	4107	1842	1731	57	83	90
ENSG00000112559.9	-7.74149	2.96541	1.76487e-18	6.84413e-17	0.135203	-1	63	81	234	0	0	1
ENSG00000168497.4	-7.97013	4.925	1.88574e-18	7.29758e-17	0.135203	-1	619	80	765	2	0	2
ENSG00000163283.6	-10.5621	3.75884	2.01284e-18	7.77316e-17	0.135203	-1	315	109	128	0	0	0
ENSG00000104518.6	-7.45106	3.92779	2.18415e-18	8.38226e-17	0.135203	-1	87	337	219	0	1	2
ENSG00000163347.5	-4.65442	7.2828	2.37753e-18	9.1055e-17	0.135203	-1	2521	2358	1211	35	90	111
ENSG00000168269.7	-4.67061	4.08129	2.70348e-18	1.02899e-16	0.135203	-1	172	173	447	4	5	15
ENSG00000185479.5	-9.33975	4.58968	2.87276e-18	1.09118e-16	0.135203	-1	398	53	787	1	0	0
ENSG00000128422.11	-5.19018	5.07587	3.10114e-18	1.17311e-16	0.135203	-1	311	260	1159	1	21	15
ENSG00000186204.8	-5.59068	3.51516	3.19434e-18	1.2059e-16	0.135203	-1	152	153	177	3	2	3
ENSG00000107957.12	-5.15444	7.82207	3.27449e-18	1.23364e-16	0.135203	-1	2465	4537	2001	68	61	83
ENSG00000171124.8	-5.52941	4.14446	3.72032e-18	1.39591e-16	0.135203	-1	182	269	319	5	0	8
ENSG00000203837.4	-13.4754	6.64107	3.98778e-18	1.48722e-16	0.135203	-1	2767	70	1658	0	0	0
ENSG00000146409.6	-5.68453	4.01193	4.81422e-18	1.78258e-16	0.135203	-1	293	122	295	3	1	7
ENSG00000115363.9	-7.76037	2.98124	4.8183e-18	1.78258e-16	0.135203	-1	111	51	211	0	0	1
ENSG00000213452.4	-8.50572	3.70075	5.13195e-18	1.89483e-16	0.135203	-1	94	71	544	0	0	1
ENSG00000106004.4	-5.44672	6.23212	5.93693e-18	2.18333e-16	0.135203	-1	393	1728	1026	16	17	28
ENSG00000131746.8	-4.39802	5.94644	7.141e-18	2.61573e-16	0.135203	-1	320	882	1746	26	34	41
ENSG00000112769.13	-9.87351	3.11177	9.21268e-18	3.33495e-16	0.135203	-1	69	63	312	0	0	0
ENSG00000069011.10	-4.16518	5.60622	9.3586e-18	3.37457e-16	0.135203	-1	461	628	1103	27	16	48
ENSG00000147697.4	-6.04692	2.99753	1.01421e-17	3.6429e-16	0.135203	-1	74	88	209	1	0	3
ENSG00000171509.11	-8.80319	3.97986	1.02082e-17	3.65953e-16	0.135203	-1	386	59	242	0	1	0
ENSG00000023839.6	-5.07245	5.96188	1.07508e-17	3.83917e-16	0.135203	-1	1166	274	1478	19	28	16
ENSG00000092295.7	-4.00656	4.46365	1.17616e-17	4.17593e-16	0.135203	-1	300	193	487	8	25	16
ENSG00000134802.12	-9.23402	4.40077	1.28054e-17	4.53783e-16	0.135203	-1	345	41	705	0	0	1
ENSG00000119125.12	-9.8398	4.99053	1.33974e-17	4.73855e-16	0.135203	-1	701	45	787	0	0	1
ENSG00000172380.5	-3.06981	8.48439	1.34799e-17	4.7586e-16	0.135203	-1	4141	3416	7902	295	561	582
ENSG00000169594.8	-5.43027	5.62818	1.54811e-17	5.45467e-16	0.135203	-1	659	361	1402	1	35	11
ENSG00000196639.6	-6.62144	3.19173	1.97206e-17	6.90892e-16	0.135203	-1	118	62	257	1	0	2
ENSG00000166548.11	-3.94449	4.70638	2.07931e-17	7.27089e-16	0.135203	-1	268	379	451	13	17	29
ENSG00000227295.2	-3.79563	5.04278	2.10727e-17	7.34093e-16	0.135203	-1	454	248	784	17	26	40
ENSG00000078399.11	-6.24727	3.18297	2.14191e-17	7.44755e-16	0.135203	-1	91	156	131	1	1	2
ENSG00000095321.12	-4.33968	4.87709	2.22258e-17	7.71357e-16	0.135203	-1	299	405	582	12	8	31
ENSG00000170458.9	-7.2582	5.76405	2.24305e-17	7.75552e-16	0.135203	-1	402	1378	344	3	1	9
ENSG00000196754.6	-7.65366	9.10612	2.46334e-17	8.50129e-16	0.135203	-1	8800	1049	19517	33	11	47
ENSG00000196628.9	-7.98992	3.19732	2.58267e-17	8.87996e-16	0.135203	-1	181	55	168	0	1	0
ENSG00000115295.15	-3.60375	6.59622	2.60548e-17	8.94178e-16	0.135203	-1	1516	657	2099	59	119	96
ENSG00000104783.7	-4.13117	6.40577	2.66994e-17	9.14604e-16	0.135203	-1	1071	979	1666	50	27	82
ENSG00000149289.6	-3.26481	6.49929	4.58469e-17	1.55325e-15	0.135203	-1	887	852	2356	69	137	111
ENSG00000013364.14	-3.00092	7.50422	4.76462e-17	1.60832e-15	0.135203	-1	1959	2114	3471	148	326	294
ENSG00000115041.8	-4.56612	4.68026	4.9388e-17	1.66105e-15	0.135203	-1	281	430	340	7	23	9
ENSG00000180861.5	-9.68123	2.90779	4.96963e-17	1.66839e-15	0.135203	-1	132	92	79	0	0	0
ENSG00000106066.9	-6.99385	3.84562	5.17911e-17	1.73556e-15	0.135203	-1	338	89	174	0	2	2
ENSG00000196353.7	-7.30935	2.59763	5.51635e-17	1.84523e-15	0.135203	-1	68	81	110	1	0	0
ENSG00000225485.3	-6.75979	4.39181	6.17655e-17	2.04756e-15	0.135203	-1	116	504	240	1	4	2
ENSG00000133106.10	-7.39586	2.63367	7.51186e-17	2.45937e-15	0.135203	-1	96	46	135	0	0	1
ENSG00000162409.6	-3.78396	4.274	8.37609e-17	2.73264e-15	0.135203	-1	224	210	406	9	24	16
ENSG00000244509.2	-6.37284	2.42527	8.56273e-17	2.78862e-15	0.135203	-1	62	69	97	0	0	2
ENSG00000185215.4	-7.0402	8.33065	8.62234e-17	2.80309e-15	0.135203	-1	1361	8403	3494	26	10	49
ENSG00000196154.7	-6.40781	7.0091	8.98038e-17	2.91339e-15	0.135203	-1	650	3516	872	12	22	22
ENSG00000149054.10	-9.21413	2.4813	9.20853e-17	2.97796e-15	0.135203	-1	70	40	150	0	0	0
ENSG00000141574.3	-3.87763	4.34259	9.58851e-17	3.09543e-15	0.135203	-1	296	180	399	8	23	18
ENSG00000203306.3	-6.32077	3.20716	9.63419e-17	3.10476e-15	0.135203	-1	65	170	162	0	2	2
ENSG00000107104.13	-3.21568	7.3789	9.67304e-17	3.11186e-15	0.135203	-1	2413	1416	3206	129	199	279
ENSG00000130066.12	-4.27442	8.52241	1.00321e-16	3.21619e-15	0.135203	-1	2417	7556	5239	149	216	308
ENSG00000058085.10	-5.42408	9.17194	1.01552e-16	3.25003e-15	0.135203	-1	9682	1902	17368	139	100	216
ENSG00000136059.10	-5.2957	2.96432	1.05043e-16	3.35594e-15	0.135203	-1	84	79	193	0	4	3
ENSG00000151612.11	-6.12959	3.40037	1.23211e-16	3.9228e-15	0.135203	-1	117	184	130	2	2	1
ENSG00000137936.11	-3.27934	6.41128	1.25995e-16	4.00456e-15	0.135203	-1	1157	626	1971	60	129	111
ENSG00000257671.1	-4.39075	5.38375	1.35896e-16	4.29711e-15	0.135203	-1	619	200	1193	17	29	23
ENSG00000146376.6	-3.45558	6.88036	1.37207e-16	4.33114e-15	0.135203	-1	1864	897	2288	78	112	180
ENSG00000141526.10	-3.74796	7.0234	1.39467e-16	4.395e-15	0.135203	-1	1789	768	3557	65	101	180
ENSG00000221869.4	-3.24392	5.21505	1.60908e-16	5.04486e-15	0.135203	-1	418	420	726	19	56	65
ENSG00000119986.6	-3.31248	6.78654	1.72078e-16	5.37685e-15	0.135203	-1	988	1061	3037	53	166	188
ENSG00000125726.5	-10.5364	3.73252	1.92403e-16	5.95163e-15	0.135203	-1	332	97	104	0	0	0
ENSG00000151689.8	-4.13289	4.50156	2.11656e-16	6.50368e-15	0.135203	-1	262	357	297	7	17	23
ENSG00000178075.15	-3.88439	4.57539	2.48682e-16	7.57846e-15	0.135203	-1	353	225	436	15	18	21
ENSG00000184828.5	-6.73137	3.64904	2.59766e-16	7.90321e-15	0.135203	-1	237	161	97	1	2	1
ENSG00000154556.13	-7.18163	2.43138	2.62419e-16	7.97081e-15	0.135203	-1	62	77	86	0	1	0
ENSG00000139946.5	-7.85825	4.31881	2.90363e-16	8.79072e-15	0.135203	-1	108	520	163	0	2	1
ENSG00000102760.12	-5.93137	2.89906	3.0118e-16	9.08848e-15	0.135203	-1	75	60	222	1	2	1
ENSG00000006534.11	-4.33358	6.24684	3.15294e-16	9.48342e-15	0.135203	-1	398	1448	1468	21	43	78
ENSG00000187908.11	-8.85654	2.14482	4.17256e-16	1.25096e-14	0.135203	-1	42	51	103	0	0	0
ENSG00000119638.8	-3.03242	6.40468	4.52187e-16	1.34912e-14	0.135203	-1	917	1100	1402	70	127	152
ENSG00000164136.12	-5.82371	2.39913	4.74727e-16	1.41182e-14	0.135203	-1	61	51	122	0	1	2
ENSG00000250722.1	-5.97835	2.92745	5.03101e-16	1.48664e-14	0.135203	-1	99	114	96	1	1	2
ENSG00000100139.9	-2.97113	6.50244	5.13227e-16	1.51173e-14	0.135203	-1	877	1132	1749	71	149	175
ENSG00000162545.5	-3.23789	6.54786	6.15098e-16	1.80318e-14	0.135203	-1	1039	839	2294	44	131	190
ENSG00000260359.1	-8.90152	2.17902	6.43815e-16	1.88438e-14	0.135203	-1	64	52	72	0	0	0
ENSG00000133477.11	-3.8948	3.87451	6.99074e-16	2.04289e-14	0.135203	-1	165	176	284	7	13	14
ENSG00000091986.11	-5.09387	5.43429	7.06451e-16	2.06119e-14	0.135203	-1	911	160	892	12	17	15
ENSG00000117226.7	-4.59521	5.06389	7.09887e-16	2.06795e-14	0.135203	-1	433	438	557	17	5	23
ENSG00000114251.9	-6.18352	5.22008	8.19309e-16	2.36806e-14	0.135203	-1	940	253	312	7	6	4
ENSG00000100300.13	-3.05396	5.75475	8.25457e-16	2.38211e-14	0.135203	-1	524	584	1219	37	76	113
ENSG00000117054.8	-3.40245	5.94123	9.42659e-16	2.70766e-14	0.135203	-1	908	389	1433	36	88	80
ENSG00000125845.6	-6.10425	4.22009	9.53074e-16	2.73333e-14	0.135203	-1	317	55	547	1	4	5
ENSG00000198626.9	-6.35346	2.40862	9.62638e-16	2.75648e-14	0.135203	-1	86	47	91	0	1	1
ENSG00000143140.6	-10.2114	3.41789	9.96246e-16	2.83953e-14	0.135203	-1	276	53	109	0	0	0
ENSG00000112343.7	-3.44213	6.0465	1.00424e-15	2.85792e-14	0.135203	-1	761	929	981	56	59	82
ENSG00000137273.3	-9.62063	2.8738	1.02461e-15	2.91139e-14	0.135203	-1	65	42	269	0	0	0
ENSG00000154640.10	-3.41921	4.58073	1.04019e-15	2.95115e-14	0.135203	-1	242	278	509	13	35	30
ENSG00000173237.4	-9.17014	2.43889	1.05183e-15	2.97959e-14	0.135203	-1	80	33	135	0	0	0
ENSG00000129595.8	-3.86148	4.60837	1.11603e-15	3.15662e-14	0.135203	-1	362	295	327	11	29	19
ENSG00000106617.9	-4.50585	7.40801	1.2039e-15	3.39996e-14	0.135203	-1	2805	598	4878	63	108	90
ENSG00000106714.13	-7.05357	2.31167	1.25919e-15	3.54528e-14	0.135203	-1	64	65	76	0	1	0
ENSG00000197142.6	-6.17358	4.37614	1.43713e-15	4.04012e-14	0.135203	-1	153	490	178	3	4	3
ENSG00000164120.9	-3.62903	5.39064	1.47319e-15	4.13522e-14	0.135203	-1	306	412	1288	27	42	46
ENSG00000125398.5	-3.61074	6.63514	1.71879e-15	4.78828e-14	0.135203	-1	1110	1295	1797	85	61	110
ENSG00000104219.8	-3.83632	5.8095	1.81272e-15	5.03479e-14	0.135203	-1	937	304	1288	19	72	55
ENSG00000186470.8	-4.83943	3.96817	2.09947e-15	5.81376e-14	0.135203	-1	138	274	243	5	3	11
ENSG00000053747.11	-4.68634	7.67649	2.15671e-15	5.96334e-14	0.135203	-1	3517	674	5786	75	93	103
ENSG00000083799.13	-3.32491	6.582	2.2277e-15	6.14127e-14	0.135203	-1	1051	1477	1243	72	127	123
ENSG00000110031.8	-3.68367	3.96787	2.28673e-15	6.29463e-14	0.135203	-1	180	181	301	8	17	17
ENSG00000149050.5	-8.76921	2.05858	2.46159e-15	6.73587e-14	0.135203	-1	42	58	75	0	0	0
ENSG00000137440.3	-10.9726	7.50885	2.50493e-15	6.84434e-14	0.135203	-1	5906	125	1506	1	2	0
ENSG00000072840.8	-9.31499	2.57335	2.65084e-15	7.23235e-14	0.135203	-1	32	91	149	0	0	0
ENSG00000005020.8	-2.81237	7.03561	2.99795e-15	8.16731e-14	0.135203	-1	1307	1520	2592	113	270	247
ENSG00000198113.2	-4.0109	3.75844	3.07145e-15	8.35524e-14	0.135203	-1	120	169	310	4	11	15
ENSG00000170955.9	-10.4859	3.70424	3.42565e-15	9.23727e-14	0.135203	-1	148	26	535	0	0	0
ENSG00000196209.7	-9.13638	2.41253	4.30832e-15	1.15333e-13	0.135203	-1	65	31	157	0	0	0
ENSG00000140563.10	-4.27516	3.35066	4.3371e-15	1.15936e-13	0.135203	-1	129	119	181	4	8	6
ENSG00000132429.5	-7.61652	2.85218	4.45338e-15	1.18872e-13	0.135203	-1	100	29	224	0	1	0
ENSG00000147454.9	-2.86437	6.75049	5.00066e-15	1.32905e-13	0.135203	-1	1032	1180	2348	107	197	178
ENSG00000180801.11	-3.38599	5.28295	5.01514e-15	1.33e-13	0.135203	-1	575	321	760	19	71	43
ENSG00000172331.7	-3.69448	5.66754	5.01861e-15	1.33e-13	0.135203	-1	366	927	791	26	48	65
ENSG00000186377.6	-5.93921	2.84213	5.34764e-15	1.41315e-13	0.135203	-1	134	57	110	0	1	3
ENSG00000125735.6	-8.99367	2.25929	5.47091e-15	1.44367e-13	0.135203	-1	69	65	58	0	0	0
ENSG00000163975.7	-3.30701	5.06581	5.98508e-15	1.57485e-13	0.135203	-1	381	255	881	20	47	51
ENSG00000173210.15	-4.10007	7.04523	6.46836e-15	1.68524e-13	0.135203	-1	1969	511	3968	51	125	103
ENSG00000183421.7	-3.30442	6.39288	6.51925e-15	1.69611e-13	0.135203	-1	708	1256	1540	57	78	160
ENSG00000125733.13	-2.95789	5.33614	6.81069e-15	1.76944e-13	0.135203	-1	398	488	782	32	65	79
ENSG00000164647.4	-6.04618	3.09763	7.13132e-15	1.84755e-13	0.135203	-1	70	129	178	3	1	0
ENSG00000070190.8	-4.44668	4.05859	7.31739e-15	1.89046e-13	0.135203	-1	278	169	243	7	14	5
ENSG00000111817.11	-2.89508	5.98086	8.67687e-15	2.23185e-13	0.135203	-1	765	671	1129	66	103	104
ENSG00000097033.10	-2.85654	7.27257	8.68707e-15	2.23185e-13	0.135203	-1	2134	1533	2510	136	264	318
ENSG00000134463.10	-3.77173	4.49253	9.11298e-15	2.33803e-13	0.135203	-1	186	284	536	8	16	36
ENSG00000154188.5	-6.02696	4.78798	9.15912e-15	2.34661e-13	0.135203	-1	725	96	345	2	6	8
ENSG00000197632.4	-9.16199	2.41662	9.62683e-15	2.44948e-13	0.135203	-1	47	99	71	0	0	0
ENSG00000075340.17	-9.76948	3.01558	9.71438e-15	2.46836e-13	0.135203	-1	91	30	296	0	0	0
ENSG00000124610.3	-9.21154	4.48746	9.91205e-15	2.51513e-13	0.135203	-1	200	39	1051	1	0	0
ENSG00000144681.6	-9.36531	2.62096	1.09844e-14	2.77581e-13	0.135203	-1	108	28	144	0	0	0
ENSG00000122490.13	-2.84802	5.78456	1.48491e-14	3.72699e-13	0.135203	-1	642	591	1009	46	85	128
ENSG00000158828.5	-3.31257	5.51967	1.49826e-14	3.75539e-13	0.135203	-1	592	298	1189	23	68	75
ENSG00000253552.3	-6.46506	3.4601	1.53771e-14	3.84906e-13	0.135203	-1	59	224	189	2	2	0
ENSG00000213949.3	-5.6043	3.86177	1.78109e-14	4.44625e-13	0.135203	-1	330	72	218	1	6	4
ENSG00000106025.4	-3.82521	4.94634	1.80222e-14	4.49292e-13	0.135203	-1	485	177	729	15	37	24
ENSG00000134775.10	-4.22038	4.20757	1.83578e-14	4.57043e-13	0.135203	-1	191	132	570	10	10	13
ENSG00000168528.7	-3.49054	5.91733	2.17408e-14	5.37648e-13	0.135203	-1	393	1035	1104	39	61	85
ENSG00000162366.3	-10.2096	3.41052	2.40743e-14	5.9456e-13	0.135203	-1	62	277	73	0	0	0
ENSG00000162599.10	-4.10173	5.86403	2.66455e-14	6.56309e-13	0.135203	-1	520	1200	538	22	49	52
ENSG00000153291.10	-5.88426	1.9876	2.70639e-14	6.65728e-13	0.135203	-1	45	40	85	0	2	0
ENSG00000169926.5	-2.74293	6.846	2.74643e-14	6.74682e-13	0.135203	-1	1156	1136	2581	91	242	257
ENSG00000253541.1	-3.25527	4.44847	2.81926e-14	6.90737e-13	0.135203	-1	232	206	517	13	33	33
ENSG00000197971.10	-2.80811	6.19819	3.23635e-14	7.91878e-13	0.135203	-1	889	878	1105	68	136	144
ENSG00000253368.3	-3.8814	4.32299	3.55413e-14	8.6734e-13	0.135203	-1	231	132	585	7	16	26
ENSG00000162006.5	-6.22002	2.77509	3.58404e-14	8.73485e-13	0.135203	-1	51	48	246	0	2	1
ENSG00000118985.10	-3.34651	7.13008	3.90695e-14	9.47192e-13	0.135203	-1	2287	882	2886	113	137	206
ENSG00000183087.9	-3.55517	4.69886	4.03137e-14	9.76078e-13	0.135203	-1	291	393	346	17	24	34
ENSG00000187498.9	-10.6046	3.81535	4.07144e-14	9.8449e-13	0.135203	-1	224	17	489	0	0	0
ENSG00000177409.7	-7.93893	4.47454	4.11364e-14	9.93396e-13	0.135203	-1	83	628	159	1	1	1
ENSG00000176092.9	-4.54833	4.57922	4.14248e-14	9.99055e-13	0.135203	-1	297	105	797	8	10	18
ENSG00000185070.6	-6.15206	3.10807	4.19591e-14	1.01062e-12	0.135203	-1	165	43	175	1	3	0
ENSG00000091136.9	-2.74682	7.11089	4.37898e-14	1.05198e-12	0.135203	-1	1461	1620	2501	106	328	276
ENSG00000095303.10	-9.77149	6.54116	4.50383e-14	1.07917e-12	0.135203	-1	305	2965	197	0	1	3
ENSG00000049449.4	-2.91849	5.4367	4.74291e-14	1.13352e-12	0.135203	-1	560	415	796	34	63	98
ENSG00000186867.6	-9.36425	2.63005	4.8683e-14	1.16049e-12	0.135203	-1	78	25	202	0	0	0
ENSG00000138413.9	-2.72163	8.09921	5.0667e-14	1.20623e-12	0.135203	-1	3145	2836	5207	271	436	669
ENSG00000214049.5	-5.18948	4.0995	5.9579e-14	1.40573e-12	0.135203	-1	144	374	155	3	7	7
ENSG00000167333.8	-3.63281	4.10863	6.22345e-14	1.46279e-12	0.135203	-1	228	218	246	9	23	16
ENSG00000042493.11	-2.97938	6.59877	6.84418e-14	1.60258e-12	0.135203	-1	1097	721	2505	74	136	213
ENSG00000001461.12	-2.9434	7.04197	6.99541e-14	1.63592e-12	0.135203	-1	1656	1704	1738	121	196	251
ENSG00000169554.11	-9.70718	2.9634	7.27053e-14	1.6917e-12	0.135203	-1	65	25	330	0	0	0
ENSG00000167323.5	-2.82603	5.75529	8.92695e-14	2.06931e-12	0.135203	-1	719	588	805	46	105	105
ENSG00000175906.4	-4.74455	3.66408	9.51171e-14	2.19935e-12	0.135203	-1	170	128	259	5	0	11
ENSG00000183696.9	-6.14796	5.73401	9.95041e-14	2.29505e-12	0.135203	-1	574	102	2315	2	19	9
ENSG00000147642.12	-3.70518	5.13226	1.01689e-13	2.33961e-12	0.135203	-1	674	264	486	21	31	40
ENSG00000090776.5	-3.052	5.14895	1.02758e-13	2.35834e-12	0.135203	-1	328	445	705	33	43	64
ENSG00000174607.6	-5.55194	3.17764	1.09255e-13	2.50433e-12	0.135203	-1	183	59	141	0	2	5
ENSG00000170425.3	-3.06372	5.37361	1.09592e-13	2.50896e-12	0.135203	-1	462	366	976	38	44	81
ENSG00000167779.3	-4.44935	4.49312	1.12787e-13	2.5738e-12	0.135203	-1	220	154	748	10	5	20
ENSG00000186522.10	-3.08575	5.82896	1.12842e-13	2.5738e-12	0.135203	-1	700	403	1422	38	119	75
ENSG00000212719.5	-8.66346	1.97625	1.13243e-13	2.57977e-12	0.135203	-1	40	28	114	0	0	0
ENSG00000155066.11	-3.32725	7.91189	1.24213e-13	2.81579e-12	0.135203	-1	2993	3500	2927	205	205	375
ENSG00000148468.12	-4.19202	3.5787	1.25985e-13	2.85247e-12	0.135203	-1	116	141	274	2	5	17
ENSG00000109738.6	-4.73043	4.0938	1.2834e-13	2.90224e-12	0.135203	-1	345	119	253	4	15	4
ENSG00000170549.3	-8.52363	1.8458	1.28783e-13	2.90516e-12	0.135203	-1	31	34	97	0	0	0
ENSG00000160255.12	-5.12852	5.46128	1.30312e-13	2.93251e-12	0.135203	-1	270	1082	376	13	13	17
ENSG00000158315.6	-4.98671	3.88313	1.43047e-13	3.20738e-12	0.135203	-1	278	129	211	0	13	5
ENSG00000186529.9	-6.73285	3.85261	1.48017e-13	3.31077e-12	0.135203	-1	361	93	130	0	0	5
ENSG00000224259.1	-8.79355	2.086	1.48288e-13	3.31284e-12	0.135203	-1	70	25	90	0	0	0
ENSG00000164318.13	-6.43025	1.74938	1.53111e-13	3.41646e-12	0.135203	-1	29	36	81	0	0	1
ENSG00000046604.8	-2.78259	9.32064	1.82697e-13	4.03285e-12	0.135203	-1	9305	5179	11523	623	1199	1246
ENSG00000083844.6	-3.60731	5.2649	1.92942e-13	4.23373e-12	0.135203	-1	419	658	410	20	54	37
ENSG00000205730.5	-2.87226	7.14273	1.96374e-13	4.30394e-12	0.135203	-1	1478	1992	2043	131	208	303
ENSG00000137962.8	-2.93979	7.8435	2.36013e-13	5.1544e-12	0.135203	-1	3118	1501	5383	215	420	350
ENSG00000143797.7	-2.94847	8.20878	2.38382e-13	5.19387e-12	0.135203	-1	4898	2358	4570	251	473	571
ENSG00000100994.7	-3.16873	9.64151	2.44652e-13	5.31794e-12	0.135203	-1	9133	4759	23565	576	1011	1490
ENSG00000223829.1	-10.0241	3.22998	2.47469e-13	5.37286e-12	0.135203	-1	49	249	64	0	0	0
ENSG00000136205.12	-4.15311	8.81025	2.63403e-13	5.70541e-12	0.135203	-1	3283	9907	4398	113	387	487
ENSG00000213785.3	-8.68028	1.99423	2.69111e-13	5.81676e-12	0.135203	-1	37	28	122	0	0	0
ENSG00000154678.12	-10.4883	3.69071	2.89966e-13	6.2588e-12	0.135203	-1	340	19	206	0	0	0
ENSG00000246228.2	-4.8899	3.07197	2.90837e-13	6.27028e-12	0.135203	-1	64	73	272	1	2	7
ENSG00000144677.10	-2.77434	5.72099	3.16051e-13	6.79014e-12	0.135203	-1	431	662	1093	44	113	103
ENSG00000120129.5	-4.13433	8.06874	3.16879e-13	6.80003e-12	0.135203	-1	1112	5605	4743	126	162	243
ENSG00000169621.5	-5.75319	1.85866	3.21083e-13	6.88226e-12	0.135203	-1	41	48	57	0	1	1
ENSG00000132164.5	-9.34677	2.62209	3.33539e-13	7.14098e-12	0.135203	-1	62	19	237	0	0	0
ENSG00000162496.4	-4.96049	7.1441	3.35914e-13	7.17522e-12	0.135203	-1	1051	3104	1585	42	18	99
ENSG00000065357.15	-3.14144	5.42141	3.4435e-13	7.33847e-12	0.135203	-1	504	597	570	39	69	50
ENSG00000154760.9	-9.30472	2.57072	3.72725e-13	7.9249e-12	0.135203	-1	92	20	171	0	0	0
ENSG00000112299.7	-9.03523	2.32506	3.93851e-13	8.35488e-12	0.135203	-1	55	23	167	0	0	0
ENSG00000134871.13	-7.30628	4.65574	4.08533e-13	8.59732e-12	0.135203	-1	430	28	847	0	3	3
ENSG00000187446.7	-2.62348	8.34305	4.43746e-13	9.30659e-12	0.135203	-1	3756	3905	4909	332	647	755
ENSG00000181577.11	-7.45044	2.69874	4.64907e-13	9.73936e-12	0.135203	-1	58	25	254	0	0	1
ENSG00000085276.13	-2.90861	5.22644	5.01247e-13	1.04769e-11	0.135203	-1	525	359	609	32	77	57
ENSG00000156689.2	-11.5082	4.68264	5.11566e-13	1.06565e-11	0.135203	-1	187	725	33	0	0	0
ENSG00000142623.8	-4.8426	3.23041	5.3113e-13	1.10391e-11	0.135203	-1	82	66	314	3	2	6
ENSG00000185567.6	-3.03118	8.88109	5.79448e-13	1.19895e-11	0.135203	-1	7628	3143	8956	335	989	681
ENSG00000169035.7	-9.29978	6.77906	5.87665e-13	1.21459e-11	0.135203	-1	3200	50	1587	2	0	4
ENSG00000127824.9	-4.45271	5.50234	6.31081e-13	1.29852e-11	0.135203	-1	487	178	1706	20	16	34
ENSG00000135631.11	-3.34614	5.23862	6.43194e-13	1.32051e-11	0.135203	-1	276	638	623	27	39	60
ENSG00000118922.12	-2.97331	5.5348	6.44508e-13	1.32174e-11	0.135203	-1	660	321	988	29	95	83
ENSG00000167601.7	-4.87846	3.8535	7.30208e-13	1.49253e-11	0.135203	-1	80	176	445	6	8	2
ENSG00000100344.6	-4.7588	4.12371	7.42356e-13	1.51568e-11	0.135203	-1	305	72	435	1	9	15
ENSG00000073792.11	-3.21727	4.15047	7.529e-13	1.53552e-11	0.135203	-1	162	186	427	10	28	28
ENSG00000158125.5	-7.79773	3.00785	9.1604e-13	1.858e-11	0.135203	-1	21	172	160	0	1	0
ENSG00000188906.9	-6.60775	2.62985	9.18077e-13	1.86009e-11	0.135203	-1	140	43	64	0	1	1
ENSG00000171016.7	-4.59929	2.48947	9.78293e-13	1.97776e-11	0.135203	-1	64	66	106	0	6	2
ENSG00000147689.12	-3.66909	6.56045	1.09946e-12	2.20823e-11	0.135203	-1	788	988	2654	76	39	121
ENSG00000108602.13	-5.66486	2.31085	1.17988e-12	2.36462e-11	0.135203	-1	41	38	156	1	1	1
ENSG00000074657.9	-2.94227	4.67108	1.21974e-12	2.44025e-11	0.135203	-1	276	285	481	20	55	36
ENSG00000186918.9	-2.52161	6.56885	1.28922e-12	2.57261e-11	0.135203	-1	1117	993	1610	99	230	211
ENSG00000197712.7	-2.55295	6.05325	1.30257e-12	2.59364e-11	0.135203	-1	746	604	1364	72	125	170
ENSG00000137767.9	-3.1964	5.39307	1.30466e-12	2.59501e-11	0.135203	-1	444	282	1225	26	47	88
ENSG00000168679.13	-2.94646	5.2569	1.33449e-12	2.6515e-11	0.135203	-1	458	476	567	27	89	54
ENSG00000116039.7	-4.74045	5.05544	1.36323e-12	2.7057e-11	0.135203	-1	252	766	272	6	28	13
ENSG00000128346.6	-3.49639	4.79066	1.42162e-12	2.81857e-11	0.135203	-1	289	456	333	20	25	37
ENSG00000135919.8	-5.18977	4.15336	1.44191e-12	2.85572e-11	0.135203	-1	167	61	728	4	7	6
ENSG00000122591.7	-3.03226	6.20403	1.45705e-12	2.87954e-11	0.135203	-1	1058	428	1743	45	149	125
ENSG00000075391.12	-2.57232	6.64255	1.62947e-12	3.21e-11	0.135203	-1	1261	1047	1567	109	228	206
ENSG00000261468.1	-4.63007	2.4215	1.69585e-12	3.3266e-11	0.135203	-1	62	70	85	2	3	2
ENSG00000270069.1	-3.68617	3.33146	1.75591e-12	3.42986e-11	0.135203	-1	121	87	229	6	11	9
ENSG00000197951.4	-8.21242	1.55522	1.80768e-12	3.52355e-11	0.135203	-1	26	39	56	0	0	0
ENSG00000172985.8	-8.81832	2.12853	1.90698e-12	3.70655e-11	0.135203	-1	31	29	155	0	0	0
ENSG00000254615.2	-5.68343	1.78963	1.94609e-12	3.77347e-11	0.135203	-1	43	44	50	0	0	2
ENSG00000075643.5	-2.64121	6.69199	2.02451e-12	3.91321e-11	0.135203	-1	1104	1193	1817	121	157	250
ENSG00000128340.10	-8.47228	1.78868	2.0283e-12	3.91643e-11	0.135203	-1	23	54	68	0	0	0
ENSG00000188039.9	-7.01786	3.00669	2.05672e-12	3.96718e-11	0.135203	-1	93	169	41	0	1	1
ENSG00000164542.8	-2.84597	5.6723	2.07541e-12	3.99905e-11	0.135203	-1	749	402	921	55	77	95
ENSG00000172831.7	-2.63677	6.15606	2.26794e-12	4.33824e-11	0.135203	-1	842	848	1055	72	123	182
ENSG00000164305.13	-2.58094	5.65714	2.40126e-12	4.57452e-11	0.135203	-1	642	433	954	51	108	117
ENSG00000076513.12	-2.71705	6.5615	2.52239e-12	4.79046e-11	0.135203	-1	1220	1134	1239	75	214	203
ENSG00000162645.8	-4.08594	5.70259	2.56989e-12	4.87568e-11	0.135203	-1	307	1145	627	13	41	64
ENSG00000003400.10	-4.19019	2.82956	3.17126e-12	5.98592e-11	0.135203	-1	99	87	96	3	5	5
ENSG00000091622.11	-3.01505	4.61504	3.3187e-12	6.25146e-11	0.135203	-1	205	267	591	16	51	37
ENSG00000186854.6	-4.11873	3.222	3.56781e-12	6.70023e-11	0.135203	-1	59	108	265	2	9	8
ENSG00000196839.8	-3.86575	3.95487	3.59328e-12	6.74122e-11	0.135203	-1	106	143	499	7	10	20
ENSG00000158825.5	-7.66891	2.98814	3.73899e-12	7.00039e-11	0.135203	-1	109	19	272	1	0	0
ENSG00000231826.1	-8.92541	2.2137	4.13296e-12	7.66047e-11	0.135203	-1	83	13	114	0	0	0
ENSG00000101311.11	-2.95378	4.96174	4.21748e-12	7.80149e-11	0.135203	-1	278	263	860	22	52	64
ENSG00000135821.11	-2.90672	9.29356	4.26663e-12	7.87665e-11	0.135203	-1	8185	8690	6625	484	1181	1225
ENSG00000204021.3	-5.14693	3.04167	4.41774e-12	8.14749e-11	0.135203	-1	71	115	173	5	0	2
ENSG00000148346.7	-5.65785	2.95615	4.44115e-12	8.18252e-11	0.135203	-1	85	148	67	2	1	2
ENSG00000115380.14	-3.60451	8.2705	4.52672e-12	8.33187e-11	0.135203	-1	6572	2026	3774	142	270	524
ENSG00000236699.3	-5.02995	3.37904	4.58573e-12	8.43209e-11	0.135203	-1	217	91	107	0	7	5
ENSG00000254502.1	-3.38477	3.67167	4.81517e-12	8.81892e-11	0.135203	-1	134	109	320	8	17	16
ENSG00000213250.5	-4.02358	3.51477	4.86e-12	8.89221e-11	0.135203	-1	91	182	203	7	10	6
ENSG00000236345.1	-6.36853	1.74081	5.25265e-12	9.57276e-11	0.135203	-1	33	35	74	1	0	0
ENSG00000187987.5	-7.98535	1.35525	5.47181e-12	9.94279e-11	0.135203	-1	27	28	49	0	0	0
ENSG00000259976.1	-6.16716	2.68866	5.73905e-12	1.04079e-10	0.135203	-1	100	104	40	0	2	1
ENSG00000176387.6	-6.22288	6.10815	6.06134e-12	1.09602e-10	0.135203	-1	2026	93	790	7	15	12
ENSG00000148848.9	-3.21459	4.62553	6.23704e-12	1.12559e-10	0.135203	-1	252	269	534	18	52	19
ENSG00000234115.2	-2.87293	5.316	6.4516e-12	1.16317e-10	0.135203	-1	459	505	590	41	48	87
ENSG00000233429.5	-3.95216	4.51966	6.67835e-12	1.20288e-10	0.135203	-1	126	441	388	13	15	22
ENSG00000157214.9	-5.35175	3.5917	6.91848e-12	1.24197e-10	0.135203	-1	79	276	120	3	5	2
ENSG00000146729.5	-2.40998	6.58967	7.3453e-12	1.31152e-10	0.135203	-1	1033	878	1990	112	219	250
ENSG00000007062.7	-9.9909	3.19439	8.15433e-12	1.45037e-10	0.135203	-1	53	252	37	0	0	0
ENSG00000213963.2	-8.12367	1.4817	8.21319e-12	1.45944e-10	0.135203	-1	21	34	63	0	0	0
ENSG00000129455.11	-6.6625	3.32455	8.46177e-12	1.50073e-10	0.135203	-1	216	28	206	2	1	0
ENSG00000166147.9	-3.3483	4.76659	8.77766e-12	1.55229e-10	0.135203	-1	359	386	295	23	34	30
ENSG00000134744.9	-2.63291	5.4274	8.787e-12	1.55245e-10	0.135203	-1	463	504	723	42	112	73
ENSG00000138670.11	-4.13376	2.87353	8.83007e-12	1.55857e-10	0.135203	-1	67	116	112	3	6	5
ENSG00000041880.10	-4.41579	3.89051	9.14108e-12	1.60734e-10	0.135203	-1	80	314	210	4	9	12
ENSG00000145990.5	-2.56094	6.72523	1.06039e-11	1.85223e-10	0.135203	-1	1287	1209	1551	133	193	236
ENSG00000124587.9	-2.81593	4.79782	1.16599e-11	2.03476e-10	0.135203	-1	226	361	552	23	58	51
ENSG00000173267.9	-5.95325	4.10933	1.26608e-11	2.19905e-10	0.135203	-1	45	437	233	2	2	6
ENSG00000158246.7	-3.24384	5.1333	1.35294e-11	2.33895e-10	0.135203	-1	523	220	786	12	62	64
ENSG00000109906.9	-10.7048	3.90651	1.36705e-11	2.36112e-10	0.135203	-1	343	7	361	0	0	0
ENSG00000081041.8	-9.0586	2.32559	1.40393e-11	2.42176e-10	0.135203	-1	13	104	98	0	0	0
ENSG00000100003.12	-3.25958	5.68616	1.44994e-11	2.49266e-10	0.135203	-1	624	247	1558	43	63	71
ENSG00000112096.11	-2.73643	7.67509	1.63073e-11	2.78791e-10	0.135203	-1	1579	3121	3379	148	416	510
ENSG00000136848.12	-2.64747	6.34861	1.67778e-11	2.86307e-10	0.135203	-1	732	1215	1167	75	163	197
ENSG00000162909.13	-2.80498	8.70791	1.68272e-11	2.86885e-10	0.135203	-1	4819	2599	11337	472	678	747
ENSG00000138193.9	-3.44067	3.13589	1.77047e-11	3.01012e-10	0.135203	-1	88	88	200	5	11	11
ENSG00000128573.18	-4.69696	3.0463	1.8186e-11	3.08345e-10	0.135203	-1	58	166	105	2	5	4
ENSG00000197448.9	-2.84092	7.16247	2.29139e-11	3.84979e-10	0.135203	-1	1017	2404	2193	135	275	251
ENSG00000120896.9	-3.52281	3.38014	2.38025e-11	3.98821e-10	0.135203	-1	76	126	254	5	11	15
ENSG00000143162.7	-2.73553	7.66808	2.39617e-11	4.01126e-10	0.135203	-1	2420	2833	2344	197	326	491
ENSG00000166401.9	-3.60842	4.14274	2.44046e-11	4.08171e-10	0.135203	-1	248	92	464	12	19	17
ENSG00000085117.7	-5.49776	4.74802	2.53704e-11	4.22953e-10	0.135203	-1	247	630	142	7	2	11
ENSG00000197442.8	-2.49679	6.65473	2.53799e-11	4.22953e-10	0.135203	-1	821	1353	1790	100	234	256
ENSG00000197565.11	-2.85936	5.12835	2.69677e-11	4.46997e-10	0.135203	-1	382	321	775	45	44	58
ENSG00000237438.1	-7.88694	1.26904	2.7354e-11	4.52589e-10	0.135203	-1	31	21	45	0	0	0
ENSG00000169855.15	-2.65822	7.07147	2.75163e-11	4.54866e-10	0.135203	-1	1849	1252	2203	171	184	308
ENSG00000113805.8	-4.36357	3.29418	2.94167e-11	4.85388e-10	0.135203	-1	183	62	167	4	9	3
ENSG00000154639.14	-3.29108	3.97328	2.94413e-11	4.85388e-10	0.135203	-1	247	159	208	8	22	26
ENSG00000139044.6	-3.96635	3.50496	2.98681e-11	4.91548e-10	0.135203	-1	58	164	289	3	10	13
ENSG00000103187.5	-3.5971	7.44171	3.42082e-11	5.60482e-10	0.135203	-1	1609	759	6590	70	178	291
ENSG00000261521.1	-6.18757	3.70517	3.44259e-11	5.6355e-10	0.135203	-1	353	42	139	2	2	2
ENSG00000187957.7	-6.41668	5.43487	3.50484e-11	5.73232e-10	0.135203	-1	1011	34	998	6	5	6
ENSG00000175445.10	-10.467	3.69516	3.74966e-11	6.10037e-10	0.135203	-1	81	11	673	0	0	0
ENSG00000169550.8	-6.04916	1.41101	4.0492e-11	6.55885e-10	0.135203	-1	35	17	59	0	0	1
ENSG00000115641.13	-2.81588	5.45325	4.08164e-11	6.59983e-10	0.135203	-1	387	433	1075	53	50	91
ENSG00000183111.7	-2.79193	5.34852	4.2494e-11	6.85911e-10	0.135203	-1	620	397	541	45	77	65
ENSG00000079337.11	-4.38319	4.25779	4.31195e-11	6.94794e-10	0.135203	-1	82	232	627	10	5	15
ENSG00000213067.2	-7.51861	0.95643	4.63664e-11	7.42585e-10	0.135203	-1	21	16	40	0	0	0
ENSG00000180155.14	-5.54259	3.65368	4.65552e-11	7.44963e-10	0.135203	-1	85	309	88	1	2	7
ENSG00000204362.5	-7.61832	1.03636	4.83496e-11	7.7234e-10	0.135203	-1	28	16	36	0	0	0
ENSG00000102038.10	-4.36633	2.34681	4.92202e-11	7.85569e-10	0.135203	-1	58	73	68	2	3	3
ENSG00000181722.11	-4.69778	3.5634	5.28153e-11	8.38607e-10	0.135203	-1	137	223	91	3	10	3
ENSG00000010704.14	-3.10216	4.60646	5.46864e-11	8.65345e-10	0.135203	-1	337	286	319	26	33	30
ENSG00000204397.3	-7.99086	1.3717	5.90492e-11	9.30401e-10	0.135203	-1	19	25	68	0	0	0
ENSG00000145730.16	-2.60516	7.37917	5.94458e-11	9.35854e-10	0.135203	-1	2256	1745	2374	229	265	339
ENSG00000106049.3	-2.30067	6.51906	6.09062e-11	9.57215e-10	0.135203	-1	960	870	1809	111	207	275
ENSG00000115221.6	-4.45401	9.98889	6.27572e-11	9.85469e-10	0.135203	-1	15569	14615	10662	516	131	837
ENSG00000107731.8	-3.19501	6.09417	6.46747e-11	1.013e-09	0.135203	-1	1286	525	870	64	62	115
ENSG00000174705.7	-2.3211	6.25408	6.50705e-11	1.01834e-09	0.135203	-1	802	882	1210	100	180	197
ENSG00000143013.7	-2.81115	4.98919	6.6305e-11	1.03678e-09	0.135203	-1	459	266	546	28	42	81
ENSG00000169499.10	-2.34902	6.45012	6.80484e-11	1.06314e-09	0.135203	-1	1057	940	1290	101	231	218
ENSG00000122862.4	-8.81393	2.11286	7.19446e-11	1.12212e-09	0.135203	-1	78	9	109	0	0	0
ENSG00000196653.7	-7.50132	0.933467	7.27925e-11	1.13438e-09	0.135203	-1	22	21	29	0	0	0
ENSG00000147955.12	-2.76676	5.61709	8.11453e-11	1.25819e-09	0.135203	-1	471	328	1424	46	75	118
ENSG00000147416.6	-2.24883	6.69141	8.55155e-11	1.32153e-09	0.135203	-1	1100	1055	1834	122	280	293
ENSG00000116016.9	-2.73095	7.60102	8.74715e-11	1.3495e-09	0.135203	-1	1333	2703	3992	197	253	513
ENSG00000030419.12	-2.8966	7.41851	8.93037e-11	1.37433e-09	0.135203	-1	2932	1756	1675	137	357	290
ENSG00000101846.6	-3.51612	6.33462	9.6944e-11	1.48605e-09	0.135203	-1	616	1723	690	42	96	115
ENSG00000182541.13	-2.44536	6.75702	9.69651e-11	1.48605e-09	0.135203	-1	1099	1445	1512	113	290	246
ENSG00000146021.10	-4.80082	2.16639	1.0186e-10	1.55978e-09	0.135203	-1	45	70	61	2	2	1
ENSG00000011422.7	-2.86503	4.4222	1.03097e-10	1.57611e-09	0.135203	-1	257	207	408	24	25	44
ENSG00000259828.1	-7.25543	3.36027	1.05626e-10	1.61344e-09	0.135203	-1	90	17	462	1	0	1
ENSG00000261175.1	-7.67927	1.10247	1.06116e-10	1.61825e-09	0.135203	-1	23	13	54	0	0	0
ENSG00000168447.6	-5.85671	5.89441	1.08925e-10	1.65563e-09	0.135203	-1	1346	55	1426	11	7	17
ENSG00000139194.3	-7.75016	1.15669	1.14936e-10	1.74126e-09	0.135203	-1	20	21	51	0	0	0
ENSG00000113916.13	-3.2216	6.67703	1.15287e-10	1.74516e-09	0.135203	-1	1682	1250	895	100	100	148
ENSG00000021762.15	-2.71591	4.8937	1.20624e-10	1.82147e-09	0.135203	-1	364	218	671	20	65	71
ENSG00000172738.7	-4.94648	2.56682	1.21439e-10	1.83229e-09	0.135203	-1	61	99	73	3	0	3
ENSG00000100242.11	-2.4233	6.09503	1.26072e-10	1.90063e-09	0.135203	-1	834	760	975	82	129	195
ENSG00000165102.10	-2.41694	5.57324	1.30101e-10	1.95819e-09	0.135203	-1	490	594	714	53	129	104
ENSG00000078098.9	-10.0677	3.29803	1.34289e-10	2.01466e-09	0.135203	-1	173	5	316	0	0	0
ENSG00000261068.1	-4.53704	3.91132	1.44466e-10	2.16383e-09	0.135203	-1	123	334	114	6	9	7
ENSG00000100320.17	-2.24299	7.34371	1.50402e-10	2.2491e-09	0.135203	-1	1874	1513	2896	230	431	393
ENSG00000134013.11	-3.26964	5.40944	1.51626e-10	2.26557e-09	0.135203	-1	472	224	1323	32	34	83
ENSG00000134755.10	-3.92191	8.96787	1.54303e-10	2.30185e-09	0.135203	-1	11444	1670	8228	299	296	509
ENSG00000237807.3	-4.25141	2.9374	1.5696e-10	2.33506e-09	0.135203	-1	96	126	68	2	6	6
ENSG00000136717.10	-3.53274	3.07027	1.71119e-10	2.53838e-09	0.135203	-1	70	76	232	3	9	13
ENSG00000135378.3	-3.57756	6.97211	1.78e-10	2.63411e-09	0.135203	-1	2946	658	1328	76	147	141
ENSG00000105854.8	-2.91598	7.62691	1.78405e-10	2.63799e-09	0.135203	-1	3195	981	4269	199	261	391
ENSG00000163701.14	-2.71131	4.77451	1.8165e-10	2.68384e-09	0.135203	-1	386	213	499	30	57	46
ENSG00000109846.3	-6.29789	1.68173	1.84017e-10	2.71663e-09	0.135203	-1	50	22	60	1	0	0
ENSG00000115598.5	-7.89275	1.29348	1.93741e-10	2.85791e-09	0.135203	-1	28	11	68	0	0	0
ENSG00000105997.17	-5.72686	2.4221	1.94592e-10	2.86818e-09	0.135203	-1	25	98	104	2	0	1
ENSG00000135269.13	-2.41879	7.78616	1.97314e-10	2.90367e-09	0.135203	-1	3087	1524	4224	263	477	580
ENSG00000089472.12	-7.21473	2.4278	1.99763e-10	2.93271e-09	0.135203	-1	42	129	29	0	0	1
ENSG00000186847.5	-8.46808	1.77455	2.08317e-10	3.05345e-09	0.135203	-1	78	14	44	0	0	0
ENSG00000234899.4	-6.34447	1.64078	2.08878e-10	3.05924e-09	0.135203	-1	36	53	27	0	0	1
ENSG00000122691.8	-4.25187	3.5536	2.11467e-10	3.08982e-09	0.135203	-1	158	42	367	3	7	12
ENSG00000129757.8	-5.37283	2.44287	2.11752e-10	3.09155e-09	0.135203	-1	89	22	132	2	1	1
ENSG00000247271.2	-4.20288	3.13882	2.15081e-10	3.1352e-09	0.135203	-1	66	153	143	0	7	11
ENSG00000075239.9	-2.70891	5.34087	2.17914e-10	3.17399e-09	0.135203	-1	529	239	970	32	77	102
ENSG00000213923.6	-2.71629	7.554	2.27558e-10	3.30925e-09	0.135203	-1	1125	3011	3407	149	429	406
ENSG00000163435.11	-2.91995	8.05287	2.35472e-10	3.41896e-09	0.135203	-1	3032	4343	2335	245	402	518
ENSG00000122420.5	-9.72102	2.95168	2.44305e-10	3.54437e-09	0.135203	-1	199	7	130	0	0	0
ENSG00000176046.7	-3.61964	3.83393	2.44493e-10	3.54437e-09	0.135203	-1	174	209	170	12	8	17
ENSG00000164543.5	-2.64204	7.0085	2.56583e-10	3.70802e-09	0.135203	-1	1107	880	3887	142	283	238
ENSG00000171004.12	-2.8774	5.58017	2.59606e-10	3.74878e-09	0.135203	-1	695	264	1096	45	57	113
ENSG00000143382.9	-3.36873	4.99954	2.59951e-10	3.75084e-09	0.135203	-1	206	220	1172	17	56	36
ENSG00000173083.10	-3.85467	4.55669	2.72919e-10	3.93182e-09	0.135203	-1	461	77	499	11	21	25
ENSG00000139174.6	-3.46822	3.39054	2.76842e-10	3.98523e-09	0.135203	-1	154	113	146	4	20	9
ENSG00000101443.13	-4.69091	3.42319	2.82353e-10	4.05825e-09	0.135203	-1	232	101	76	4	4	6
ENSG00000140297.8	-5.40546	4.21098	2.85833e-10	4.10507e-09	0.135203	-1	457	44	300	6	3	5
ENSG00000186591.7	-2.17543	8.61079	2.89246e-10	4.15087e-09	0.135203	-1	4335	3797	6843	547	1063	1064
ENSG00000141639.7	-3.10574	3.64033	2.90186e-10	4.16113e-09	0.135203	-1	152	134	213	11	12	24
ENSG00000178222.8	-6.04199	1.39806	2.954e-10	4.23262e-09	0.135203	-1	16	42	47	0	1	0
ENSG00000101445.4	-8.67615	1.97443	2.96716e-10	4.2449e-09	0.135203	-1	86	9	71	0	0	0
ENSG00000172031.6	-4.05123	2.92617	3.11871e-10	4.44827e-09	0.135203	-1	118	39	176	4	5	6
ENSG00000260412.1	-8.61047	1.90791	3.11907e-10	4.44827e-09	0.135203	-1	87	11	55	0	0	0
ENSG00000153551.9	-4.39858	2.43231	3.18372e-10	4.53367e-09	0.135203	-1	63	33	147	3	2	3
ENSG00000237523.1	-5.58221	1.00598	3.26705e-10	4.64162e-09	0.135203	-1	21	21	35	0	0	1
ENSG00000002726.15	-7.28071	4.18798	3.29986e-10	4.68463e-09	0.135203	-1	17	515	214	1	1	2
ENSG00000164520.7	-4.09211	3.45735	3.30906e-10	4.69234e-09	0.135203	-1	76	76	394	6	10	5
ENSG00000128283.6	-2.97952	4.82226	3.33798e-10	4.72787e-09	0.135203	-1	195	323	725	29	28	58
ENSG00000117595.6	-2.65582	6.4168	3.60275e-10	5.08342e-09	0.135203	-1	768	1363	1060	81	146	225
ENSG00000188910.7	-2.94977	5.07357	3.95774e-10	5.56732e-09	0.135203	-1	415	172	933	31	49	63
ENSG00000023697.8	-2.63087	5.69992	3.98159e-10	5.59662e-09	0.135203	-1	531	315	1476	45	117	120
ENSG00000197506.6	-7.17103	2.38639	4.01879e-10	5.64461e-09	0.135203	-1	34	130	31	0	0	1
ENSG00000105429.8	-2.64764	6.61679	4.06607e-10	5.70669e-09	0.135203	-1	914	1572	1146	102	177	233
ENSG00000012232.4	-2.27625	6.55779	4.19533e-10	5.88364e-09	0.135203	-1	1107	1002	1424	116	203	299
ENSG00000025708.8	-3.72624	3.33519	4.29491e-10	6.01873e-09	0.135203	-1	52	161	220	3	12	12
ENSG00000104723.16	-2.33593	6.99535	4.30931e-10	6.03084e-09	0.135203	-1	1542	986	2602	177	245	359
ENSG00000232801.1	-2.47682	5.18157	4.31007e-10	6.03084e-09	0.135203	-1	369	271	899	35	90	89
ENSG00000143036.12	-3.62777	2.661	4.59279e-10	6.40704e-09	0.135203	-1	82	80	81	3	6	8
ENSG00000133138.15	-3.26619	4.31022	4.74507e-10	6.6145e-09	0.135203	-1	256	269	235	21	17	26
ENSG00000137843.7	-3.86678	2.68347	5.37741e-10	7.45104e-09	0.135203	-1	112	45	102	2	5	8
ENSG00000134504.8	-2.38121	5.45484	5.57827e-10	7.71201e-09	0.135203	-1	424	359	1046	47	92	134
ENSG00000166888.6	-2.58654	6.5876	5.77083e-10	7.95446e-09	0.135203	-1	691	1361	1796	71	290	192
ENSG00000178776.4	-9.8608	3.09403	5.77602e-10	7.95568e-09	0.135203	-1	183	4	215	0	0	0
ENSG00000062038.9	-2.4096	8.02754	5.88706e-10	8.09656e-09	0.135203	-1	3684	2493	3619	355	474	693
ENSG00000146233.3	-8.45069	1.74944	6.09751e-10	8.37978e-09	0.135203	-1	81	18	29	0	0	0
ENSG00000257674.1	-3.95089	1.98612	6.44778e-10	8.83489e-09	0.135203	-1	36	46	79	2	3	3
ENSG00000140950.11	-2.18184	6.46458	6.72031e-10	9.1879e-09	0.135203	-1	1073	811	1454	115	223	272
ENSG00000000971.11	-9.86467	3.06988	7.46679e-10	1.01634e-08	0.135203	-1	26	255	29	0	0	0
ENSG00000171428.9	-2.61442	4.78429	7.52241e-10	1.02197e-08	0.135203	-1	407	203	478	28	54	64
ENSG00000076067.7	-3.40203	4.64326	7.52474e-10	1.02197e-08	0.135203	-1	180	489	294	11	45	29
ENSG00000104763.13	-2.59378	7.82957	7.63917e-10	1.03599e-08	0.135203	-1	3294	2421	2790	294	316	563
ENSG00000139263.7	-2.31779	5.27584	7.76573e-10	1.05161e-08	0.135203	-1	488	366	612	47	102	96
ENSG00000204429.4	-3.9312	2.43543	8.04746e-10	1.08738e-08	0.135203	-1	58	41	137	4	2	5
ENSG00000198355.4	-2.27757	7.10585	8.07969e-10	1.09093e-08	0.135203	-1	1600	966	3063	144	374	413
ENSG00000124216.3	-3.85022	2.45792	8.17072e-10	1.10242e-08	0.135203	-1	69	37	132	1	3	9
ENSG00000169435.9	-6.79979	2.08974	8.18751e-10	1.10388e-08	0.135203	-1	9	64	123	0	1	0
ENSG00000166002.2	-3.74212	2.54023	8.35287e-10	1.12536e-08	0.135203	-1	47	90	95	1	6	8
ENSG00000166979.8	-3.51946	3.31514	8.68169e-10	1.16457e-08	0.135203	-1	113	157	106	6	13	10
ENSG00000141655.11	-3.2145	4.0398	8.93458e-10	1.19762e-08	0.135203	-1	194	248	179	7	33	23
ENSG00000102359.5	-4.0623	4.18557	9.39091e-10	1.25334e-08	0.135203	-1	166	120	612	11	21	3
ENSG00000006555.6	-6.42284	1.72625	9.4686e-10	1.2628e-08	0.135203	-1	12	62	62	0	0	1
ENSG00000186951.12	-2.58838	5.51975	9.49867e-10	1.2659e-08	0.135203	-1	477	684	518	43	99	111
ENSG00000120875.4	-2.70002	9.08552	1.03107e-09	1.37214e-08	0.135203	-1	2968	6864	13810	632	782	1245
ENSG00000166068.8	-2.27613	5.9045	1.04794e-09	1.39359e-08	0.135203	-1	524	495	1485	75	161	153
ENSG00000105991.7	-4.49443	2.30717	1.05658e-09	1.40407e-08	0.135203	-1	34	86	78	2	4	1
ENSG00000181690.3	-4.45223	3.91811	1.13921e-09	1.5117e-08	0.135203	-1	93	367	110	4	9	12
ENSG00000099204.14	-2.14605	8.14253	1.20651e-09	1.59597e-08	0.135203	-1	3227	2906	4410	415	819	713
ENSG00000163207.5	-6.26026	2.41465	1.28855e-09	1.70132e-08	0.135203	-1	12	72	171	1	1	0
ENSG00000158691.10	-2.6829	3.95713	1.31353e-09	1.73184e-08	0.135203	-1	204	134	275	15	31	32
ENSG00000112561.13	-3.06613	3.56743	1.34157e-09	1.76503e-08	0.135203	-1	121	171	162	10	19	17
ENSG00000142798.12	-2.82301	6.51915	1.34514e-09	1.76847e-08	0.135203	-1	649	1681	1126	94	145	182
ENSG00000173918.10	-6.07773	1.42227	1.35267e-09	1.77711e-08	0.135203	-1	13	46	48	0	0	1
ENSG00000183671.8	-7.48185	3.44415	1.35804e-09	1.78289e-08	0.135203	-1	273	8	205	0	0	2
ENSG00000184584.8	-4.88061	3.51504	1.36874e-09	1.79567e-08	0.135203	-1	48	275	129	4	3	6
ENSG00000102243.8	-8.39311	1.68827	1.37128e-09	1.79773e-08	0.135203	-1	20	75	24	0	0	0
ENSG00000081320.5	-2.10239	6.43594	1.39966e-09	1.83104e-08	0.135203	-1	910	795	1633	101	247	296
ENSG00000214455.3	-2.61914	4.59672	1.44609e-09	1.88911e-08	0.135203	-1	271	243	450	29	31	64
ENSG00000104695.8	-2.31612	6.47987	1.44968e-09	1.89138e-08	0.135203	-1	1224	593	1724	107	243	220
ENSG00000157873.13	-8.59041	1.87084	1.44988e-09	1.89138e-08	0.135203	-1	15	91	32	0	0	0
ENSG00000164733.16	-2.43346	8.36155	1.63526e-09	2.12274e-08	0.135203	-1	2995	4428	5169	455	488	937
ENSG00000176842.10	-2.24078	6.2954	1.69099e-09	2.19354e-08	0.135203	-1	1058	611	1342	106	172	239
ENSG00000100243.16	-2.29457	5.07723	1.69804e-09	2.20114e-08	0.135203	-1	293	376	655	42	78	96
ENSG00000138347.11	-3.86351	4.61099	1.70528e-09	2.20743e-08	0.135203	-1	291	89	836	8	40	13
ENSG00000251095.2	-3.53908	3.61646	1.82254e-09	2.35428e-08	0.135203	-1	237	81	170	5	20	12
ENSG00000181004.5	-3.29951	4.27213	1.8378e-09	2.37234e-08	0.135203	-1	332	175	245	20	14	27
ENSG00000141401.7	-2.55293	4.77059	1.84262e-09	2.3769e-08	0.135203	-1	252	253	639	17	64	80
ENSG00000114853.9	-2.96769	3.71506	1.91087e-09	2.45809e-08	0.135203	-1	107	179	244	7	19	32
ENSG00000184100.5	-2.12171	5.87687	1.93717e-09	2.49019e-08	0.135203	-1	517	583	1209	70	175	183
ENSG00000173432.6	-6.26702	1.59705	1.98894e-09	2.55496e-08	0.135203	-1	58	11	55	0	1	0
ENSG00000165071.10	-5.36328	1.51096	1.99573e-09	2.5619e-08	0.135203	-1	46	14	57	0	0	2
ENSG00000101670.6	-5.34843	4.06558	2.04514e-09	2.62351e-08	0.135203	-1	193	31	671	4	1	9
ENSG00000137691.8	-3.87718	1.9275	2.07774e-09	2.66163e-08	0.135203	-1	34	39	84	2	4	2
ENSG00000141404.10	-3.15011	2.73837	2.12122e-09	2.71357e-08	0.135203	-1	78	73	111	3	13	9
ENSG00000079435.5	-3.48155	3.1518	2.133e-09	2.72676e-08	0.135203	-1	59	142	160	6	12	8
ENSG00000079459.8	-2.59535	8.12051	2.14343e-09	2.7382e-08	0.135203	-1	4259	1401	5946	230	653	696
ENSG00000119915.4	-5.6497	1.7371	2.15208e-09	2.74736e-08	0.135203	-1	38	60	24	0	1	1
ENSG00000185339.4	-5.53366	1.70488	2.1746e-09	2.77419e-08	0.135203	-1	31	58	33	1	0	1
ENSG00000114450.5	-3.13553	5.08995	2.17703e-09	2.77538e-08	0.135203	-1	439	133	1015	23	63	47
ENSG00000203401.4	-5.94709	4.59696	2.23104e-09	2.83836e-08	0.135203	-1	694	26	300	3	8	3
ENSG00000164086.8	-2.66514	3.85605	2.25084e-09	2.86159e-08	0.135203	-1	124	174	281	12	30	33
ENSG00000114698.10	-4.2652	3.50959	2.28013e-09	2.89436e-08	0.135203	-1	190	166	65	5	10	5
ENSG00000142185.12	-5.01168	1.22913	2.31987e-09	2.93992e-08	0.135203	-1	20	18	60	0	2	0
ENSG00000026025.9	-4.72145	2.57678	2.3475e-09	2.97019e-08	0.135203	-1	84	20	175	0	2	6
ENSG00000101977.15	-5.3898	3.08042	2.3867e-09	3.01772e-08	0.135203	-1	176	15	191	1	3	3
ENSG00000255112.2	-2.38548	7.39736	2.40314e-09	3.03435e-08	0.135203	-1	1408	2513	2364	164	378	534
ENSG00000120708.10	-2.89311	8.1421	2.46858e-09	3.11061e-08	0.135203	-1	3407	1337	8290	315	312	577
ENSG00000087245.8	-8.30093	1.64804	2.47678e-09	3.11669e-08	0.135203	-1	55	6	76	0	0	0
ENSG00000104611.7	-2.1179	5.76655	2.48633e-09	3.12597e-08	0.135203	-1	507	579	994	67	181	146
ENSG00000114738.6	-2.28404	5.75998	2.61886e-09	3.28209e-08	0.135203	-1	426	483	1366	57	135	170
ENSG00000149948.9	-5.19468	1.90646	2.64322e-09	3.30814e-08	0.135203	-1	27	22	128	1	2	0
ENSG00000013374.11	-2.25173	6.22075	2.64541e-09	3.30863e-08	0.135203	-1	564	998	1290	77	204	231
ENSG00000110315.2	-2.05803	6.31665	2.7454e-09	3.42906e-08	0.135203	-1	855	710	1484	117	206	261
ENSG00000129451.7	-5.61756	2.8827	2.76159e-09	3.44696e-08	0.135203	-1	142	12	186	1	2	2
ENSG00000154153.9	-2.40807	5.61467	2.81439e-09	3.51049e-08	0.135203	-1	539	648	600	69	103	110
ENSG00000197217.8	-2.17383	7.00632	2.88681e-09	3.59356e-08	0.135203	-1	1494	1396	1835	193	287	386
ENSG00000144810.11	-12.3264	7.42543	2.94278e-09	3.65584e-08	0.135203	-1	5919	2	1022	0	0	1
ENSG00000023909.5	-2.93715	6.6171	3.02772e-09	3.75633e-08	0.135203	-1	1478	365	2542	87	143	198
ENSG00000075618.13	-3.17465	5.70124	3.08629e-09	3.82642e-08	0.135203	-1	418	278	1888	22	69	123
ENSG00000117868.11	-2.2105	8.96623	3.1076e-09	3.84768e-08	0.135203	-1	6507	5205	6498	694	1208	1448
ENSG00000105852.6	-6.50485	1.86958	3.1967e-09	3.94217e-08	0.135203	-1	21	74	48	1	0	0
ENSG00000117143.8	-2.16623	5.79657	3.21184e-09	3.9582e-08	0.135203	-1	670	433	1057	65	140	190
ENSG00000124102.4	-8.02469	1.4157	3.27121e-09	4.02868e-08	0.135203	-1	7	31	82	0	0	0
ENSG00000177666.11	-2.73312	5.47897	3.43873e-09	4.22375e-08	0.135203	-1	291	768	656	30	97	107
ENSG00000147402.7	-7.5548	0.957971	3.51325e-09	4.3067e-08	0.135203	-1	21	31	17	0	0	0
ENSG00000189067.8	-2.60628	8.63908	3.61193e-09	4.41888e-08	0.135203	-1	3128	6840	4819	405	693	1067
ENSG00000125746.10	-2.35224	5.27741	3.64151e-09	4.45212e-08	0.135203	-1	333	500	648	57	78	95
ENSG00000163710.3	-3.56643	2.50241	3.66953e-09	4.48046e-08	0.135203	-1	78	38	121	2	4	10
ENSG00000125731.8	-2.36219	5.29995	3.7401e-09	4.56061e-08	0.135203	-1	269	484	831	46	87	111
ENSG00000162616.7	-2.75825	4.77909	3.74982e-09	4.56944e-08	0.135203	-1	451	163	488	30	51	48
ENSG00000205403.8	-7.95552	3.8901	3.8267e-09	4.66006e-08	0.135203	-1	36	476	31	0	1	1
ENSG00000127954.8	-5.53124	5.87213	3.911e-09	4.75959e-08	0.135203	-1	469	1579	76	9	17	21
ENSG00000197892.8	-2.66358	5.96436	3.96689e-09	4.82443e-08	0.135203	-1	467	1104	739	64	115	143
ENSG00000102893.11	-2.17646	6.83511	4.03826e-09	4.90799e-08	0.135203	-1	1187	1411	1560	168	308	293
ENSG00000143198.7	-2.27172	4.71671	4.17216e-09	5.05745e-08	0.135203	-1	269	280	453	34	62	73
ENSG00000133687.11	-4.40404	6.83218	4.32544e-09	5.22613e-08	0.135203	-1	2860	174	1911	31	59	114
ENSG00000259299.1	-2.44653	4.27282	4.35774e-09	5.25196e-08	0.135203	-1	206	180	384	15	49	54
ENSG00000101298.9	-4.14873	2.16233	4.43278e-09	5.33144e-08	0.135203	-1	35	72	69	2	5	1
ENSG00000132256.14	-2.40046	5.1266	4.45216e-09	5.35127e-08	0.135203	-1	465	328	525	52	73	74
ENSG00000049759.12	-2.26836	6.42903	4.49186e-09	5.39198e-08	0.135203	-1	1176	778	1263	95	295	186
ENSG00000125170.6	-2.40014	4.86552	4.512e-09	5.40913e-08	0.135203	-1	210	326	656	34	66	75
ENSG00000254087.2	-2.36713	5.38799	4.67557e-09	5.59797e-08	0.135203	-1	340	558	709	46	133	81
ENSG00000164251.4	-2.43197	5.87764	4.6797e-09	5.5993e-08	0.135203	-1	940	486	756	53	137	175
ENSG00000226742.3	-2.29353	4.98238	4.68687e-09	5.60424e-08	0.135203	-1	334	256	683	42	85	72
ENSG00000143537.8	-2.15985	7.27952	4.84461e-09	5.78166e-08	0.135203	-1	1771	1196	3190	233	321	505
ENSG00000164323.8	-2.06588	7.03074	4.85338e-09	5.78839e-08	0.135203	-1	1458	1004	2658	178	361	431
ENSG00000253417.1	-7.11924	0.612671	5.28605e-09	6.28012e-08	0.135203	-1	17	18	19	0	0	0
ENSG00000166828.2	-6.17306	5.72564	5.39756e-09	6.40026e-08	0.135203	-1	1219	23	1286	10	8	5
ENSG00000203778.2	-4.20662	1.82421	5.46573e-09	6.47694e-08	0.135203	-1	21	50	74	1	3	2
ENSG00000096060.10	-3.93084	8.296	5.4866e-09	6.49683e-08	0.135203	-1	5969	479	8422	131	323	296
ENSG00000145358.2	-5.777	2.651	5.48953e-09	6.49683e-08	0.135203	-1	62	143	24	0	2	2
ENSG00000227124.4	-7.04302	0.55756	5.60137e-09	6.62494e-08	0.135203	-1	12	18	23	0	0	0
ENSG00000114541.10	-2.4053	5.01062	5.64659e-09	6.67416e-08	0.135203	-1	333	388	496	50	64	67
ENSG00000125148.6	-4.85454	6.2137	5.92718e-09	7.00134e-08	0.135203	-1	357	167	3893	12	21	68
ENSG00000105996.5	-4.49756	2.35487	6.04115e-09	7.12232e-08	0.135203	-1	36	96	67	3	2	2
ENSG00000204525.9	-6.99763	0.520784	6.12593e-09	7.20849e-08	0.135203	-1	15	15	21	0	0	0
ENSG00000080031.5	-4.05351	2.20756	6.19218e-09	7.28182e-08	0.135203	-1	43	73	62	2	1	6
ENSG00000133805.11	-2.83913	3.28787	6.21967e-09	7.3095e-08	0.135203	-1	96	95	211	5	24	17
ENSG00000109466.9	-2.3138	4.77631	6.30824e-09	7.40417e-08	0.135203	-1	318	208	569	32	75	67
ENSG00000140853.11	-4.06748	1.69892	6.60503e-09	7.72801e-08	0.135203	-1	36	42	45	1	4	1
ENSG00000255960.1	-4.75098	0.990789	7.01947e-09	8.19218e-08	0.135203	-1	26	19	28	0	1	1
ENSG00000145349.12	-2.07874	6.27548	7.17362e-09	8.35628e-08	0.135203	-1	959	706	1194	112	250	197
ENSG00000121236.15	-4.01809	1.83151	7.39873e-09	8.60225e-08	0.135203	-1	52	35	49	1	1	5
ENSG00000136732.10	-7.83046	1.20931	7.42337e-09	8.62467e-08	0.135203	-1	48	9	32	0	0	0
ENSG00000171476.16	-4.65185	1.65607	7.42734e-09	8.62467e-08	0.135203	-1	28	51	41	0	0	4
ENSG00000161551.8	-3.95393	2.17523	7.56144e-09	8.76938e-08	0.135203	-1	40	66	71	3	5	1
ENSG00000104671.3	-2.30417	5.28252	7.68902e-09	8.905e-08	0.135203	-1	479	248	854	47	95	107
ENSG00000247844.1	-4.51733	2.66074	7.83825e-09	9.05633e-08	0.135203	-1	44	26	251	2	3	4
ENSG00000170456.10	-2.46804	5.16597	7.97639e-09	9.20445e-08	0.135203	-1	259	516	615	39	103	66
ENSG00000150907.6	-2.15443	6.14805	7.99647e-09	9.21982e-08	0.135203	-1	961	526	1205	104	188	193
ENSG00000240371.1	-3.04976	3.13714	8.18375e-09	9.41437e-08	0.135203	-1	99	112	128	3	13	21
ENSG00000107295.8	-7.80604	1.19201	8.21923e-09	9.44931e-08	0.135203	-1	46	8	35	0	0	0
ENSG00000196850.4	-2.2477	6.46476	8.27659e-09	9.50933e-08	0.135203	-1	1221	558	1702	113	258	212
ENSG00000120925.9	-2.09435	5.62496	8.35252e-09	9.58468e-08	0.135203	-1	574	488	753	77	139	130
ENSG00000145779.6	-2.14437	5.50187	8.47641e-09	9.71479e-08	0.135203	-1	424	366	1043	65	117	131
ENSG00000130540.9	-7.35418	0.834332	8.72696e-09	9.97721e-08	0.135203	-1	8	18	47	0	0	0
ENSG00000157510.9	-4.5046	2.38299	8.85142e-09	1.01132e-07	0.135203	-1	79	22	129	3	3	1
ENSG00000151726.9	-3.94228	8.90823	9.01917e-09	1.02922e-07	0.135203	-1	12620	1119	5877	226	504	375
ENSG00000111424.6	-2.32833	5.64547	9.07398e-09	1.03453e-07	0.135203	-1	504	613	763	73	77	154
ENSG00000073756.7	-6.17205	1.4828	9.15856e-09	1.0432e-07	0.135203	-1	25	56	20	0	1	0
ENSG00000089060.7	-2.12778	5.07152	9.22425e-09	1.04939e-07	0.135203	-1	357	332	578	44	102	92
ENSG00000174482.6	-5.20053	2.22555	9.35255e-09	1.06268e-07	0.135203	-1	100	17	75	1	3	0
ENSG00000118523.5	-4.93119	5.96985	9.48798e-09	1.0774e-07	0.135203	-1	78	1728	724	18	23	31
ENSG00000188277.8	-3.31861	3.35132	9.9276e-09	1.12594e-07	0.135203	-1	52	133	262	8	13	12
ENSG00000163931.11	-2.06372	8.727	1.00101e-08	1.1346e-07	0.135203	-1	4565	3319	8820	538	1093	1577
ENSG00000179913.6	-2.61433	5.77104	1.03391e-08	1.17046e-07	0.135203	-1	600	435	1273	80	52	135
ENSG00000044459.10	-3.30617	3.66364	1.088e-08	1.22944e-07	0.135203	-1	157	73	337	9	25	8
ENSG00000105971.9	-3.00972	8.41928	1.11888e-08	1.26279e-07	0.135203	-1	3949	1432	10924	232	880	373
ENSG00000076043.5	-2.21357	5.22381	1.18158e-08	1.32868e-07	0.135203	-1	373	271	891	44	106	105
ENSG00000111913.11	-9.25387	4.5902	1.23061e-08	1.3813e-07	0.135203	-1	636	2	461	1	0	0
ENSG00000246223.4	-5.30197	0.774704	1.24987e-08	1.40207e-07	0.135203	-1	12	21	31	0	0	1
ENSG00000159921.10	-2.50346	5.15604	1.25179e-08	1.40337e-07	0.135203	-1	552	294	499	37	107	59
ENSG00000108582.7	-2.3779	8.20108	1.25698e-08	1.40833e-07	0.135203	-1	3039	4266	3301	430	551	740
ENSG00000177311.6	-2.51508	8.83038	1.26637e-08	1.41799e-07	0.135203	-1	7808	3059	6564	454	1387	785
ENSG00000164308.12	-3.28552	2.82971	1.35408e-08	1.51073e-07	0.135203	-1	87	90	93	6	12	5
ENSG00000168615.7	-2.85851	9.05537	1.41475e-08	1.57556e-07	0.135203	-1	9992	2184	9733	584	780	971
ENSG00000119537.11	-2.04761	5.94708	1.42013e-08	1.57965e-07	0.135203	-1	715	522	1094	103	152	186
ENSG00000082212.7	-2.62511	5.11364	1.42013e-08	1.57965e-07	0.135203	-1	370	182	995	35	59	89
ENSG00000214425.2	-7.48894	0.900369	1.44922e-08	1.61007e-07	0.135203	-1	15	34	17	0	0	0
ENSG00000088682.9	-2.13965	5.44301	1.47321e-08	1.63476e-07	0.135203	-1	474	345	894	48	108	161
ENSG00000233539.2	-9.07484	2.31216	1.49369e-08	1.65649e-07	0.135203	-1	15	146	20	0	0	0
ENSG00000151623.10	-3.47669	3.89167	1.50074e-08	1.66232e-07	0.135203	-1	301	135	114	8	22	16
ENSG00000158445.6	-4.66571	3.30896	1.50917e-08	1.66966e-07	0.135203	-1	260	52	65	2	5	7
ENSG00000135636.9	-5.30687	1.9985	1.51416e-08	1.67418e-07	0.135203	-1	66	11	99	1	2	0
ENSG00000054598.5	-2.11064	5.37383	1.54524e-08	1.70447e-07	0.135203	-1	441	454	626	66	109	111
ENSG00000197550.3	-5.09715	1.78066	1.57016e-08	1.73091e-07	0.135203	-1	68	29	31	1	2	0
ENSG00000130234.6	-4.94388	1.63248	1.59599e-08	1.7573e-07	0.135203	-1	45	42	26	1	0	2
ENSG00000105755.3	-2.68374	3.79036	1.68208e-08	1.8466e-07	0.135203	-1	177	97	293	10	24	38
ENSG00000106991.9	-3.39244	2.86107	1.70927e-08	1.87533e-07	0.135203	-1	49	126	107	4	9	10
ENSG00000104756.11	-2.23337	6.24252	1.72612e-08	1.89269e-07	0.135203	-1	1002	435	1609	105	201	190
ENSG00000100065.10	-2.72153	4.36315	1.74701e-08	1.91446e-07	0.135203	-1	201	167	520	8	46	58
ENSG00000109193.6	-11.6278	4.80817	1.77505e-08	1.94289e-07	0.135203	-1	771	0	493	0	0	0
ENSG00000196139.6	-2.77724	5.03904	1.82078e-08	1.99059e-07	0.135203	-1	355	163	980	39	61	49
ENSG00000186815.8	-2.06444	6.22332	1.82874e-08	1.99811e-07	0.135203	-1	767	890	1034	123	204	202
ENSG00000161281.6	-3.34205	1.99435	1.83464e-08	2.00337e-07	0.135203	-1	44	34	81	3	5	4
ENSG00000075142.9	-1.99474	6.45953	1.85149e-08	2.02058e-07	0.135203	-1	912	978	1296	110	274	310
ENSG00000161326.8	-2.1839	5.27483	1.90094e-08	2.06966e-07	0.135203	-1	349	348	860	35	109	137
ENSG00000179674.2	-6.62002	3.84756	2.0076e-08	2.18194e-07	0.135203	-1	65	12	788	1	1	3
ENSG00000137959.10	-5.25025	1.47067	2.11155e-08	2.29222e-07	0.135203	-1	50	14	45	1	0	1
ENSG00000157617.12	-2.05969	5.90901	2.16243e-08	2.3447e-07	0.135203	-1	691	592	929	60	190	219
ENSG00000151552.7	-2.75806	3.50534	2.23825e-08	2.42266e-07	0.135203	-1	107	107	259	5	21	32
ENSG00000185499.12	-2.92604	5.62876	2.25402e-08	2.4383e-07	0.135203	-1	444	930	412	54	66	86
ENSG00000169220.13	-3.21996	2.31497	2.30078e-08	2.48742e-07	0.135203	-1	36	60	106	3	6	8
ENSG00000138772.8	-2.63599	6.47656	2.38912e-08	2.57841e-07	0.135203	-1	1336	369	2104	75	239	171
ENSG00000147862.9	-2.24264	8.25077	2.59253e-08	2.78493e-07	0.135203	-1	4677	2813	3402	407	806	795
ENSG00000255090.1	-7.96963	1.36287	2.59696e-08	2.78808e-07	0.135203	-1	40	4	68	0	0	0
ENSG00000087253.7	-2.6094	5.54128	2.6025e-08	2.7924e-07	0.135203	-1	803	244	798	60	80	96
ENSG00000113083.8	-5.13565	5.99923	2.71594e-08	2.90234e-07	0.135203	-1	1869	47	760	11	26	32
ENSG00000157368.6	-5.13395	1.29125	2.80539e-08	2.99447e-07	0.135203	-1	19	45	25	0	1	1
ENSG00000242539.2	-3.32622	2.91852	2.87913e-08	3.06844e-07	0.135203	-1	93	36	207	4	11	10
ENSG00000162772.12	-4.65315	4.87435	2.99817e-08	3.18088e-07	0.135203	-1	33	685	552	5	15	25
ENSG00000132481.2	-2.36778	4.15763	3.03824e-08	3.21886e-07	0.135203	-1	197	134	390	19	43	48
ENSG00000072657.4	-7.62908	1.08141	3.04233e-08	3.22135e-07	0.135203	-1	6	20	67	0	0	0
ENSG00000224025.2	-3.64897	1.48951	3.07466e-08	3.2496e-07	0.135203	-1	31	29	47	0	3	4
ENSG00000120913.19	-2.61985	3.3378	3.08514e-08	3.2555e-07	0.135203	-1	101	85	229	7	24	23
ENSG00000172667.6	-2.2401	8.17552	3.13493e-08	3.30427e-07	0.135203	-1	3805	3357	3073	433	768	651
ENSG00000118898.11	-1.90806	8.63325	3.23385e-08	3.40079e-07	0.135203	-1	3984	3290	7984	629	1193	1353
ENSG00000188641.8	-2.43688	5.81533	3.24409e-08	3.40961e-07	0.135203	-1	927	499	614	53	174	117
ENSG00000010219.8	-2.64514	3.21523	3.25213e-08	3.41612e-07	0.135203	-1	105	91	166	6	18	25
ENSG00000185760.11	-7.24283	0.734738	3.26901e-08	3.43174e-07	0.135203	-1	23	6	36	0	0	0
ENSG00000156006.4	-7.03878	0.562277	3.29444e-08	3.45468e-07	0.135203	-1	20	7	28	0	0	0
ENSG00000180346.2	-2.1093	5.39279	3.31588e-08	3.47323e-07	0.135203	-1	493	460	554	55	105	143
ENSG00000064886.8	-3.01678	2.5722	3.48467e-08	3.64589e-07	0.135203	-1	71	64	92	5	12	6
ENSG00000248161.1	-5.23843	0.730802	3.55119e-08	3.71339e-07	0.135203	-1	10	17	37	0	0	1
ENSG00000164116.12	-3.29672	3.03987	3.56614e-08	3.72691e-07	0.135203	-1	93	51	221	1	16	13
ENSG00000106992.13	-2.67206	3.11748	3.6381e-08	3.79569e-07	0.135203	-1	99	77	168	5	22	18
ENSG00000075945.8	-2.19094	5.17479	3.715e-08	3.87155e-07	0.135203	-1	506	257	605	45	95	108
ENSG00000180773.10	-2.62154	4.73159	3.74599e-08	3.89945e-07	0.135203	-1	417	142	518	21	73	51
ENSG00000119541.5	-1.96802	7.07462	3.75124e-08	3.90273e-07	0.135203	-1	1663	986	2447	190	404	466
ENSG00000230937.3	-3.3171	6.20682	3.77117e-08	3.91933e-07	0.135203	-1	437	1490	963	72	35	126
ENSG00000167676.3	-3.64264	3.96676	3.78878e-08	3.93514e-07	0.135203	-1	50	325	264	7	21	16
ENSG00000157064.6	-3.97769	4.05388	3.79168e-08	3.93594e-07	0.135203	-1	57	386	217	3	23	14
ENSG00000008118.5	-6.75982	0.339634	3.79509e-08	3.93728e-07	0.135203	-1	11	11	23	0	0	0
ENSG00000182197.6	-2.05726	6.80761	3.90532e-08	4.0403e-07	0.135203	-1	872	1507	1732	156	316	359
ENSG00000180229.8	-6.85204	0.419333	3.92363e-08	4.05698e-07	0.135203	-1	11	9	30	0	0	0
ENSG00000256043.2	-3.12442	4.07939	3.99781e-08	4.12906e-07	0.135203	-1	159	313	142	10	32	25
ENSG00000146592.12	-6.8915	2.31193	4.01817e-08	4.14661e-07	0.135203	-1	11	26	229	1	0	0
ENSG00000267508.1	-2.80116	2.62844	4.01928e-08	4.14661e-07	0.135203	-1	57	72	110	5	10	13
ENSG00000106546.8	-2.20872	8.61482	4.11982e-08	4.24323e-07	0.135203	-1	6012	2587	6248	602	904	1053
ENSG00000204370.4	-2.14158	6.08524	4.12594e-08	4.24717e-07	0.135203	-1	869	408	1418	89	167	225
ENSG00000072210.14	-1.90637	7.46809	4.13081e-08	4.24982e-07	0.135203	-1	1719	1468	3649	255	518	674
ENSG00000197965.7	-2.08417	7.8217	4.52363e-08	4.63848e-07	0.135203	-1	2895	2195	3112	380	478	721
ENSG00000163947.7	-2.40538	5.09625	4.71899e-08	4.83077e-07	0.135203	-1	286	531	431	30	91	94
ENSG00000114993.11	-2.19512	4.55307	4.7437e-08	4.85173e-07	0.135203	-1	198	224	513	31	57	70
ENSG00000138771.10	-1.98764	7.81677	4.74471e-08	4.85173e-07	0.135203	-1	2858	1937	3460	371	556	766
ENSG00000138386.12	-1.91652	6.44555	4.837e-08	4.94064e-07	0.135203	-1	817	739	1813	141	240	307
ENSG00000132975.6	-7.66225	2.83999	4.89146e-08	4.9935e-07	0.135203	-1	225	26	14	0	0	1
ENSG00000185201.12	-2.96212	5.38181	4.95316e-08	5.04535e-07	0.135203	-1	221	867	471	36	73	69
ENSG00000137992.9	-2.09584	5.6548	4.95696e-08	5.04644e-07	0.135203	-1	690	401	766	73	118	169
ENSG00000172175.8	-2.23123	5.47457	4.97197e-08	5.05894e-07	0.135203	-1	661	293	738	45	139	124
ENSG00000167105.3	-4.17129	1.30608	4.99549e-08	5.08008e-07	0.135203	-1	33	27	30	1	1	2
ENSG00000048052.16	-3.54267	3.51276	5.01953e-08	5.10172e-07	0.135203	-1	218	43	220	4	10	21
ENSG00000127920.4	-6.69393	0.286121	5.23783e-08	5.31192e-07	0.135203	-1	12	11	19	0	0	0
ENSG00000168172.3	-2.25474	5.01405	5.24763e-08	5.31708e-07	0.135203	-1	422	341	400	47	85	73
ENSG00000170677.5	-1.97705	7.07788	5.36193e-08	5.42291e-07	0.135203	-1	1371	1090	2800	234	316	458
ENSG00000168522.8	-1.94811	6.23708	5.48845e-08	5.53875e-07	0.135203	-1	893	543	1432	118	248	219
ENSG00000196220.10	-3.09252	4.86048	5.52078e-08	5.56834e-07	0.135203	-1	250	580	215	17	53	50
ENSG00000231711.1	-4.6373	1.33119	5.63295e-08	5.67528e-07	0.135203	-1	38	12	51	0	0	3
ENSG00000177706.8	-2.38818	5.11579	5.64829e-08	5.68764e-07	0.135203	-1	261	498	560	27	118	78
ENSG00000149231.7	-2.88438	4.2198	5.65604e-08	5.69016e-07	0.135203	-1	293	99	382	12	51	23
ENSG00000136866.9	-7.03428	0.532492	5.85902e-08	5.88383e-07	0.135203	-1	21	15	13	0	0	0
ENSG00000079215.9	-4.53276	3.94049	6.01725e-08	6.01334e-07	0.135203	-1	110	393	50	4	10	10
ENSG00000232699.2	-2.44472	4.27249	6.07742e-08	6.0702e-07	0.135203	-1	186	277	239	21	46	46
ENSG00000184481.11	-2.55896	3.99988	6.27451e-08	6.25693e-07	0.135203	-1	119	241	246	14	34	41
ENSG00000178695.4	-2.53349	4.22304	6.29306e-08	6.27204e-07	0.135203	-1	251	107	410	15	49	43
ENSG00000115355.11	-2.57573	4.79604	6.50486e-08	6.47267e-07	0.135203	-1	392	151	606	37	63	42
ENSG00000179593.11	-9.1627	2.43509	6.53638e-08	6.50053e-07	0.135203	-1	115	1	131	0	0	0
ENSG00000124882.3	-3.70029	5.12058	6.97291e-08	6.90867e-07	0.135203	-1	216	110	1568	24	39	24
ENSG00000137965.6	-4.18154	2.17227	7.12379e-08	7.04684e-07	0.135203	-1	48	79	38	2	1	5
ENSG00000113430.5	-2.40616	4.88094	7.13397e-08	7.05314e-07	0.135203	-1	279	179	826	26	80	78
ENSG00000133639.3	-2.45721	8.16489	7.59059e-08	7.48458e-07	0.135203	-1	4887	1928	4098	218	1004	581
ENSG00000228314.1	-4.3156	3.59596	7.66188e-08	7.53881e-07	0.135203	-1	98	267	90	0	16	8
ENSG00000135697.5	-3.40943	2.5059	7.87683e-08	7.73384e-07	0.135203	-1	62	91	54	2	10	6
ENSG00000205420.6	-6.97968	7.726	8.22586e-08	8.0547e-07	0.135203	-1	4189	96	6557	16	0	44
ENSG00000085063.10	-2.2468	9.66922	8.22974e-08	8.0547e-07	0.135203	-1	11175	9050	8656	1227	1522	2463
ENSG00000174233.7	-2.00499	6.66239	8.31773e-08	8.13221e-07	0.135203	-1	1045	1267	1244	146	303	323
ENSG00000069345.7	-2.01158	7.35357	8.36474e-08	8.16778e-07	0.135203	-1	2023	1154	3096	246	371	619
ENSG00000107099.10	-2.50519	6.19417	8.47635e-08	8.2698e-07	0.135203	-1	845	1132	576	66	201	165
ENSG00000079385.17	-4.32896	4.73271	8.66768e-08	8.44757e-07	0.135203	-1	73	733	199	6	27	17
ENSG00000133101.5	-5.9736	3.53432	8.74643e-08	8.51086e-07	0.135203	-1	155	10	445	0	0	7
ENSG00000156395.8	-8.26956	1.59438	8.92064e-08	8.6667e-07	0.135203	-1	76	4	39	0	0	0
ENSG00000165895.13	-2.05341	4.70222	8.95432e-08	8.69029e-07	0.135203	-1	226	277	482	35	79	78
ENSG00000136155.12	-6.56469	3.19333	9.07798e-08	8.79715e-07	0.135203	-1	84	4	419	1	1	1
ENSG00000147364.12	-2.22278	4.4886	9.07869e-08	8.79715e-07	0.135203	-1	199	283	352	22	68	65
ENSG00000139793.14	-2.03814	7.30227	9.10358e-08	8.81204e-07	0.135203	-1	2183	1161	2513	272	383	473
ENSG00000233719.2	-3.02168	2.34385	9.41569e-08	9.08089e-07	0.135203	-1	61	36	107	5	7	7
ENSG00000205413.3	-3.21864	8.39478	9.48581e-08	9.13899e-07	0.135203	-1	3373	3806	7452	420	98	525
ENSG00000117289.7	-2.47241	9.5702	9.50592e-08	9.14883e-07	0.135203	-1	7108	12958	6699	920	1504	1939
ENSG00000073711.6	-1.89689	6.63657	9.686e-08	9.3173e-07	0.135203	-1	1049	1042	1479	140	384	292
ENSG00000151491.8	-1.84555	6.72885	9.74351e-08	9.36775e-07	0.135203	-1	1015	861	2188	156	354	385
ENSG00000197872.7	-2.70484	3.78705	9.89259e-08	9.50121e-07	0.135203	-1	102	170	291	9	43	19
ENSG00000125850.6	-2.68058	3.68279	9.9754e-08	9.57577e-07	0.135203	-1	140	142	220	4	31	36
ENSG00000142627.9	-2.02911	7.50543	1.01945e-07	9.77597e-07	0.135203	-1	1567	1325	4609	282	439	624
ENSG00000128284.15	-6.81432	2.91729	1.0205e-07	9.78094e-07	0.135203	-1	11	224	51	1	0	1
ENSG00000167617.2	-4.29794	1.8879	1.05597e-07	1.00947e-06	0.135203	-1	18	62	69	1	0	5
ENSG00000181804.10	-5.13386	0.625134	1.10515e-07	1.05431e-06	0.135203	-1	17	19	17	0	0	1
ENSG00000116871.11	-1.9326	5.91549	1.15829e-07	1.10216e-06	0.135203	-1	501	505	1386	88	170	223
ENSG00000140465.9	-3.44633	2.66404	1.17232e-07	1.11437e-06	0.135203	-1	78	101	49	2	10	8
ENSG00000188015.5	-6.33047	1.79477	1.18213e-07	1.12196e-06	0.135203	-1	19	11	144	1	0	0
ENSG00000162433.10	-1.88247	6.56221	1.21228e-07	1.14763e-06	0.135203	-1	887	1092	1396	157	280	321
ENSG00000102452.11	-6.35156	1.67585	1.21717e-07	1.15167e-06	0.135203	-1	63	4	69	0	1	0
ENSG00000109819.4	-5.66477	2.38584	1.23416e-07	1.16656e-06	0.135203	-1	54	114	20	2	1	0
ENSG00000101782.10	-1.91466	7.47604	1.23996e-07	1.17025e-06	0.135203	-1	2309	1283	2998	281	547	588
ENSG00000128656.9	-3.17069	5.6438	1.27592e-07	1.2017e-06	0.135203	-1	934	111	1150	35	72	84
ENSG00000179094.9	-2.07354	4.54737	1.27654e-07	1.2017e-06	0.135203	-1	234	204	462	31	76	63
ENSG00000115009.7	-8.46531	1.83164	1.28881e-07	1.21229e-06	0.135203	-1	34	2	143	0	0	0
ENSG00000163378.9	-2.23655	5.94703	1.30888e-07	1.23027e-06	0.135203	-1	1013	384	901	88	163	149
ENSG00000102910.8	-1.84311	7.85749	1.3412e-07	1.26e-06	0.135203	-1	2278	2387	3748	417	625	838
ENSG00000168453.10	-2.39564	5.97705	1.4314e-07	1.33863e-06	0.135203	-1	318	884	1352	52	212	140
ENSG00000174080.6	-4.65838	4.58823	1.46046e-07	1.36442e-06	0.135203	-1	57	702	137	6	11	18
ENSG00000136653.14	-3.25675	4.32012	1.46161e-07	1.36481e-06	0.135203	-1	375	228	111	14	20	37
ENSG00000103534.12	-4.04145	3.04813	1.48545e-07	1.38637e-06	0.135203	-1	81	176	39	2	8	8
ENSG00000110013.8	-2.1202	5.54492	1.57786e-07	1.46954e-06	0.135203	-1	550	571	506	59	117	161
ENSG00000256894.1	-5.37175	0.876189	1.61373e-07	1.50079e-06	0.135203	-1	16	24	27	1	0	0
ENSG00000153790.7	-5.33314	0.792279	1.63582e-07	1.51905e-06	0.135203	-1	9	28	26	0	1	0
ENSG00000085871.4	-2.28382	4.83741	1.6502e-07	1.53086e-06	0.135203	-1	403	222	452	42	48	88
ENSG00000260214.1	-4.56851	1.59289	1.69514e-07	1.5694e-06	0.135203	-1	60	13	44	0	3	1
ENSG00000158186.8	-3.05327	3.4123	1.7042e-07	1.57621e-06	0.135203	-1	123	172	86	7	20	16
ENSG00000177096.4	-3.38045	1.95541	1.73645e-07	1.60443e-06	0.135203	-1	30	48	74	4	2	5
ENSG00000127249.10	-4.53603	4.09419	1.76124e-07	1.62572e-06	0.135203	-1	501	65	73	4	13	10
ENSG00000186832.4	-4.49061	5.70824	1.81441e-07	1.6723e-06	0.135203	-1	1320	46	921	18	17	48
ENSG00000166946.8	-1.88287	5.56939	1.82102e-07	1.67755e-06	0.135203	-1	562	355	847	69	146	175
ENSG00000172986.8	-2.3752	3.7456	1.84592e-07	1.69879e-06	0.135203	-1	113	131	296	10	35	40
ENSG00000165124.13	-3.94208	2.11639	1.90813e-07	1.75431e-06	0.135203	-1	88	29	45	2	4	3
ENSG00000260265.1	-7.06076	0.545902	1.9101e-07	1.75524e-06	0.135203	-1	13	24	12	0	0	0
ENSG00000137575.7	-2.10571	7.75255	1.93262e-07	1.77506e-06	0.135203	-1	2803	1102	4783	290	651	619
ENSG00000176678.4	-7.08879	0.635162	1.95816e-07	1.79673e-06	0.135203	-1	10	7	47	0	0	0
ENSG00000132669.8	-2.15876	5.60258	1.96602e-07	1.80215e-06	0.135203	-1	471	675	571	60	174	107
ENSG00000182168.10	-3.20636	5.6419	1.98456e-07	1.81825e-06	0.135203	-1	761	759	257	17	120	67
ENSG00000198363.11	-1.98805	8.57612	1.98854e-07	1.821e-06	0.135203	-1	4660	2682	7313	708	869	1194
ENSG00000183729.3	-7.32901	0.82217	2.01533e-07	1.84461e-06	0.135203	-1	4	20	49	0	0	0
ENSG00000120729.5	-5.17099	0.654149	2.02175e-07	1.84866e-06	0.135203	-1	24	14	16	0	1	0
ENSG00000136111.8	-1.88071	5.31734	2.02309e-07	1.84897e-06	0.135203	-1	358	344	825	59	126	141
ENSG00000151690.10	-2.01603	7.09188	2.03918e-07	1.86276e-06	0.135203	-1	1990	1061	1854	226	360	414
ENSG00000175414.6	-3.27036	2.64395	2.04296e-07	1.86436e-06	0.135203	-1	42	113	79	4	10	7
ENSG00000113328.14	-1.9837	8.79965	2.05731e-07	1.87469e-06	0.135203	-1	6372	3015	7072	655	1230	1563
ENSG00000111846.11	-3.32879	3.18372	2.06573e-07	1.88051e-06	0.135203	-1	168	85	81	9	8	11
ENSG00000197619.9	-2.54782	3.78581	2.07224e-07	1.88497e-06	0.135203	-1	150	186	164	17	23	33
ENSG00000170647.2	-2.48697	3.25766	2.07267e-07	1.88497e-06	0.135203	-1	78	123	162	9	23	22
ENSG00000102043.10	-4.37109	0.685771	2.11536e-07	1.9219e-06	0.135203	-1	19	16	21	0	2	0
ENSG00000172728.11	-1.98544	4.96431	2.14257e-07	1.94483e-06	0.135203	-1	362	300	465	41	89	113
ENSG00000143164.11	-1.79453	6.14134	2.1452e-07	1.94615e-06	0.135203	-1	797	609	1135	113	254	236
ENSG00000138686.5	-2.4546	4.16754	2.16656e-07	1.96456e-06	0.135203	-1	244	101	383	22	35	45
ENSG00000104055.10	-7.00671	0.547161	2.18117e-07	1.97684e-06	0.135203	-1	5	17	34	0	0	0
ENSG00000057657.10	-3.66519	1.74095	2.24547e-07	2.03114e-06	0.135203	-1	52	20	58	2	2	4
ENSG00000164078.8	-2.89207	4.06213	2.31124e-07	2.08553e-06	0.135203	-1	77	149	555	16	30	26
ENSG00000240859.1	-3.27074	3.30395	2.3657e-07	2.13259e-06	0.135203	-1	99	177	82	5	21	9
ENSG00000185008.13	-5.07112	1.23787	2.37989e-07	2.14434e-06	0.135203	-1	48	16	21	0	2	0
ENSG00000156869.7	-3.05245	4.70864	2.39477e-07	2.15535e-06	0.135203	-1	498	119	445	30	19	48
ENSG00000174028.6	-2.11393	5.80164	2.40622e-07	2.1628e-06	0.135203	-1	455	503	1297	104	98	167
ENSG00000198612.6	-2.55537	7.25558	2.41748e-07	2.1708e-06	0.135203	-1	2249	518	3850	170	277	394
ENSG00000187098.10	-2.51246	5.19619	2.4315e-07	2.18233e-06	0.135203	-1	521	144	892	40	90	76
ENSG00000143867.5	-5.21112	1.40541	2.43426e-07	2.18375e-06	0.135203	-1	29	6	84	0	1	1
ENSG00000196549.6	-3.76267	6.88415	2.44672e-07	2.19387e-06	0.135203	-1	2309	1575	359	35	75	230
ENSG00000133321.6	-5.85161	3.57063	2.47322e-07	2.21333e-06	0.135203	-1	30	368	35	0	4	4
ENSG00000163235.11	-2.15463	6.15162	2.63396e-07	2.34697e-06	0.135203	-1	727	588	1515	145	117	180
ENSG00000137673.4	-10.0926	3.29716	2.76046e-07	2.45495e-06	0.135203	-1	330	1	53	0	0	0
ENSG00000112175.6	-3.08353	3.89334	2.80359e-07	2.48852e-06	0.135203	-1	299	71	213	10	33	16
ENSG00000161955.12	-3.13193	1.52904	2.81132e-07	2.49258e-06	0.135203	-1	33	30	42	1	5	4
ENSG00000197077.7	-2.00239	7.10956	2.81389e-07	2.49288e-06	0.135203	-1	1400	1834	1544	194	474	391
ENSG00000118217.5	-2.03915	6.88305	2.85889e-07	2.52791e-06	0.135203	-1	1398	1358	1378	210	257	369
ENSG00000068120.10	-1.90534	5.7344	2.93822e-07	2.59433e-06	0.135203	-1	640	491	769	87	130	205
ENSG00000225216.2	-4.85256	0.416817	3.02694e-07	2.66884e-06	0.135203	-1	14	14	17	0	1	0
ENSG00000105877.12	-2.61631	4.07782	3.05175e-07	2.68815e-06	0.135203	-1	158	223	267	11	61	21
ENSG00000088387.13	-1.83164	5.8951	3.08862e-07	2.71934e-06	0.135203	-1	534	694	881	100	192	199
ENSG00000103544.10	-1.92637	5.14622	3.12089e-07	2.74383e-06	0.135203	-1	347	378	557	50	135	97
ENSG00000261457.2	-2.51601	3.18754	3.20296e-07	2.81064e-06	0.135203	-1	85	119	133	9	23	18
ENSG00000152990.9	-1.76527	6.69516	3.21135e-07	2.81667e-06	0.135203	-1	994	1065	1645	174	392	328
ENSG00000167925.11	-2.96268	3.61648	3.21458e-07	2.81816e-06	0.135203	-1	84	227	144	11	15	25
ENSG00000182179.6	-6.29747	3.3452	3.37556e-07	2.94951e-06	0.135203	-1	11	302	77	2	0	2
ENSG00000103494.8	-2.10657	4.55547	3.41851e-07	2.98422e-06	0.135203	-1	254	162	517	29	60	81
ENSG00000120093.7	-3.47074	1.16586	3.49023e-07	3.04252e-06	0.135203	-1	20	21	44	0	2	4
ENSG00000116701.10	-2.45908	2.93894	3.50743e-07	3.05608e-06	0.135203	-1	88	61	148	8	18	17
ENSG00000166710.12	-2.13211	9.65263	3.52792e-07	3.07248e-06	0.135203	-1	9065	9944	9610	1326	1359	2787
ENSG00000256616.2	-1.9505	4.85581	3.61443e-07	3.14486e-06	0.135203	-1	271	321	457	46	86	90
ENSG00000133401.11	-2.02666	5.00864	3.76123e-07	3.26338e-06	0.135203	-1	248	376	589	40	123	82
ENSG00000069712.9	-2.11763	4.31004	3.77063e-07	3.27e-06	0.135203	-1	181	246	292	26	60	54
ENSG00000162735.13	-1.96107	5.68227	3.7761e-07	3.27321e-06	0.135203	-1	387	611	918	84	114	194
ENSG00000072832.10	-6.54201	0.16734	3.86109e-07	3.3375e-06	0.135203	-1	9	13	15	0	0	0
ENSG00000189433.5	-3.66671	1.62733	3.89481e-07	3.36314e-06	0.135203	-1	41	22	57	3	1	3
ENSG00000151834.11	-8.35361	1.75462	3.94003e-07	3.39621e-06	0.135203	-1	7	7	166	0	0	0
ENSG00000164627.13	-3.47384	1.2064	3.94749e-07	3.40106e-06	0.135203	-1	22	26	36	1	3	2
ENSG00000139083.5	-2.60392	4.32217	3.96193e-07	3.41191e-06	0.135203	-1	185	332	195	25	33	44
ENSG00000160471.6	-3.53899	1.43846	4.0683e-07	3.49537e-06	0.135203	-1	17	34	54	1	2	4
ENSG00000237033.2	-6.47602	0.1217	4.10247e-07	3.52146e-06	0.135203	-1	12	8	16	0	0	0
ENSG00000120889.8	-1.87137	7.94064	4.14495e-07	3.55462e-06	0.135203	-1	2947	2165	3748	482	603	821
ENSG00000231991.3	-2.0036	10.2353	4.16972e-07	3.57255e-06	0.135203	-1	13048	6660	29711	1698	3531	4058
ENSG00000134909.14	-1.81034	7.06218	4.22402e-07	3.61573e-06	0.135203	-1	1543	1274	1892	251	387	455
ENSG00000196569.7	-4.00383	2.01827	4.34685e-07	3.714e-06	0.135203	-1	74	43	28	2	2	4
ENSG00000167306.14	-1.71702	6.8985	4.38811e-07	3.74579e-06	0.135203	-1	1078	1163	2088	183	432	470
ENSG00000038274.11	-1.76657	6.80149	4.39275e-07	3.74802e-06	0.135203	-1	1302	843	1926	178	397	399
ENSG00000152558.10	-2.14035	8.81507	4.40277e-07	3.75484e-06	0.135203	-1	7315	2686	6770	684	986	1434
ENSG00000184232.4	-2.60495	3.25872	4.56197e-07	3.88166e-06	0.135203	-1	80	72	256	9	14	27
ENSG00000092964.11	-2.28038	7.27229	4.60835e-07	3.91752e-06	0.135203	-1	2114	641	3702	149	485	422
ENSG00000064199.2	-2.7325	2.32908	4.79218e-07	4.06445e-06	0.135203	-1	45	54	94	5	6	12
ENSG00000178750.2	-2.81362	2.64272	4.88218e-07	4.13321e-06	0.135203	-1	96	48	90	5	15	8
ENSG00000104964.10	-1.8317	5.32537	4.98127e-07	4.20939e-06	0.135203	-1	336	438	687	55	133	155
ENSG00000120217.9	-3.81627	1.56997	5.10316e-07	4.30846e-06	0.135203	-1	29	41	39	3	1	2
ENSG00000171451.13	-3.69652	4.49657	5.15046e-07	4.34046e-06	0.135203	-1	569	52	285	6	27	33
ENSG00000008441.12	-2.8548	3.8527	5.16815e-07	4.35141e-06	0.135203	-1	89	263	193	6	31	34
ENSG00000156453.9	-2.23298	7.61649	5.17742e-07	4.35723e-06	0.135203	-1	2861	1976	2138	306	291	662
ENSG00000110756.13	-2.06201	6.55929	5.358e-07	4.50306e-06	0.135203	-1	1492	558	1429	132	287	276
ENSG00000129636.8	-2.05282	6.08112	5.41219e-07	4.54447e-06	0.135203	-1	984	581	833	119	145	212
ENSG00000122359.13	-2.10231	7.26195	5.44236e-07	4.56773e-06	0.135203	-1	1072	2468	1895	191	457	483
ENSG00000129194.3	-2.44918	2.78549	5.52518e-07	4.63514e-06	0.135203	-1	65	74	122	5	19	16
ENSG00000214552.4	-2.69165	5.80399	5.57308e-07	4.66897e-06	0.135203	-1	729	186	1609	38	89	177
ENSG00000120471.10	-4.38227	1.17896	5.67032e-07	4.74185e-06	0.135203	-1	37	11	38	1	2	0
ENSG00000157827.15	-1.91618	5.56421	5.69158e-07	4.75318e-06	0.135203	-1	328	460	1071	77	166	127
ENSG00000131845.10	-1.89245	5.20072	5.73544e-07	4.78549e-06	0.135203	-1	417	380	492	54	105	140
ENSG00000006757.7	-2.41583	3.46912	5.76231e-07	4.80574e-06	0.135203	-1	103	112	217	16	16	30
ENSG00000165548.6	-2.02996	4.32518	5.84757e-07	4.87245e-06	0.135203	-1	225	184	326	33	51	60
ENSG00000214318.3	-6.44965	0.108635	5.94965e-07	4.95081e-06	0.135203	-1	8	8	21	0	0	0
ENSG00000168685.10	-8.98377	2.32091	5.97557e-07	4.96792e-06	0.135203	-1	15	2	268	0	0	0
ENSG00000233608.2	-6.9013	0.480222	6.09358e-07	5.05694e-06	0.135203	-1	5	11	39	0	0	0
ENSG00000238266.1	-8.55589	1.93554	6.16659e-07	5.11064e-06	0.135203	-1	12	3	194	0	0	0
ENSG00000268358.1	-4.63246	0.934793	6.19937e-07	5.13551e-06	0.135203	-1	21	27	18	1	1	0
ENSG00000163739.4	-6.42904	0.083475	6.3346e-07	5.24049e-06	0.135203	-1	11	10	13	0	0	0
ENSG00000268879.1	-7.6294	1.03656	6.34078e-07	5.24281e-06	0.135203	-1	46	3	29	0	0	0
ENSG00000158985.9	-1.81995	7.80795	6.35928e-07	5.25386e-06	0.135203	-1	2347	2633	2705	345	743	822
ENSG00000149084.7	-2.34862	7.43839	6.49381e-07	5.35544e-06	0.135203	-1	2957	793	3040	258	299	475
ENSG00000143546.5	-4.45526	1.93422	6.57291e-07	5.41584e-06	0.135203	-1	22	89	26	0	2	4
ENSG00000151470.7	-2.28886	4.14379	6.66091e-07	5.48347e-06	0.135203	-1	212	131	348	31	33	40
ENSG00000135916.11	-2.03822	4.97676	6.79882e-07	5.59451e-06	0.135203	-1	279	397	460	37	75	130
ENSG00000139151.10	-6.7673	0.315497	6.835e-07	5.62178e-06	0.135203	-1	17	14	9	0	0	0
ENSG00000120549.11	-2.46554	7.05857	6.89013e-07	5.65958e-06	0.135203	-1	854	2540	1358	177	316	253
ENSG00000164023.10	-2.23036	6.48377	7.00787e-07	5.74608e-06	0.135203	-1	1361	394	1812	137	205	232
ENSG00000235180.1	-6.63146	0.258104	7.02603e-07	5.75841e-06	0.135203	-1	6	9	29	0	0	0
ENSG00000110057.3	-2.00945	5.60487	7.07135e-07	5.78787e-06	0.135203	-1	347	664	765	68	109	195
ENSG00000206190.7	-9.0516	2.32691	7.1094e-07	5.81644e-06	0.135203	-1	116	0	106	0	0	0
ENSG00000065154.7	-1.7846	7.38186	7.14667e-07	5.84176e-06	0.135203	-1	1966	1155	3078	242	534	697
ENSG00000145623.8	-1.92968	6.59249	7.36442e-07	6.01179e-06	0.135203	-1	935	1104	1427	206	246	245
ENSG00000258484.3	-2.13988	4.58513	7.38453e-07	6.02554e-06	0.135203	-1	256	169	531	38	45	79
ENSG00000133789.10	-1.76622	6.0249	7.49025e-07	6.10373e-06	0.135203	-1	692	649	946	96	276	202
ENSG00000147471.7	-1.71621	5.97982	7.54996e-07	6.14427e-06	0.135203	-1	599	515	1232	91	241	246
ENSG00000269989.1	-4.15927	0.521566	7.56161e-07	6.15104e-06	0.135203	-1	16	11	23	0	0	2
ENSG00000204789.3	-2.64876	3.58563	7.57578e-07	6.15564e-06	0.135203	-1	118	177	141	16	15	27
ENSG00000188554.9	-1.73633	7.93458	7.57899e-07	6.15564e-06	0.135203	-1	2561	2581	3340	400	783	994
ENSG00000259583.1	-2.46396	2.7699	7.57947e-07	6.15564e-06	0.135203	-1	88	59	105	7	15	16
ENSG00000260244.1	-3.39166	1.61749	7.74692e-07	6.27969e-06	0.135203	-1	41	14	68	1	3	5
ENSG00000187134.8	-2.52725	4.18759	7.83788e-07	6.34508e-06	0.135203	-1	116	140	558	24	42	30
ENSG00000253677.1	-2.27604	3.69756	8.13536e-07	6.57439e-06	0.135203	-1	146	97	265	19	25	36
ENSG00000166292.7	-7.73831	1.10999	8.34209e-07	6.73557e-06	0.135203	-1	56	5	17	0	0	0
ENSG00000120278.10	-2.28932	3.78175	8.41249e-07	6.78945e-06	0.135203	-1	175	92	268	19	30	36
ENSG00000026508.11	-1.89756	7.73404	8.43687e-07	6.80319e-06	0.135203	-1	2348	1746	3903	455	455	668
ENSG00000112378.10	-2.00984	10.1582	8.44611e-07	6.80767e-06	0.135203	-1	17716	7860	15664	1976	2942	3410
ENSG00000106123.7	-3.56848	2.70734	8.48801e-07	6.83549e-06	0.135203	-1	138	55	41	4	6	8
ENSG00000159461.10	-1.77473	7.96733	8.51184e-07	6.8517e-06	0.135203	-1	2826	2546	3302	429	707	1015
ENSG00000159263.10	-2	4.51485	8.52674e-07	6.85772e-06	0.135203	-1	182	281	372	31	71	72
ENSG00000137947.7	-1.87296	5.01771	8.63446e-07	6.93531e-06	0.135203	-1	323	324	524	55	80	124
ENSG00000101773.12	-1.77448	6.24722	8.73436e-07	7.00642e-06	0.135203	-1	871	558	1371	93	298	299
ENSG00000093144.14	-1.76427	7.06277	8.95861e-07	7.17077e-06	0.135203	-1	1693	1120	1865	232	446	471
ENSG00000026950.12	-3.62831	3.40906	9.13435e-07	7.30196e-06	0.135203	-1	43	233	133	10	7	9
ENSG00000116741.6	-3.10372	1.86886	9.33493e-07	7.44942e-06	0.135203	-1	41	26	79	0	4	10
ENSG00000248846.2	-5.04613	0.555426	9.4619e-07	7.54423e-06	0.135203	-1	8	23	20	0	0	1
ENSG00000014257.11	-2.63656	2.53729	9.50454e-07	7.57171e-06	0.135203	-1	67	66	77	7	9	12
ENSG00000147457.9	-1.74624	6.10959	9.63762e-07	7.66781e-06	0.135203	-1	534	759	1219	98	234	292
ENSG00000186281.8	-4.05375	1.32236	9.70084e-07	7.7148e-06	0.135203	-1	28	18	52	3	0	1
ENSG00000130592.9	-7.14057	0.620128	1.04056e-06	8.22224e-06	0.135203	-1	32	5	17	0	0	0
ENSG00000078668.9	-1.96713	6.97848	1.05494e-06	8.33229e-06	0.135203	-1	1457	694	2894	154	345	523
ENSG00000168427.7	-4.7702	0.355465	1.05745e-06	8.34854e-06	0.135203	-1	8	15	21	0	0	1
ENSG00000131620.13	-4.27476	1.49062	1.05922e-06	8.35542e-06	0.135203	-1	12	29	79	2	2	0
ENSG00000089356.11	-1.94093	8.01211	1.05974e-06	8.35592e-06	0.135203	-1	2934	3090	2842	484	615	833
ENSG00000151348.9	-1.87634	6.9828	1.07289e-06	8.44527e-06	0.135203	-1	1667	1029	1818	209	290	526
ENSG00000026652.9	-2.52493	3.28917	1.07351e-06	8.44652e-06	0.135203	-1	86	125	158	10	31	12
ENSG00000138821.8	-1.84931	6.753	1.09482e-06	8.60689e-06	0.135203	-1	1225	1055	1547	142	268	522
ENSG00000143149.8	-1.86589	5.78849	1.1185e-06	8.78554e-06	0.135203	-1	612	556	792	70	138	265
ENSG00000160691.13	-1.91189	6.90283	1.13118e-06	8.87388e-06	0.135203	-1	708	1357	2594	208	312	412
ENSG00000186395.6	-2.83244	6.63056	1.15085e-06	9.02433e-06	0.135203	-1	1181	247	3300	110	124	208
ENSG00000177432.6	-2.60117	2.59188	1.1831e-06	9.25761e-06	0.135203	-1	69	70	79	5	17	9
ENSG00000042980.8	-8.39211	1.67706	1.18588e-06	9.27151e-06	0.135203	-1	3	93	20	0	0	0
ENSG00000113070.6	-3.76178	4.60009	1.21462e-06	9.48016e-06	0.135203	-1	39	526	457	12	12	39
ENSG00000137819.9	-2.26023	4.39281	1.23931e-06	9.65253e-06	0.135203	-1	226	109	549	21	58	62
ENSG00000268460.1	-3.44363	0.939849	1.24496e-06	9.69246e-06	0.135203	-1	18	19	32	0	4	1
ENSG00000133110.10	-9.12343	2.38143	1.25832e-06	9.78159e-06	0.135203	-1	144	0	72	0	0	0
ENSG00000225472.1	-6.48249	0.112696	1.25859e-06	9.78159e-06	0.135203	-1	13	11	10	0	0	0
ENSG00000233834.2	-2.91178	2.12049	1.2612e-06	9.79415e-06	0.135203	-1	56	53	44	3	9	6
ENSG00000207623.1	-3.75732	1.52468	1.26693e-06	9.83043e-06	0.135203	-1	28	41	35	3	2	1
ENSG00000087053.14	-2.05042	6.19252	1.29961e-06	1.00755e-05	0.135203	-1	1072	348	1408	112	206	214
ENSG00000006042.6	-5.02848	0.623943	1.3064e-06	1.01197e-05	0.135203	-1	13	9	37	1	0	0
ENSG00000010270.9	-2.02432	5.39567	1.31465e-06	1.0175e-05	0.135203	-1	516	299	788	83	78	131
ENSG00000170379.15	-2.43009	2.69899	1.32364e-06	1.02361e-05	0.135203	-1	67	72	98	8	16	12
ENSG00000185068.10	-1.9761	4.77799	1.32888e-06	1.02723e-05	0.135203	-1	243	231	599	31	69	120
ENSG00000140718.14	-1.92422	5.58129	1.33156e-06	1.02888e-05	0.135203	-1	415	664	571	62	151	178
ENSG00000117528.7	-1.81927	6.77391	1.34381e-06	1.03747e-05	0.135203	-1	1506	729	1709	175	346	403
ENSG00000115286.14	-2.2566	3.31767	1.34487e-06	1.03785e-05	0.135203	-1	83	95	212	13	21	29
ENSG00000170214.3	-8.56492	1.90606	1.34968e-06	1.04113e-05	0.135203	-1	56	0	123	0	0	0
ENSG00000172348.10	-7.55599	0.958221	1.37553e-06	1.05975e-05	0.135203	-1	3	44	24	0	0	0
ENSG00000100418.7	-1.77996	5.61743	1.378e-06	1.06121e-05	0.135203	-1	369	422	1112	78	152	194
ENSG00000139289.9	-2.00422	7.58474	1.38089e-06	1.06299e-05	0.135203	-1	2191	1708	3290	424	326	549
ENSG00000237943.1	-6.96291	0.523721	1.38762e-06	1.06773e-05	0.135203	-1	3	16	37	0	0	0
ENSG00000249026.2	-1.70396	5.81238	1.39464e-06	1.07224e-05	0.135203	-1	622	479	891	98	168	235
ENSG00000182463.9	-2.247	6.32901	1.42137e-06	1.09233e-05	0.135203	-1	987	1087	687	96	298	142
ENSG00000134339.4	-6.27526	-0.0250496	1.44221e-06	1.10789e-05	0.135203	-1	10	8	13	0	0	0
ENSG00000138207.8	-7.37528	0.837506	1.4489e-06	1.11215e-05	0.135203	-1	34	2	33	0	0	0
ENSG00000078142.7	-1.83909	5.69798	1.45071e-06	1.11257e-05	0.135203	-1	519	627	634	87	189	149
ENSG00000089127.8	-2.43528	5.01189	1.47165e-06	1.12755e-05	0.135203	-1	279	326	716	47	25	109
ENSG00000187231.9	-1.8295	6.73272	1.47509e-06	1.12939e-05	0.135203	-1	1152	704	2238	148	466	298
ENSG00000105974.7	-3.81942	9.99613	1.48834e-06	1.13907e-05	0.135203	-1	13500	1861	37167	238	2191	419
ENSG00000125266.6	-2.04639	7.15627	1.49306e-06	1.14221e-05	0.135203	-1	1849	637	3276	204	371	487
ENSG00000250305.4	-7.49173	0.878001	1.51501e-06	1.15756e-05	0.135203	-1	9	44	9	0	0	0
ENSG00000152669.8	-3.16419	1.99429	1.53092e-06	1.16827e-05	0.135203	-1	33	62	51	0	9	6
ENSG00000183255.7	-1.76814	9.96013	1.57013e-06	1.19672e-05	0.135203	-1	10082	10560	14437	1777	2476	4286
ENSG00000232295.3	-2.99505	3.52084	1.57155e-06	1.19731e-05	0.135203	-1	224	106	76	7	23	19
ENSG00000088280.13	-1.79071	5.13489	1.58065e-06	1.20275e-05	0.135203	-1	345	383	499	56	109	135
ENSG00000179862.5	-2.54282	4.58909	1.59229e-06	1.21089e-05	0.135203	-1	95	395	466	19	59	61
ENSG00000100302.6	-5.46071	0.85232	1.59266e-06	1.21089e-05	0.135203	-1	24	28	8	0	0	1
ENSG00000180771.9	-1.65881	6.02162	1.60306e-06	1.2183e-05	0.135203	-1	665	613	996	98	231	284
ENSG00000153113.18	-1.72362	7.52052	1.60593e-06	1.21998e-05	0.135203	-1	2196	1365	3062	363	616	590
ENSG00000104679.6	-2.03677	4.28698	1.61456e-06	1.22603e-05	0.135203	-1	153	188	421	20	53	78
ENSG00000228717.1	-2.302	3.1454	1.66193e-06	1.25993e-05	0.135203	-1	85	94	151	13	16	24
ENSG00000135052.12	-1.83483	6.63096	1.66691e-06	1.26319e-05	0.135203	-1	1398	725	1375	175	296	338
ENSG00000102931.3	-1.80361	5.26062	1.66852e-06	1.26389e-05	0.135203	-1	454	265	696	57	127	145
ENSG00000150938.5	-1.74534	7.49564	1.67737e-06	1.26956e-05	0.135203	-1	2341	1485	2446	314	670	584
ENSG00000123595.5	-1.67922	5.73336	1.68087e-06	1.27117e-05	0.135203	-1	518	406	1047	89	184	212
ENSG00000158710.10	-1.84817	7.23669	1.73473e-06	1.31029e-05	0.135203	-1	1343	1066	3602	168	490	680
ENSG00000112297.10	-1.89642	8.74602	1.76578e-06	1.33266e-05	0.135203	-1	5313	3061	7721	503	2020	1123
ENSG00000233725.2	-5.06998	4.61316	1.77671e-06	1.33981e-05	0.135203	-1	17	679	291	7	2	16
ENSG00000174123.6	-6.33411	0.0143443	1.80471e-06	1.35982e-05	0.135203	-1	7	12	13	0	0	0
ENSG00000180448.6	-2.39937	4.52493	1.80671e-06	1.36077e-05	0.135203	-1	137	174	720	16	62	70
ENSG00000182718.11	-1.8564	9.11404	1.8133e-06	1.36518e-05	0.135203	-1	6245	3042	12604	800	1841	2039
ENSG00000184574.5	-2.76632	2.75694	1.83446e-06	1.37888e-05	0.135203	-1	93	62	98	6	20	5
ENSG00000166444.13	-2.79725	3.78881	1.86703e-06	1.40164e-05	0.135203	-1	91	271	133	12	29	24
ENSG00000244219.1	-6.95715	0.460733	1.88096e-06	1.41095e-05	0.135203	-1	6	27	13	0	0	0
ENSG00000088367.16	-2.2772	6.27621	1.88343e-06	1.41223e-05	0.135203	-1	474	1428	823	86	229	201
ENSG00000134686.12	-2.00429	5.99651	1.94932e-06	1.45868e-05	0.135203	-1	357	940	1055	74	199	233
ENSG00000133818.8	-1.81134	5.36959	1.96433e-06	1.46872e-05	0.135203	-1	456	262	859	59	139	158
ENSG00000157765.7	-9.44672	2.66538	2.01807e-06	1.50707e-05	0.135203	-1	195	34	0	0	0	0
ENSG00000227082.1	-5.11077	0.621857	2.01939e-06	1.50745e-05	0.135203	-1	25	5	26	0	1	0
ENSG00000264868.1	-5.71968	3.36596	2.03087e-06	1.51541e-05	0.135203	-1	91	266	9	3	1	2
ENSG00000163110.10	-1.6092	7.72779	2.06385e-06	1.53754e-05	0.135203	-1	2208	1739	3614	401	761	816
ENSG00000176024.12	-2.19054	3.60722	2.11114e-06	1.5715e-05	0.135203	-1	143	124	174	10	34	42
ENSG00000173852.9	-2.33844	6.29152	2.12184e-06	1.57883e-05	0.135203	-1	1401	281	1384	87	213	200
ENSG00000177508.10	-2.26096	5.37418	2.16088e-06	1.6053e-05	0.135203	-1	590	256	775	37	64	189
ENSG00000006468.9	-5.69482	1.24327	2.17806e-06	1.61552e-05	0.135203	-1	11	9	90	1	0	0
ENSG00000137720.3	-2.22993	3.68817	2.17813e-06	1.61552e-05	0.135203	-1	100	168	208	20	28	33
ENSG00000154511.7	-2.0161	4.62157	2.18192e-06	1.61736e-05	0.135203	-1	256	226	437	48	46	78
ENSG00000125124.7	-1.7043	5.75513	2.20392e-06	1.63268e-05	0.135203	-1	425	601	902	98	205	172
ENSG00000111863.7	-5.42715	0.996248	2.23006e-06	1.65139e-05	0.135203	-1	10	10	67	1	0	0
ENSG00000147459.13	-1.72894	7.32844	2.23844e-06	1.65626e-05	0.135203	-1	1182	1632	3198	255	712	469
ENSG00000167107.8	-1.9718	5.72747	2.24765e-06	1.66242e-05	0.135203	-1	437	792	584	84	153	166
ENSG00000134324.7	-2.81133	7.17919	2.2491e-06	1.66283e-05	0.135203	-1	2687	359	3107	92	421	218
ENSG00000104881.10	-1.85497	5.32072	2.26839e-06	1.67508e-05	0.135203	-1	267	457	774	61	157	111
ENSG00000233585.1	-1.97489	5.15999	2.31674e-06	1.70942e-05	0.135203	-1	341	278	787	29	113	158
ENSG00000160789.15	-1.68807	8.09026	2.33055e-06	1.71824e-05	0.135203	-1	2520	2004	5849	385	1005	1182
ENSG00000139132.10	-1.86611	6.93148	2.33254e-06	1.71901e-05	0.135203	-1	1705	710	2103	170	475	380
ENSG00000135116.5	-2.49832	2.9313	2.3501e-06	1.73058e-05	0.135203	-1	112	65	99	9	18	14
ENSG00000031081.6	-2.41943	3.41815	2.35884e-06	1.73563e-05	0.135203	-1	143	89	170	9	39	16
ENSG00000242948.1	-7.60336	0.980718	2.36868e-06	1.74218e-05	0.135203	-1	4	50	15	0	0	0
ENSG00000180287.11	-7.06769	0.603417	2.38878e-06	1.75487e-05	0.135203	-1	22	2	35	0	0	0
ENSG00000207148.1	-6.51066	0.172498	2.41007e-06	1.7691e-05	0.135203	-1	8	5	28	0	0	0
ENSG00000169432.10	-6.56865	0.218724	2.47301e-06	1.81171e-05	0.135203	-1	5	8	30	0	0	0
ENSG00000164114.14	-1.77484	5.07522	2.5176e-06	1.84e-05	0.135203	-1	301	352	555	59	129	96
ENSG00000085788.9	-1.84354	6.52347	2.59351e-06	1.89324e-05	0.135203	-1	1107	524	1902	164	324	254
ENSG00000163818.12	-1.94517	3.94492	2.61773e-06	1.90866e-05	0.135203	-1	153	154	250	21	52	47
ENSG00000225774.1	-4.03762	1.19442	2.6726e-06	1.94356e-05	0.135203	-1	12	38	34	1	0	3
ENSG00000141141.10	-1.74545	5.77902	2.67591e-06	1.94495e-05	0.135203	-1	685	365	944	85	218	183
ENSG00000087074.7	-2.40399	6.29903	2.70409e-06	1.96389e-05	0.135203	-1	249	1290	1618	85	203	195
ENSG00000198088.6	-2.79811	1.81586	2.72034e-06	1.97491e-05	0.135203	-1	38	23	76	3	5	7
ENSG00000133104.8	-1.63715	6.75525	2.83277e-06	2.0509e-05	0.135203	-1	1121	939	1767	208	443	330
ENSG00000080200.5	-1.92641	5.17827	2.85033e-06	2.06281e-05	0.135203	-1	448	343	485	48	159	84
ENSG00000021355.8	-1.77972	6.07777	2.87175e-06	2.07668e-05	0.135203	-1	500	844	1060	104	184	302
ENSG00000101421.3	-1.64816	6.12447	2.89144e-06	2.09011e-05	0.135203	-1	513	734	1282	118	259	271
ENSG00000110330.4	-1.81088	6.69246	2.90982e-06	2.10093e-05	0.135203	-1	1488	667	1532	171	356	343
ENSG00000107105.10	-3.92239	2.00419	2.9366e-06	2.11619e-05	0.135203	-1	66	8	98	0	4	5
ENSG00000256967.1	-4.60147	0.236032	2.99668e-06	2.15775e-05	0.135203	-1	7	12	21	0	1	0
ENSG00000152492.9	-1.72403	6.50206	3.00653e-06	2.164e-05	0.135203	-1	1165	641	1421	131	371	325
ENSG00000196236.7	-1.67591	6.22605	3.02702e-06	2.17706e-05	0.135203	-1	880	723	924	135	264	275
ENSG00000027697.8	-1.89056	6.77575	3.04273e-06	2.18665e-05	0.135203	-1	1270	1196	1325	219	220	396
ENSG00000164713.5	-1.81967	5.47488	3.11279e-06	2.23267e-05	0.135203	-1	354	342	1060	63	189	128
ENSG00000188112.4	-2.12386	5.71909	3.16443e-06	2.26618e-05	0.135203	-1	366	868	611	77	177	112
ENSG00000119900.6	-2.32073	5.29971	3.1808e-06	2.27703e-05	0.135203	-1	737	252	419	31	113	123
ENSG00000168575.5	-1.64043	6.69506	3.18241e-06	2.2773e-05	0.135203	-1	1105	839	1758	216	319	389
ENSG00000130830.9	-3.46609	1.77698	3.25409e-06	2.3241e-05	0.135203	-1	41	13	90	3	2	4
ENSG00000165476.8	-1.74525	8.41919	3.31707e-06	2.36269e-05	0.135203	-1	4264	2337	5873	680	912	1298
ENSG00000075213.5	-3.2898	4.14063	3.32416e-06	2.36683e-05	0.135203	-1	91	112	685	5	50	11
ENSG00000132122.6	-2.87623	2.81145	3.35379e-06	2.38609e-05	0.135203	-1	48	129	75	5	15	11
ENSG00000110318.9	-2.16674	3.60075	3.36115e-06	2.38949e-05	0.135203	-1	151	119	162	18	34	28
ENSG00000235105.1	-2.14172	3.54859	3.3793e-06	2.40147e-05	0.135203	-1	109	140	172	17	25	37
ENSG00000169604.15	-2.62988	5.46031	3.4051e-06	2.41609e-05	0.135203	-1	428	826	244	35	120	87
ENSG00000223572.5	-3.11926	2.86392	3.41628e-06	2.42268e-05	0.135203	-1	98	30	187	4	4	20
ENSG00000130638.11	-1.61633	6.44542	3.417e-06	2.42268e-05	0.135203	-1	819	941	1218	142	338	353
ENSG00000166793.6	-6.49471	0.164937	3.42336e-06	2.42626e-05	0.135203	-1	5	7	29	0	0	0
ENSG00000247516.2	-2.34934	2.56201	3.42634e-06	2.42744e-05	0.135203	-1	55	55	113	8	10	16
ENSG00000234476.1	-6.48315	0.10989	3.44953e-06	2.44293e-05	0.135203	-1	17	7	10	0	0	0
ENSG00000128298.12	-3.72145	1.61262	3.47348e-06	2.45895e-05	0.135203	-1	15	19	103	1	2	4
ENSG00000102174.7	-2.33404	2.89048	3.50338e-06	2.47822e-05	0.135203	-1	66	90	114	11	15	17
ENSG00000168610.10	-1.69036	7.56949	3.52552e-06	2.49198e-05	0.135203	-1	1776	2282	2375	353	619	717
ENSG00000165983.10	-1.76948	6.01238	3.53062e-06	2.49463e-05	0.135203	-1	801	381	1222	112	195	245
ENSG00000137975.7	-4.03336	4.80801	3.5619e-06	2.51481e-05	0.135203	-1	338	566	107	23	3	24
ENSG00000165507.8	-4.3071	1.89628	3.56865e-06	2.51861e-05	0.135203	-1	7	77	63	1	2	3
ENSG00000088256.4	-1.69072	5.98259	3.60809e-06	2.54451e-05	0.135203	-1	469	658	1191	86	212	298
ENSG00000137714.2	-2.15483	5.62807	3.61874e-06	2.55105e-05	0.135203	-1	369	256	1579	76	125	132
ENSG00000176485.6	-1.75577	5.01698	3.64328e-06	2.56736e-05	0.135203	-1	280	357	511	41	120	132
ENSG00000136002.12	-1.81572	5.16678	3.65323e-06	2.5734e-05	0.135203	-1	295	269	848	53	142	110
ENSG00000121691.4	-1.77877	5.72881	3.6571e-06	2.57515e-05	0.135203	-1	546	312	1208	76	188	203
ENSG00000163285.7	-7.56434	0.936448	3.74059e-06	2.62993e-05	0.135203	-1	45	15	4	0	0	0
ENSG00000178209.10	-1.69984	10.5322	3.78205e-06	2.65605e-05	0.135203	-1	11919	12219	32711	2081	6680	5094
ENSG00000224905.2	-4.62786	1.26563	3.81378e-06	2.6763e-05	0.135203	-1	26	44	12	0	0	3
ENSG00000116678.14	-2.26158	4.82989	3.84452e-06	2.69378e-05	0.135203	-1	503	141	413	37	66	81
ENSG00000130707.13	-2.08763	7.01772	3.8844e-06	2.71658e-05	0.135203	-1	1283	1395	2192	267	152	428
ENSG00000142192.15	-1.79561	9.52272	3.91511e-06	2.73599e-05	0.135203	-1	8766	8030	8005	1393	2019	2666
ENSG00000154237.8	-1.92305	4.32343	3.94537e-06	2.75402e-05	0.135203	-1	214	176	345	26	85	49
ENSG00000164117.8	-1.77178	4.72702	3.98808e-06	2.77859e-05	0.135203	-1	306	234	388	40	88	102
ENSG00000173917.9	-3.20313	1.2001	4.07431e-06	2.8312e-05	0.135203	-1	24	23	35	2	1	4
ENSG00000122035.6	-3.77776	2.01969	4.12962e-06	2.86641e-05	0.135203	-1	21	87	38	3	2	4
ENSG00000152078.5	-1.9772	5.06535	4.18931e-06	2.90457e-05	0.135203	-1	497	254	428	59	79	109
ENSG00000140564.6	-1.72159	5.61302	4.2329e-06	2.93326e-05	0.135203	-1	403	514	848	88	120	221
ENSG00000125753.9	-1.60866	7.10255	4.23386e-06	2.93326e-05	0.135203	-1	1375	1115	2461	252	410	633
ENSG00000006453.9	-1.66103	5.91253	4.24612e-06	2.94065e-05	0.135203	-1	445	649	1077	120	190	225
ENSG00000128052.8	-5.75426	2.86388	4.3137e-06	2.97964e-05	0.135203	-1	239	12	17	0	1	4
ENSG00000147419.12	-1.57379	5.96608	4.41377e-06	3.04195e-05	0.135203	-1	567	572	1074	115	205	279
ENSG00000179833.3	-2.14973	5.21888	4.50637e-06	3.1023e-05	0.135203	-1	235	635	438	41	107	121
ENSG00000023171.10	-4.53757	2.3354	4.51862e-06	3.10957e-05	0.135203	-1	29	129	19	2	2	3
ENSG00000105849.5	-1.65501	6.04379	4.53922e-06	3.12027e-05	0.135203	-1	663	430	1390	108	244	262
ENSG00000161638.6	-2.07117	5.75555	4.63178e-06	3.17701e-05	0.135203	-1	478	404	1327	118	83	148
ENSG00000082556.6	-6.76657	0.310863	4.63207e-06	3.17701e-05	0.135203	-1	24	7	9	0	0	0
ENSG00000151422.8	-1.63064	6.49094	4.73404e-06	3.24094e-05	0.135203	-1	1019	792	1291	164	382	284
ENSG00000182919.9	-2.0018	4.89568	4.7586e-06	3.25414e-05	0.135203	-1	433	257	343	44	108	71
ENSG00000267439.1	-2.60385	2.08737	4.79974e-06	3.28106e-05	0.135203	-1	60	33	60	4	7	10
ENSG00000076053.6	-1.73844	5.10213	4.81264e-06	3.28866e-05	0.135203	-1	420	279	502	60	122	115
ENSG00000226971.1	-1.95559	4.33035	4.83745e-06	3.3044e-05	0.135203	-1	228	174	335	21	50	93
ENSG00000178229.7	-2.12518	4.53756	4.88079e-06	3.33277e-05	0.135203	-1	227	329	243	36	48	75
ENSG00000254369.2	-3.57672	0.493819	4.92082e-06	3.35887e-05	0.135203	-1	14	11	23	0	2	1
ENSG00000205213.9	-2.02811	7.03777	4.99323e-06	3.40452e-05	0.135203	-1	2085	572	2339	208	348	410
ENSG00000026103.15	-2.06624	5.4279	5.06616e-06	3.45171e-05	0.135203	-1	651	240	722	85	101	102
ENSG00000153246.7	-2.24266	3.40833	5.1177e-06	3.48426e-05	0.135203	-1	114	99	184	20	18	25
ENSG00000141441.11	-1.93753	6.01936	5.28991e-06	3.59224e-05	0.135203	-1	305	777	1473	107	204	189
ENSG00000158863.17	-1.97684	4.70301	5.4631e-06	3.70306e-05	0.135203	-1	161	369	414	34	88	81
ENSG00000151962.3	-6.79055	0.373723	5.48722e-06	3.71668e-05	0.135203	-1	20	2	25	0	0	0
ENSG00000164070.6	-1.88091	6.36558	5.53698e-06	3.74627e-05	0.135203	-1	1214	432	1400	145	224	284
ENSG00000150768.11	-1.82497	6.6484	5.67325e-06	3.83437e-05	0.135203	-1	1237	513	2118	162	284	397
ENSG00000124145.5	-1.69634	8.52411	5.75146e-06	3.88286e-05	0.135203	-1	4498	2538	6278	712	978	1549
ENSG00000236349.1	-1.6665	6.01133	5.80956e-06	3.9178e-05	0.135203	-1	709	464	1175	105	183	311
ENSG00000170961.6	-7.14331	3.15083	5.88801e-06	3.96523e-05	0.135203	-1	63	0	447	0	2	0
ENSG00000141642.4	-2.21439	3.07494	5.88846e-06	3.96523e-05	0.135203	-1	68	109	127	10	23	22
ENSG00000168300.9	-1.62517	7.03677	5.9674e-06	4.01108e-05	0.135203	-1	1460	1247	1767	210	604	437
ENSG00000189369.7	-1.76805	4.46053	5.97314e-06	4.01267e-05	0.135203	-1	195	229	360	36	78	74
ENSG00000260328.1	-6.24805	-0.0360934	5.9741e-06	4.01267e-05	0.135203	-1	4	10	18	0	0	0
ENSG00000239697.6	-4.54975	0.18735	6.0342e-06	4.04716e-05	0.135203	-1	7	14	16	0	0	1
ENSG00000104365.9	-1.64632	5.75173	6.06425e-06	4.06584e-05	0.135203	-1	455	593	832	84	248	174
ENSG00000116584.11	-1.70533	5.31408	6.16517e-06	4.12752e-05	0.135203	-1	277	402	801	63	125	172
ENSG00000237289.4	-2.99413	2.89336	6.1891e-06	4.14204e-05	0.135203	-1	117	22	173	7	9	13
ENSG00000122707.7	-2.99499	1.96065	6.23535e-06	4.16998e-05	0.135203	-1	53	51	29	1	7	8
ENSG00000166396.8	-8.08983	1.44657	6.30998e-06	4.21531e-05	0.135203	-1	63	0	48	0	0	0
ENSG00000121690.5	-3.62221	1.41911	6.34611e-06	4.23792e-05	0.135203	-1	44	22	30	0	0	7
ENSG00000116745.6	-7.16859	0.679535	6.50823e-06	4.33991e-05	0.135203	-1	27	1	34	0	0	0
ENSG00000185345.14	-5.63821	0.989833	6.55813e-06	4.37162e-05	0.135203	-1	9	48	10	0	0	1
ENSG00000089063.10	-1.57178	5.78825	6.57738e-06	4.38287e-05	0.135203	-1	523	473	970	86	193	268
ENSG00000196535.9	-1.79085	6.43593	6.64881e-06	4.42409e-05	0.135203	-1	517	1163	1440	160	246	314
ENSG00000109572.9	-1.9641	8.12499	6.67093e-06	4.43562e-05	0.135203	-1	4452	1701	3904	549	607	869
ENSG00000233117.1	-6.07356	-0.162224	6.68715e-06	4.4448e-05	0.135203	-1	7	6	15	0	0	0
ENSG00000144746.6	-1.96047	8.07827	6.72813e-06	4.46722e-05	0.135203	-1	4083	1604	4261	525	517	935
ENSG00000149798.3	-2.21657	4.08714	6.89008e-06	4.56492e-05	0.135203	-1	94	209	371	13	41	67
ENSG00000259330.1	-2.51245	3.55152	6.98484e-06	4.6244e-05	0.135203	-1	88	198	131	16	18	28
ENSG00000162576.11	-3.22526	2.40064	7.00168e-06	4.63222e-05	0.135203	-1	30	25	195	1	10	8
ENSG00000024422.7	-2.56521	5.17032	7.17805e-06	4.74552e-05	0.135203	-1	153	735	424	35	105	59
ENSG00000254838.3	-6.30653	-0.0108087	7.22663e-06	4.77593e-05	0.135203	-1	5	14	12	0	0	0
ENSG00000158669.7	-1.51972	6.14343	7.31649e-06	4.82669e-05	0.135203	-1	669	562	1292	127	281	295
ENSG00000115226.5	-4.56844	0.218137	7.4861e-06	4.92979e-05	0.135203	-1	9	6	26	0	0	1
ENSG00000137693.9	-1.56791	7.19361	7.52789e-06	4.95486e-05	0.135203	-1	1503	1135	2600	264	673	474
ENSG00000233280.1	-1.91871	5.5132	7.54021e-06	4.96013e-05	0.135203	-1	570	457	559	61	215	93
ENSG00000119471.10	-1.59754	6.21106	7.57269e-06	4.97972e-05	0.135203	-1	670	526	1579	131	242	333
ENSG00000048028.7	-1.61141	5.31744	7.65206e-06	5.02834e-05	0.135203	-1	323	376	739	78	141	147
ENSG00000011465.12	-6.60545	1.89662	7.83419e-06	5.14254e-05	0.135203	-1	79	0	83	0	1	0
ENSG00000110697.8	-2.14378	5.32143	7.84058e-06	5.14491e-05	0.135203	-1	204	628	655	53	73	156
ENSG00000131558.10	-1.53821	7.54072	7.85028e-06	5.14945e-05	0.135203	-1	1764	1935	2606	365	687	751
ENSG00000125166.8	-1.68005	7.34663	7.97025e-06	5.22259e-05	0.135203	-1	1867	1038	3120	280	445	763
ENSG00000166479.5	-2.21367	7.13688	8.173e-06	5.34408e-05	0.135203	-1	2523	540	2308	233	309	352
ENSG00000148719.9	-1.51067	6.88934	8.20986e-06	5.3644e-05	0.135203	-1	1030	1142	1960	226	435	514
ENSG00000104613.6	-1.54265	6.00678	8.30461e-06	5.42439e-05	0.135203	-1	617	477	1235	119	252	255
ENSG00000159128.10	-2.01533	4.93614	8.30785e-06	5.42459e-05	0.135203	-1	156	311	784	43	75	113
ENSG00000133121.16	-1.94986	7.16195	8.386e-06	5.4679e-05	0.135203	-1	1438	1711	1929	143	754	300
ENSG00000117614.5	-1.58876	5.33026	8.43053e-06	5.495e-05	0.135203	-1	444	326	628	69	152	164
ENSG00000201592.1	-3.93708	2.37293	8.52456e-06	5.55237e-05	0.135203	-1	73	17	139	6	0	3
ENSG00000172339.7	-2.08442	3.55501	8.55286e-06	5.56688e-05	0.135203	-1	143	92	197	21	26	32
ENSG00000215589.3	-4.14532	0.555021	8.61021e-06	5.60027e-05	0.135203	-1	21	9	20	1	0	1
ENSG00000247765.1	-6.2843	-0.0390841	8.68336e-06	5.64587e-05	0.135203	-1	13	9	7	0	0	0
ENSG00000110080.14	-1.52524	6.07481	8.6965e-06	5.65226e-05	0.135203	-1	571	699	1050	118	275	278
ENSG00000050405.9	-1.79257	6.46398	8.75629e-06	5.68728e-05	0.135203	-1	728	1262	968	146	266	341
ENSG00000204175.4	-5.22564	0.681214	8.77859e-06	5.69977e-05	0.135203	-1	5	33	17	0	1	0
ENSG00000250742.1	-3.27748	1.47982	8.81916e-06	5.7241e-05	0.135203	-1	28	15	69	3	3	2
ENSG00000164332.6	-1.74387	4.78449	8.85377e-06	5.74253e-05	0.135203	-1	335	233	387	50	94	91
ENSG00000132109.8	-2.1014	3.71999	9.00786e-06	5.83225e-05	0.135203	-1	102	163	219	19	24	49
ENSG00000010256.6	-1.64615	6.22586	9.01347e-06	5.83384e-05	0.135203	-1	872	500	1337	118	222	369
ENSG00000100266.12	-1.57075	6.10426	9.02738e-06	5.8408e-05	0.135203	-1	800	593	936	114	257	303
ENSG00000203705.5	-2.31131	3.0845	9.05491e-06	5.85656e-05	0.135203	-1	91	48	204	10	16	26
ENSG00000083535.11	-1.81418	4.47098	9.11282e-06	5.8899e-05	0.135203	-1	229	242	292	38	79	65
ENSG00000115129.9	-2.1542	5.09648	9.19142e-06	5.93617e-05	0.135203	-1	441	132	839	35	90	124
ENSG00000166164.11	-1.65205	5.09317	9.19523e-06	5.93617e-05	0.135203	-1	285	317	637	55	150	111
ENSG00000025434.14	-2.44716	4.08977	9.20045e-06	5.93617e-05	0.135203	-1	71	288	291	21	30	46
ENSG00000148834.8	-1.6078	5.65867	9.25489e-06	5.96921e-05	0.135203	-1	494	462	817	81	149	257
ENSG00000044115.15	-1.50907	9.58283	9.31367e-06	6.00503e-05	0.135203	-1	7588	6758	12281	1333	2879	3577
ENSG00000099800.3	-1.84066	4.79629	9.34545e-06	6.02132e-05	0.135203	-1	204	204	707	41	89	102
ENSG00000168490.9	-6.54079	0.161567	9.35099e-06	6.0228e-05	0.135203	-1	3	18	16	0	0	0
ENSG00000174099.6	-3.84968	2.06737	9.50066e-06	6.11281e-05	0.135203	-1	13	74	83	0	9	1
ENSG00000100342.16	-4.46707	2.7065	9.54822e-06	6.13913e-05	0.135203	-1	15	187	31	2	5	3
ENSG00000185736.11	-3.52078	0.445441	9.58188e-06	6.15864e-05	0.135203	-1	16	10	19	0	1	2
ENSG00000122642.6	-1.5649	6.51216	9.64358e-06	6.19399e-05	0.135203	-1	998	725	1470	175	280	419
ENSG00000116044.11	-1.51342	7.52304	9.65456e-06	6.19889e-05	0.135203	-1	1723	1877	2634	324	794	731
ENSG00000172340.10	-1.69727	6.44813	9.7232e-06	6.2408e-05	0.135203	-1	1071	476	1704	149	299	338
ENSG00000203797.4	-7.53553	0.921604	9.73127e-06	6.24381e-05	0.135203	-1	2	49	15	0	0	0
ENSG00000121064.8	-2.50671	6.8037	9.88708e-06	6.33938e-05	0.135203	-1	961	2193	602	149	191	268
ENSG00000173273.11	-1.71074	6.94589	9.89804e-06	6.34421e-05	0.135203	-1	1141	1618	1322	212	440	447
ENSG00000135828.7	-1.80307	5.56335	9.9758e-06	6.38741e-05	0.135203	-1	515	539	546	92	103	190
ENSG00000253676.1	-1.70527	5.67019	9.9974e-06	6.39772e-05	0.135203	-1	505	361	1050	57	182	249
ENSG00000166033.7	-1.73572	4.83774	1.00211e-05	6.40695e-05	0.135203	-1	321	282	375	40	94	124
ENSG00000013288.4	-1.5743	6.39474	1.00236e-05	6.40695e-05	0.135203	-1	884	846	1092	174	314	295
ENSG00000008394.7	-2.08821	8.50718	1.01392e-05	6.47856e-05	0.135203	-1	5315	1396	7854	620	739	1163
ENSG00000227096.1	-7.0006	0.543485	1.01775e-05	6.49877e-05	0.135203	-1	24	1	30	0	0	0
ENSG00000186469.4	-6.91828	0.497446	1.01995e-05	6.51039e-05	0.135203	-1	18	1	36	0	0	0
ENSG00000170160.12	-4.53874	0.190755	1.0288e-05	6.5623e-05	0.135203	-1	12	5	22	0	0	1
ENSG00000186446.7	-4.73834	0.307039	1.05355e-05	6.70633e-05	0.135203	-1	10	19	10	0	1	0
ENSG00000177989.9	-3.56493	1.92119	1.05797e-05	6.72754e-05	0.135203	-1	11	77	54	2	5	3
ENSG00000079150.13	-2.66652	2.46203	1.0749e-05	6.8305e-05	0.135203	-1	89	35	78	8	8	9
ENSG00000111801.11	-3.2959	2.44074	1.12521e-05	7.12327e-05	0.135203	-1	30	115	48	5	4	8
ENSG00000233426.2	-1.53066	6.65864	1.12803e-05	7.13867e-05	0.135203	-1	834	991	1733	159	369	500
ENSG00000173546.7	-2.3609	3.58945	1.13069e-05	7.15306e-05	0.135203	-1	116	165	150	13	45	15
ENSG00000152022.7	-2.48018	2.84635	1.13288e-05	7.16445e-05	0.135203	-1	113	35	126	7	16	17
ENSG00000165125.13	-5.16011	1.71001	1.15434e-05	7.2902e-05	0.135203	-1	17	87	8	0	1	2
ENSG00000073737.12	-6.78332	2.0193	1.17193e-05	7.38869e-05	0.135203	-1	0	102	61	0	0	1
ENSG00000166188.2	-2.17263	3.62385	1.17451e-05	7.40244e-05	0.135203	-1	132	166	122	15	34	35
ENSG00000102890.10	-1.65525	4.83159	1.17607e-05	7.40972e-05	0.135203	-1	221	275	539	48	104	109
ENSG00000162627.12	-1.74266	5.20186	1.17676e-05	7.41154e-05	0.135203	-1	452	213	698	52	132	147
ENSG00000123358.15	-2.87649	4.99695	1.17925e-05	7.4222e-05	0.135203	-1	117	750	277	31	39	72
ENSG00000140945.11	-3.69191	2.69691	1.18867e-05	7.47383e-05	0.135203	-1	138	9	122	1	7	10
ENSG00000112276.9	-2.84322	1.84227	1.19941e-05	7.53842e-05	0.135203	-1	59	28	38	3	6	6
ENSG00000125734.9	-1.89671	4.61658	1.22798e-05	7.69748e-05	0.135203	-1	249	290	306	47	53	87
ENSG00000149313.6	-1.58636	6.20365	1.23022e-05	7.70889e-05	0.135203	-1	878	487	1254	113	277	336
ENSG00000118855.13	-1.6314	6.93141	1.24609e-05	7.7925e-05	0.135203	-1	1435	1225	1383	239	395	479
ENSG00000005884.13	-1.59534	7.89675	1.25093e-05	7.81222e-05	0.135203	-1	1589	2488	4643	472	738	1014
ENSG00000131507.8	-1.71596	7.04782	1.26497e-05	7.89455e-05	0.135203	-1	1919	946	1659	253	469	423
ENSG00000187091.9	-2.01216	3.86662	1.27611e-05	7.95601e-05	0.135203	-1	144	89	347	23	38	45
ENSG00000100968.9	-2.2416	3.08775	1.2821e-05	7.98798e-05	0.135203	-1	71	115	116	12	25	16
ENSG00000157483.4	-1.60247	6.18918	1.29513e-05	8.06641e-05	0.135203	-1	553	541	1706	139	270	271
ENSG00000134532.11	-4.39795	0.0774111	1.29734e-05	8.07747e-05	0.135203	-1	13	7	13	0	0	1
ENSG00000260124.2	-4.82632	1.54158	1.31311e-05	8.16739e-05	0.135203	-1	72	18	11	1	2	0
ENSG00000158528.7	-1.77556	6.5635	1.32757e-05	8.25457e-05	0.135203	-1	1142	1082	881	161	369	277
ENSG00000144744.12	-1.86112	5.78114	1.32877e-05	8.25927e-05	0.135203	-1	735	247	1129	93	188	162
ENSG00000116883.7	-2.82661	4.00023	1.33396e-05	8.28598e-05	0.135203	-1	117	46	627	14	34	25
ENSG00000140391.10	-1.58069	7.80985	1.33906e-05	8.31431e-05	0.135203	-1	2430	2262	2812	451	677	979
ENSG00000162390.13	-2.68277	2.8378	1.34887e-05	8.37012e-05	0.135203	-1	28	96	167	9	14	10
ENSG00000225308.2	-2.20274	3.90543	1.36435e-05	8.45486e-05	0.135203	-1	132	169	263	23	16	58
ENSG00000115756.8	-1.72241	5.72314	1.37503e-05	8.51535e-05	0.135203	-1	401	364	1335	76	165	242
ENSG00000145687.11	-1.78683	4.95601	1.38323e-05	8.56038e-05	0.135203	-1	352	311	403	61	116	75
ENSG00000116514.12	-1.74257	4.64242	1.38686e-05	8.57999e-05	0.135203	-1	192	300	384	36	97	89
ENSG00000213078.3	-2.64381	1.83047	1.39138e-05	8.60508e-05	0.135203	-1	48	27	53	3	3	11
ENSG00000138134.7	-2.62249	2.35692	1.39265e-05	8.61002e-05	0.135203	-1	35	30	155	5	9	11
ENSG00000183340.5	-1.69481	4.49079	1.39351e-05	8.61247e-05	0.135203	-1	204	178	449	37	82	82
ENSG00000163681.10	-1.48176	6.76764	1.40138e-05	8.65406e-05	0.135203	-1	1106	949	1673	229	428	416
ENSG00000214820.3	-1.80217	4.99056	1.40164e-05	8.65406e-05	0.135203	-1	182	342	693	45	124	105
ENSG00000223427.1	-2.11958	2.91902	1.42927e-05	8.80617e-05	0.135203	-1	92	64	114	12	20	18
ENSG00000230097.2	-2.30208	3.20374	1.43732e-05	8.8507e-05	0.135203	-1	85	49	252	12	19	25
ENSG00000236751.1	-5.93947	-0.254966	1.45543e-05	8.9493e-05	0.135203	-1	7	6	12	0	0	0
ENSG00000224172.1	-2.06368	3.60685	1.46076e-05	8.97416e-05	0.135203	-1	127	136	167	21	23	40
ENSG00000106080.6	-1.89256	6.10833	1.47643e-05	9.0614e-05	0.135203	-1	979	557	873	153	129	225
ENSG00000267809.1	-1.5949	6.60257	1.48392e-05	9.10365e-05	0.135203	-1	907	725	1961	141	311	514
ENSG00000104299.10	-1.7453	4.21626	1.49668e-05	9.17347e-05	0.135203	-1	166	148	379	28	61	74
ENSG00000112655.11	-1.66347	6.47334	1.49743e-05	9.17507e-05	0.135203	-1	718	1186	1064	136	336	363
ENSG00000073910.15	-2.69968	2.11979	1.50975e-05	9.23829e-05	0.135203	-1	41	65	45	1	9	12
ENSG00000255353.1	-2.3757	3.48435	1.52476e-05	9.32398e-05	0.135203	-1	130	126	149	18	10	35
ENSG00000122861.10	-2.60377	4.15554	1.5313e-05	9.3578e-05	0.135203	-1	134	346	134	25	26	37
ENSG00000134014.12	-1.51587	5.56814	1.53249e-05	9.35931e-05	0.135203	-1	492	387	766	73	192	220
ENSG00000152104.6	-2.08511	5.59185	1.53256e-05	9.35931e-05	0.135203	-1	430	740	478	61	209	83
ENSG00000088836.7	-2.36129	3.85133	1.54749e-05	9.4269e-05	0.135203	-1	178	203	105	20	30	35
ENSG00000111860.9	-1.85776	4.41472	1.54771e-05	9.4269e-05	0.135203	-1	271	156	339	35	85	51
ENSG00000100246.7	-2.01836	3.82328	1.563e-05	9.51378e-05	0.135203	-1	107	197	194	17	50	40
ENSG00000160685.9	-1.44797	6.74888	1.57222e-05	9.55734e-05	0.135203	-1	998	902	1852	213	424	461
ENSG00000229807.5	-1.95271	7.36838	1.5756e-05	9.5716e-05	0.135203	-1	1417	2013	2589	392	238	502
ENSG00000171208.5	-1.78365	6.85411	1.58708e-05	9.63497e-05	0.135203	-1	1305	544	2715	184	337	482
ENSG00000214194.4	-1.63359	5.6921	1.64092e-05	9.94228e-05	0.135203	-1	597	305	996	95	169	212
ENSG00000235485.1	-2.99963	1.34339	1.64471e-05	9.96197e-05	0.135203	-1	33	14	47	2	5	2
ENSG00000149115.9	-1.46571	7.35047	1.64734e-05	9.97462e-05	0.135203	-1	1471	1627	2439	334	586	719
ENSG00000142178.7	-1.72494	6.84282	1.65102e-05	9.99159e-05	0.135203	-1	628	1295	2419	218	310	465
ENSG00000156463.13	-2.0441	3.95032	1.66671e-05	0.000100655	0.135203	-1	220	116	215	24	55	31
ENSG00000241990.1	-2.53233	2.70098	1.67022e-05	0.000100802	0.135203	-1	73	27	172	4	18	14
ENSG00000179342.3	-2.12654	2.48488	1.70549e-05	0.000102796	0.135203	-1	47	61	93	6	17	15
ENSG00000113638.8	-1.8465	4.52824	1.72147e-05	0.000103692	0.135203	-1	310	146	378	41	78	65
ENSG00000167315.13	-1.68396	6.10112	1.74379e-05	0.000104866	0.135203	-1	529	460	1730	90	261	302
ENSG00000114480.8	-1.94713	6.00158	1.76148e-05	0.000105792	0.135203	-1	968	253	1228	83	224	209
ENSG00000184319.11	-2.68884	1.25461	1.7798e-05	0.000106684	0.135203	-1	20	26	38	0	6	5
ENSG00000166025.13	-1.65751	7.29458	1.79659e-05	0.000107621	0.135203	-1	1358	1663	2536	168	829	565
ENSG00000164081.8	-1.65513	5.42115	1.80242e-05	0.000107906	0.135203	-1	338	540	576	74	133	187
ENSG00000264443.1	-2.10927	3.57985	1.80735e-05	0.000108108	0.135203	-1	103	142	192	9	52	28
ENSG00000140299.6	-1.59497	7.6602	1.80764e-05	0.000108108	0.135203	-1	2674	1408	2874	405	697	777
ENSG00000068903.15	-1.81006	4.64698	1.81602e-05	0.000108574	0.135203	-1	148	298	482	42	76	90
ENSG00000065613.9	-1.59169	8.21628	1.83794e-05	0.000109742	0.135203	-1	3602	1773	5377	601	1052	1109
ENSG00000165300.5	-3.07391	2.15081	1.84e-05	0.00010983	0.135203	-1	88	27	43	4	8	4
ENSG00000005187.7	-2.7321	1.6129	1.87541e-05	0.000111907	0.135203	-1	16	38	61	1	7	6
ENSG00000222009.4	-3.72105	1.52945	1.88601e-05	0.000112468	0.135203	-1	10	44	59	3	2	1
ENSG00000234745.5	-7.89519	1.20949	1.8876e-05	0.000112526	0.135203	-1	11	64	2	0	0	0
ENSG00000196743.4	-1.72453	7.06843	1.90881e-05	0.000113681	0.135203	-1	1085	1569	2097	303	271	534
ENSG00000171503.7	-1.728	4.85042	1.92364e-05	0.00011438	0.135203	-1	303	193	581	52	75	123
ENSG00000261534.1	-2.6757	1.05263	1.93033e-05	0.00011474	0.135203	-1	22	14	37	1	4	4
ENSG00000102349.10	-1.75904	4.08914	1.94566e-05	0.000115578	0.135203	-1	176	133	309	29	65	50
ENSG00000168487.13	-1.86782	5.40793	1.94767e-05	0.00011566	0.135203	-1	308	530	699	93	76	150
ENSG00000148803.7	-2.5568	2.39236	1.98161e-05	0.000117486	0.135203	-1	40	29	154	5	8	14
ENSG00000173674.6	-1.67815	5.40371	1.98835e-05	0.000117735	0.135203	-1	461	235	905	76	157	146
ENSG00000183723.8	-1.4839	8.23254	1.99237e-05	0.000117936	0.135203	-1	2789	3218	4007	605	1153	1240
ENSG00000067066.12	-1.60823	5.19232	2.02061e-05	0.00011934	0.135203	-1	308	412	529	75	132	125
ENSG00000197265.4	-1.55505	5.63992	2.03551e-05	0.000120143	0.135203	-1	497	329	1003	82	180	231
ENSG00000104237.6	-6.03761	1.5263	2.03752e-05	0.000120223	0.135203	-1	64	1	52	1	0	0
ENSG00000136943.6	-3.74949	5.79545	2.03926e-05	0.000120288	0.135203	-1	673	22	2235	33	45	62
ENSG00000057149.10	-7.40859	0.891703	2.0756e-05	0.000122314	0.135203	-1	0	26	51	0	0	0
ENSG00000101871.10	-1.86315	5.681	2.08113e-05	0.000122601	0.135203	-1	575	524	706	51	282	116
ENSG00000183250.7	-1.92156	4.72536	2.1098e-05	0.000124132	0.135203	-1	143	229	714	45	78	80
ENSG00000171889.3	-6.00991	-0.209599	2.16126e-05	0.000127038	0.135203	-1	4	10	12	0	0	0
ENSG00000203326.5	-1.48424	5.52387	2.21249e-05	0.000129761	0.135203	-1	432	353	850	84	176	205
ENSG00000162623.10	-1.63509	5.60012	2.23047e-05	0.00013065	0.135203	-1	529	266	1028	78	193	186
ENSG00000126458.3	-2.36001	3.67349	2.24105e-05	0.000131228	0.135203	-1	48	168	303	14	25	39
ENSG00000164465.14	-1.95419	6.18583	2.2495e-05	0.000131598	0.135203	-1	966	259	1694	114	206	243
ENSG00000152056.12	-1.83287	5.90353	2.26411e-05	0.000132369	0.135203	-1	585	265	1610	96	201	201
ENSG00000219451.3	-1.60121	6.51727	2.29758e-05	0.000134114	0.135203	-1	744	698	2024	132	288	488
ENSG00000267742.1	-1.68258	4.32783	2.32501e-05	0.000135629	0.135203	-1	216	171	316	31	63	89
ENSG00000116171.11	-1.48386	6.67498	2.33008e-05	0.00013584	0.135203	-1	1077	790	1686	208	329	479
ENSG00000250072.1	-4.58618	1.32918	2.3429e-05	0.000136544	0.135203	-1	18	3	96	0	2	1
ENSG00000261559.1	-3.07212	2.72381	2.36489e-05	0.000137782	0.135203	-1	45	29	238	2	5	20
ENSG00000149328.10	-1.74511	4.21984	2.40935e-05	0.000140328	0.135203	-1	161	201	293	29	51	83
ENSG00000183742.8	-1.69219	8.69441	2.42829e-05	0.000141386	0.135203	-1	6163	2805	5164	809	1480	1339
ENSG00000136161.8	-2.40251	2.98671	2.44724e-05	0.000142445	0.135203	-1	136	62	76	9	17	20
ENSG00000164066.7	-1.92506	3.58758	2.45899e-05	0.000143084	0.135203	-1	146	116	151	17	32	45
ENSG00000233947.1	-2.30426	3.42574	2.46041e-05	0.000143121	0.135203	-1	108	103	199	19	9	34
ENSG00000215559.4	-2.5477	4.53941	2.46453e-05	0.000143289	0.135203	-1	255	407	114	22	69	39
ENSG00000128578.5	-2.58509	3.8301	2.495e-05	0.000144861	0.135203	-1	145	49	450	14	44	17
ENSG00000118276.7	-1.93825	3.54985	2.52159e-05	0.000146266	0.135203	-1	140	76	218	18	39	32
ENSG00000120675.4	-1.56075	5.98532	2.56456e-05	0.000148433	0.135203	-1	712	392	1186	116	203	294
ENSG00000177105.9	-1.89315	4.01489	2.57727e-05	0.000149075	0.135203	-1	120	206	248	19	44	71
ENSG00000154133.9	-6.23972	-0.0288927	2.58137e-05	0.000149239	0.135203	-1	2	10	21	0	0	0
ENSG00000131016.12	-4.82052	4.43342	2.58171e-05	0.000149239	0.135203	-1	19	54	1244	0	14	18
ENSG00000104154.5	-1.59455	4.63163	2.61612e-05	0.000151087	0.135203	-1	224	208	456	44	97	92
ENSG00000078902.11	-1.55423	5.18781	2.61791e-05	0.000151143	0.135203	-1	275	391	606	59	136	165
ENSG00000132326.7	-1.73753	6.01515	2.61888e-05	0.000151151	0.135203	-1	537	929	661	114	195	254
ENSG00000214264.4	-2.48136	2.15514	2.63889e-05	0.000152069	0.135203	-1	57	21	94	4	7	13
ENSG00000234975.5	-2.48295	3.15411	2.66854e-05	0.000153634	0.135203	-1	75	40	277	12	19	16
ENSG00000100412.11	-1.46785	5.47679	2.68905e-05	0.000154767	0.135203	-1	421	358	780	83	162	208
ENSG00000070770.4	-1.42259	6.99711	2.72297e-05	0.000156622	0.135203	-1	1120	1282	1896	249	542	538
ENSG00000137747.10	-1.63009	4.90092	2.72914e-05	0.000156927	0.135203	-1	309	259	478	51	82	146
ENSG00000099875.10	-1.42706	6.38299	2.73854e-05	0.000157311	0.135203	-1	703	835	1293	162	312	393
ENSG00000006125.12	-1.56504	7.96409	2.73921e-05	0.000157311	0.135203	-1	2854	1584	4579	566	768	956
ENSG00000011376.5	-1.65336	5.27096	2.7714e-05	0.000159012	0.135203	-1	446	221	759	59	132	172
ENSG00000167207.7	-3.08753	1.30284	2.7825e-05	0.000159599	0.135203	-1	19	36	30	3	1	4
ENSG00000182351.6	-5.86101	-0.309983	2.79768e-05	0.00016042	0.135203	-1	8	6	9	0	0	0
ENSG00000104267.5	-3.1574	7.98187	2.80033e-05	0.000160522	0.135203	-1	5637	252	4840	137	597	290
ENSG00000156535.8	-2.29722	7.45392	2.80958e-05	0.000161003	0.135203	-1	3200	481	3237	287	367	395
ENSG00000159714.6	-3.20239	1.7429	2.8353e-05	0.000162325	0.135203	-1	14	55	57	2	8	1
ENSG00000100380.8	-1.42918	6.99346	2.83896e-05	0.00016247	0.135203	-1	1308	1132	1832	231	498	614
ENSG00000105953.10	-1.44451	7.15411	2.83957e-05	0.00016247	0.135203	-1	1234	1056	2872	261	564	659
ENSG00000091483.6	-1.67363	6.45685	2.86796e-05	0.000163942	0.135203	-1	1064	473	1733	135	254	434
ENSG00000233404.2	-1.52638	5.1372	2.89177e-05	0.000165252	0.135203	-1	321	271	674	63	151	132
ENSG00000081913.9	-1.64145	5.09174	2.89361e-05	0.000165306	0.135203	-1	277	427	443	52	130	140
ENSG00000143252.9	-1.77229	3.74782	2.91946e-05	0.000166679	0.135203	-1	140	105	240	21	44	49
ENSG00000188993.3	-4.42852	0.101531	2.93731e-05	0.000167595	0.135203	-1	15	5	14	0	1	0
ENSG00000164463.8	-1.89906	6.29291	2.95434e-05	0.000168515	0.135203	-1	790	1119	672	96	361	199
ENSG00000134333.9	-1.81615	9.55484	2.98887e-05	0.000170165	0.135203	-1	8744	3093	18338	1333	2237	2661
ENSG00000108298.5	-1.47626	8.66043	3.00068e-05	0.000170737	0.135203	-1	3291	3042	8619	754	1477	1901
ENSG00000269902.1	-3.46958	0.454609	3.01264e-05	0.000171312	0.135203	-1	10	11	26	1	1	1
ENSG00000139146.9	-1.44611	6.27045	3.03031e-05	0.000172264	0.135203	-1	713	722	1190	148	250	398
ENSG00000136068.10	-1.44395	10.0563	3.03209e-05	0.000172312	0.135203	-1	8091	9634	20354	2149	4474	4249
ENSG00000171443.6	-1.98497	3.63288	3.04787e-05	0.000173156	0.135203	-1	79	162	209	20	35	36
ENSG00000151632.11	-2.55433	6.58047	3.05278e-05	0.000173381	0.135203	-1	725	263	3742	149	134	193
ENSG00000226419.1	-3.27378	0.799277	3.1118e-05	0.000176408	0.135203	-1	21	8	34	0	1	4
ENSG00000254013.1	-1.60932	4.82958	3.12504e-05	0.000177105	0.135203	-1	204	269	568	43	118	112
ENSG00000126524.5	-1.41842	6.95298	3.12675e-05	0.000177148	0.135203	-1	1021	1024	2362	241	480	574
ENSG00000167157.8	-4.20402	0.525977	3.14091e-05	0.000177732	0.135203	-1	6	25	17	0	0	2
ENSG00000162736.11	-1.78879	5.68573	3.14743e-05	0.000178047	0.135203	-1	494	689	518	107	122	186
ENSG00000100226.11	-1.7761	4.86323	3.17002e-05	0.000179214	0.135203	-1	188	405	418	49	101	97
ENSG00000158092.2	-1.45837	6.2731	3.18373e-05	0.00017988	0.135203	-1	883	622	1087	163	274	336
ENSG00000198947.9	-1.98931	3.12806	3.19528e-05	0.000180477	0.135203	-1	74	85	164	10	36	20
ENSG00000102805.9	-1.74094	5.3481	3.22426e-05	0.000182059	0.135203	-1	607	284	492	76	117	155
ENSG00000171492.10	-1.70913	6.92067	3.24273e-05	0.000183046	0.135203	-1	1702	735	1855	255	294	482
ENSG00000234130.2	-1.51605	5.74682	3.24672e-05	0.000183215	0.135203	-1	641	369	845	109	187	225
ENSG00000150403.13	-1.42159	6.27004	3.24876e-05	0.000183218	0.135203	-1	764	547	1407	150	331	321
ENSG00000166311.5	-1.92213	4.10691	3.31371e-05	0.000186596	0.135203	-1	195	208	172	22	46	71
ENSG00000233757.2	-2.13482	2.84915	3.38025e-05	0.00019017	0.135203	-1	83	74	93	13	16	17
ENSG00000175745.7	-2.76956	1.12673	3.42413e-05	0.000192405	0.135203	-1	24	13	42	1	5	3
ENSG00000106608.12	-1.44007	6.45453	3.48119e-05	0.000195226	0.135203	-1	625	843	1639	159	355	402
ENSG00000143248.7	-3.36526	0.329953	3.49165e-05	0.000195663	0.135203	-1	15	9	16	0	1	2
ENSG00000115604.6	-3.65553	0.583799	3.51739e-05	0.000197046	0.135203	-1	9	21	20	1	0	2
ENSG00000151967.14	-3.34312	1.05023	3.60707e-05	0.000201826	0.135203	-1	33	10	31	0	5	1
ENSG00000157445.10	-4.4107	0.701635	3.60991e-05	0.000201924	0.135203	-1	31	3	24	0	1	1
ENSG00000228399.1	-3.14718	1.1038	3.6149e-05	0.000202141	0.135203	-1	16	34	22	1	2	4
ENSG00000238244.2	-3.05806	0.86942	3.65219e-05	0.000203919	0.135203	-1	15	25	20	1	2	3
ENSG00000113282.9	-1.46634	8.15138	3.68374e-05	0.000205494	0.135203	-1	3030	2745	3590	612	976	1234
ENSG00000067560.6	-1.44136	8.82722	3.69059e-05	0.000205814	0.135203	-1	4672	3215	8146	842	1651	2255
ENSG00000159579.9	-1.47834	6.38784	3.71073e-05	0.000206813	0.135203	-1	967	708	1109	184	289	345
ENSG00000112576.8	-1.49584	6.21308	3.71734e-05	0.000207119	0.135203	-1	758	472	1462	117	280	372
ENSG00000125848.9	-2.3535	6.57289	3.73255e-05	0.000207841	0.135203	-1	1920	241	1493	132	225	215
ENSG00000227817.4	-4.39583	0.0727931	3.78676e-05	0.000210558	0.135203	-1	5	14	14	0	0	1
ENSG00000163659.8	-1.57019	7.293	3.78703e-05	0.000210558	0.135203	-1	2007	919	2634	271	722	531
ENSG00000123146.14	-1.71921	4.03751	3.79068e-05	0.000210697	0.135203	-1	181	124	281	27	48	69
ENSG00000169964.5	-1.8407	3.23196	3.80218e-05	0.000211273	0.135203	-1	91	91	148	14	27	35
ENSG00000175387.11	-1.48981	7.92945	3.80949e-05	0.000211552	0.135203	-1	2062	2877	3112	404	1084	1031
ENSG00000115919.10	-1.81426	7.69615	3.81255e-05	0.000211595	0.135203	-1	2212	880	5345	270	630	937
ENSG00000188992.7	-6.47083	1.70828	3.822e-05	0.000212056	0.135203	-1	13	96	2	0	1	0
ENSG00000149292.11	-1.8287	3.54099	3.83497e-05	0.000212648	0.135203	-1	92	134	184	17	35	44
ENSG00000178662.11	-6.75995	3.20227	3.84284e-05	0.00021302	0.135203	-1	0	285	68	0	3	0
ENSG00000183943.5	-1.46048	6.0388	3.85055e-05	0.000213383	0.135203	-1	749	446	1082	114	261	308
ENSG00000179604.8	-1.43617	6.6433	3.9158e-05	0.000216481	0.135203	-1	848	1045	1466	184	360	502
ENSG00000128335.9	-1.63327	4.90144	3.96494e-05	0.00021887	0.135203	-1	235	357	429	54	90	131
ENSG00000198558.2	-7.14409	0.699397	4.00064e-05	0.000220446	0.135203	-1	18	0	50	0	0	0
ENSG00000114270.11	-2.75374	2.22326	4.00604e-05	0.000220633	0.135203	-1	51	17	129	2	14	6
ENSG00000065243.14	-1.49989	7.29034	4.01746e-05	0.000221175	0.135203	-1	1975	1049	2333	324	628	578
ENSG00000233491.2	-6.39836	0.0525733	4.05553e-05	0.000223072	0.135203	-1	19	2	12	0	0	0
ENSG00000185880.8	-1.85728	4.14943	4.059e-05	0.000223197	0.135203	-1	231	106	313	29	43	71
ENSG00000113580.10	-1.51971	8.04533	4.07056e-05	0.000223766	0.135203	-1	2179	3098	3583	364	1249	1154
ENSG00000139160.9	-2.35872	2.30141	4.07903e-05	0.000224032	0.135203	-1	50	66	51	5	8	16
ENSG00000166750.5	-1.61056	7.31166	4.09276e-05	0.000224648	0.135203	-1	1948	1499	1813	235	825	488
ENSG00000196083.5	-1.7103	4.98957	4.09446e-05	0.000224648	0.135203	-1	290	368	425	75	96	88
ENSG00000182240.10	-1.64421	5.56538	4.09653e-05	0.000224659	0.135203	-1	546	374	739	102	100	216
ENSG00000257556.1	-3.57657	1.06801	4.09807e-05	0.000224677	0.135203	-1	8	37	29	1	1	3
ENSG00000147316.8	-1.51283	5.35128	4.12817e-05	0.000226246	0.135203	-1	464	328	590	86	132	175
ENSG00000175592.4	-3.27454	1.92441	4.20598e-05	0.000230252	0.135203	-1	11	26	137	2	3	7
ENSG00000104689.5	-1.68308	5.22628	4.22978e-05	0.000231418	0.135203	-1	377	267	743	80	79	163
ENSG00000179111.4	-4.92096	0.56017	4.27683e-05	0.000233785	0.135203	-1	22	3	29	1	0	0
ENSG00000235565.1	-4.46841	0.105896	4.37414e-05	0.00023854	0.135203	-1	11	14	7	0	1	0
ENSG00000133313.10	-1.42195	6.67349	4.41709e-05	0.000240528	0.135203	-1	817	895	1895	166	408	528
ENSG00000065150.13	-1.59667	7.46487	4.43443e-05	0.00024133	0.135203	-1	2052	906	3630	271	644	823
ENSG00000113742.8	-1.48396	7.0136	4.43652e-05	0.000241373	0.135203	-1	1534	1018	1791	293	512	440
ENSG00000214110.3	-1.91949	6.39225	4.44471e-05	0.000241747	0.135203	-1	916	294	2301	135	229	298
ENSG00000168092.9	-1.51942	8.0027	4.45056e-05	0.000241994	0.135203	-1	2965	1486	4806	447	903	1236
ENSG00000178537.5	-1.92691	4.04468	4.46582e-05	0.000242753	0.135203	-1	119	228	230	27	35	65
ENSG00000149218.4	-1.84618	7.42243	4.47546e-05	0.000243134	0.135203	-1	2436	1695	1553	341	328	684
ENSG00000226314.3	-2.82913	0.673255	4.48369e-05	0.000243509	0.135203	-1	16	13	24	0	3	3
ENSG00000106366.7	-3.51887	6.20153	4.54581e-05	0.000246666	0.135203	-1	671	102	3177	76	16	96
ENSG00000039560.9	-1.53498	5.2985	4.55942e-05	0.000247267	0.135203	-1	265	426	699	61	166	169
ENSG00000174100.5	-1.64577	4.61776	4.5611e-05	0.000247278	0.135203	-1	259	185	437	30	85	123
ENSG00000230965.1	-3.51922	1.86477	4.56549e-05	0.000247443	0.135203	-1	21	83	19	2	5	3
ENSG00000157184.5	-1.54453	5.17104	4.59911e-05	0.000249047	0.135203	-1	274	369	624	61	112	183
ENSG00000177570.9	-1.88514	7.36179	4.67511e-05	0.00025294	0.135203	-1	1551	2548	1219	305	492	483
ENSG00000158864.8	-1.6236	5.40918	4.67919e-05	0.000253087	0.135203	-1	431	253	913	87	116	181
ENSG00000254685.1	-1.55049	4.89599	4.7382e-05	0.000256129	0.135203	-1	338	217	479	50	109	133
ENSG00000254142.2	-5.81069	-0.344296	4.74177e-05	0.000256247	0.135203	-1	8	6	8	0	0	0
ENSG00000136114.11	-3.26812	1.47591	4.76294e-05	0.000257241	0.135203	-1	10	39	58	3	3	2
ENSG00000146085.7	-1.50851	5.93369	4.80262e-05	0.000259157	0.135203	-1	699	537	796	136	181	267
ENSG00000102471.9	-1.71504	6.41504	4.84677e-05	0.000261463	0.135203	-1	1265	429	1353	167	241	328
ENSG00000114439.14	-1.4532	7.8022	4.8549e-05	0.000261825	0.135203	-1	2464	1990	2943	525	811	841
ENSG00000227354.1	-3.03324	0.910396	4.88125e-05	0.000263093	0.135203	-1	12	17	39	2	3	1
ENSG00000169429.6	-4.34961	1.04788	4.8911e-05	0.000263547	0.135203	-1	4	42	29	0	0	3
ENSG00000004455.12	-1.42937	6.95665	4.90235e-05	0.000264076	0.135203	-1	876	1188	2344	225	468	617
ENSG00000100097.7	-2.70191	7.63786	4.93695e-05	0.000265785	0.135203	-1	2393	331	6807	134	255	704
ENSG00000154319.10	-2.29449	2.10725	4.98466e-05	0.000268119	0.135203	-1	28	48	83	6	6	13
ENSG00000137203.6	-1.55962	5.44809	4.99648e-05	0.000268677	0.135203	-1	365	498	611	83	206	126
ENSG00000204839.4	-2.04153	4.3032	4.99844e-05	0.000268704	0.135203	-1	154	182	443	14	103	40
ENSG00000134986.9	-2.11746	2.7848	5.01299e-05	0.000269408	0.135203	-1	90	39	127	7	24	17
ENSG00000198142.3	-1.65879	5.69859	5.14972e-05	0.000276034	0.135203	-1	316	413	1322	68	186	247
ENSG00000185666.10	-3.01016	1.52879	5.17798e-05	0.000277389	0.135203	-1	49	10	48	1	3	7
ENSG00000167005.9	-1.37687	8.2382	5.24168e-05	0.00028072	0.135203	-1	3093	2327	4894	574	1179	1509
ENSG00000164118.8	-1.6523	5.05289	5.29959e-05	0.000283739	0.135203	-1	411	193	593	69	103	120
ENSG00000198791.7	-1.35903	7.2224	5.32399e-05	0.000284963	0.135203	-1	1383	1202	2554	301	574	733
ENSG00000139722.2	-1.49677	5.13076	5.34806e-05	0.000286169	0.135203	-1	275	344	602	76	135	126
ENSG00000160703.10	-1.79465	4.15273	5.35897e-05	0.000286669	0.135203	-1	115	234	277	25	55	73
ENSG00000008853.12	-1.62718	5.00568	5.40569e-05	0.000288894	0.135203	-1	215	400	499	44	129	138
ENSG00000148053.11	-4.92613	1.17221	5.4068e-05	0.000288894	0.135203	-1	20	49	5	1	0	1
ENSG00000100299.12	-2.04225	2.90775	5.48392e-05	0.000292676	0.135203	-1	51	88	135	11	15	27
ENSG00000104325.2	-1.39197	6.29279	5.55952e-05	0.000296369	0.135203	-1	751	552	1459	171	317	321
ENSG00000018408.10	-1.44393	5.91834	5.60967e-05	0.000298784	0.135203	-1	510	683	796	109	273	246
ENSG00000100234.11	-2.92717	8.46243	5.61644e-05	0.000299059	0.135203	-1	2630	8088	1276	433	227	760
ENSG00000102572.10	-1.34964	6.9593	5.63236e-05	0.000299733	0.135203	-1	1034	1132	2083	244	525	584
ENSG00000162734.8	-1.4649	5.67646	5.63549e-05	0.000299814	0.135203	-1	338	486	1018	88	214	227
ENSG00000120162.8	-3.3294	1.24355	5.63957e-05	0.000299872	0.135203	-1	16	44	19	1	4	2
ENSG00000106052.8	-1.4375	7.49584	5.64144e-05	0.000299872	0.135203	-1	1811	1916	2103	365	724	759
ENSG00000227036.2	-2.26751	4.03547	5.70497e-05	0.000302987	0.135203	-1	216	108	313	14	79	17
ENSG00000170927.10	-4.7087	0.88218	5.70949e-05	0.000303141	0.135203	-1	18	37	4	0	1	1
ENSG00000259850.1	-1.7926	6.46152	5.73874e-05	0.000304606	0.135203	-1	446	1401	1206	139	347	270
ENSG00000129187.10	-1.38168	5.93297	5.77597e-05	0.000306494	0.135203	-1	473	553	1100	115	244	296
ENSG00000173599.9	-1.51232	6.38566	5.79385e-05	0.000307293	0.135203	-1	701	1005	1052	141	272	437
ENSG00000231840.1	-4.25707	-0.026418	5.79434e-05	0.000307293	0.135203	-1	13	7	9	0	1	0
ENSG00000179981.9	-1.55952	4.40255	5.80015e-05	0.000307425	0.135203	-1	175	209	351	36	87	81
ENSG00000168056.10	-1.78609	5.72342	5.80496e-05	0.000307591	0.135203	-1	271	826	734	74	174	218
ENSG00000182552.10	-2.0045	2.92289	5.87623e-05	0.000310656	0.135203	-1	72	49	171	9	28	19
ENSG00000106460.13	-1.54683	7.60796	5.90336e-05	0.000312001	0.135203	-1	2623	1426	2480	441	629	741
ENSG00000120915.9	-2.35576	2.9503	5.92188e-05	0.000312712	0.135203	-1	40	123	120	4	18	28
ENSG00000197563.5	-1.68125	5.69621	5.92942e-05	0.00031302	0.135203	-1	735	268	846	108	166	174
ENSG00000069329.11	-1.4052	7.71414	5.94414e-05	0.000313708	0.135203	-1	2288	1421	3577	434	793	959
ENSG00000188042.5	-2.24833	4.06671	5.95609e-05	0.00031416	0.135203	-1	305	73	239	12	44	62
ENSG00000032444.11	-1.59246	4.3561	5.96337e-05	0.000314454	0.135203	-1	194	203	301	33	67	96
ENSG00000171867.12	-1.60861	7.55737	6.0229e-05	0.000317231	0.135203	-1	1905	1830	2774	478	392	752
ENSG00000163930.5	-1.42926	5.45979	6.10664e-05	0.00032155	0.135203	-1	360	434	707	75	168	223
ENSG00000170561.8	-1.58528	6.36074	6.14814e-05	0.000323459	0.135203	-1	764	433	1990	133	364	303
ENSG00000084234.12	-1.48654	9.13573	6.2907e-05	0.000330396	0.135203	-1	5027	6514	6929	1212	1782	2524
ENSG00000186889.5	-2.20476	1.992	6.31924e-05	0.000331612	0.135203	-1	44	31	66	6	10	8
ENSG00000070729.9	-5.86101	-0.32182	6.34763e-05	0.000333007	0.135203	-1	10	6	6	0	0	0
ENSG00000168389.13	-2.00437	2.28639	6.36053e-05	0.00033359	0.135203	-1	50	48	69	6	12	17
ENSG00000117009.7	-2.87419	1.83195	6.40977e-05	0.000335886	0.135203	-1	60	15	58	0	10	6
ENSG00000237413.1	-6.93732	0.4903	6.45284e-05	0.000337806	0.135203	-1	25	0	27	0	0	0
ENSG00000136153.13	-1.50493	7.01498	6.48443e-05	0.000339126	0.135203	-1	1643	809	2018	289	489	457
ENSG00000170903.6	-1.51292	4.94956	6.53885e-05	0.000341779	0.135203	-1	352	258	425	51	121	139
ENSG00000213638.4	-2.30268	1.57868	6.55354e-05	0.00034245	0.135203	-1	31	22	53	3	8	6
ENSG00000141720.7	-1.35009	6.33781	6.57554e-05	0.000343503	0.135203	-1	658	810	1235	160	336	380
ENSG00000128791.7	-1.55234	7.11604	6.80445e-05	0.00035436	0.135203	-1	1893	756	2201	250	500	607
ENSG00000138293.15	-1.39501	8.61794	6.87912e-05	0.000357645	0.135203	-1	4077	3678	5121	833	1399	1866
ENSG00000138029.9	-1.44907	6.86924	6.88904e-05	0.00035806	0.135203	-1	757	1299	2008	229	418	551
ENSG00000250588.2	-2.62979	1.18188	6.94056e-05	0.000360535	0.135203	-1	17	21	43	2	7	1
ENSG00000126247.5	-1.58356	7.31766	6.94324e-05	0.000360573	0.135203	-1	1392	1266	3246	250	375	960
ENSG00000227039.1	-2.67222	2.39691	6.95236e-05	0.000360945	0.135203	-1	18	96	79	4	10	12
ENSG00000130311.6	-1.68502	5.02925	7.01318e-05	0.000363898	0.135203	-1	188	444	507	55	104	136
ENSG00000125968.7	-1.89904	7.93367	7.05686e-05	0.000365857	0.135203	-1	818	3309	5425	312	829	913
ENSG00000106772.13	-2.68232	3.0429	7.1283e-05	0.000369147	0.135203	-1	124	63	125	4	35	4
ENSG00000125347.9	-2.60734	5.89778	7.26528e-05	0.000375642	0.135203	-1	176	1437	455	58	117	149
ENSG00000226084.4	-2.36573	1.56801	7.31475e-05	0.000377851	0.135203	-1	30	19	60	1	9	7
ENSG00000108587.10	-1.43292	5.7065	7.35193e-05	0.000379347	0.135203	-1	463	581	656	93	225	229
ENSG00000167996.11	-2.87492	7.27944	7.36222e-05	0.000379772	0.135203	-1	613	314	7592	103	318	328
ENSG00000120256.4	-1.48847	7.4187	7.3897e-05	0.000381083	0.135203	-1	1851	995	3372	364	538	778
ENSG00000042445.9	-1.49989	5.91354	7.39959e-05	0.000381487	0.135203	-1	759	379	938	111	199	295
ENSG00000215595.1	-4.43808	0.675706	7.42536e-05	0.000382603	0.135203	-1	8	35	8	0	1	1
ENSG00000219507.4	-2.44533	4.8754	7.48177e-05	0.000385187	0.135203	-1	176	92	1170	24	90	66
ENSG00000117069.10	-3.97019	3.40431	7.54388e-05	0.000387737	0.135203	-1	305	10	91	1	18	7
ENSG00000171566.7	-1.37164	5.91959	7.59188e-05	0.000390096	0.135203	-1	642	486	888	133	238	260
ENSG00000221986.2	-3.81387	0.618996	7.60231e-05	0.000390523	0.135203	-1	15	25	8	0	2	1
ENSG00000170145.4	-1.4916	6.1336	7.6561e-05	0.000393068	0.135203	-1	682	814	757	112	308	306
ENSG00000232022.1	-4.15113	-0.0816864	7.66849e-05	0.000393486	0.135203	-1	8	4	18	0	0	1
ENSG00000100129.12	-1.38469	5.46431	7.80732e-05	0.000399833	0.135203	-1	444	394	620	80	187	207
ENSG00000238279.1	-3.51557	1.071	7.81273e-05	0.0004	0.135203	-1	36	19	14	2	2	1
ENSG00000152234.11	-1.52394	8.67993	7.93539e-05	0.00040589	0.135203	-1	5037	2381	7171	714	1283	2138
ENSG00000232112.3	-1.59663	4.61988	7.93656e-05	0.00040589	0.135203	-1	277	151	458	41	85	108
ENSG00000263846.1	-1.61438	4.25682	8.02526e-05	0.000410313	0.135203	-1	199	139	345	27	63	94
ENSG00000233237.2	-3.4102	2.31903	8.02965e-05	0.000410424	0.135203	-1	125	17	36	3	9	3
ENSG00000002746.9	-3.45546	0.457683	8.09193e-05	0.000413379	0.135203	-1	9	8	32	1	1	1
ENSG00000162704.11	-1.37758	7.96595	8.11012e-05	0.000414194	0.135203	-1	2771	1663	4169	469	1055	1179
ENSG00000138459.4	-1.46092	6.15218	8.13987e-05	0.000415598	0.135203	-1	917	528	895	136	266	323
ENSG00000157551.12	-4.95613	2.26063	8.19981e-05	0.000418197	0.135203	-1	139	1	44	1	3	1
ENSG00000145794.12	-4.38419	0.0436742	8.21674e-05	0.000418945	0.135203	-1	12	12	6	0	1	0
ENSG00000162591.11	-2.56074	5.51027	8.29615e-05	0.000422528	0.135203	-1	79	707	1161	33	158	74
ENSG00000186448.10	-1.48529	5.16402	8.48239e-05	0.000431347	0.135203	-1	389	333	457	77	122	150
ENSG00000100284.15	-1.94073	4.54412	8.4839e-05	0.000431347	0.135203	-1	142	389	259	29	71	88
ENSG00000114378.12	-2.21425	2.6667	8.48563e-05	0.000431347	0.135203	-1	65	34	152	10	9	20
ENSG00000100079.5	-3.15324	0.938168	8.60391e-05	0.00043688	0.135203	-1	10	30	25	1	1	4
ENSG00000226101.1	-5.92153	-0.296976	8.66636e-05	0.000439809	0.135203	-1	9	9	4	0	0	0
ENSG00000248994.1	-6.76435	0.39247	8.68551e-05	0.000440585	0.135203	-1	15	0	36	0	0	0
ENSG00000122557.4	-1.40916	5.69839	8.71045e-05	0.000441683	0.135203	-1	491	338	1032	102	225	214
ENSG00000245648.1	-4.69806	0.336868	8.73236e-05	0.000442653	0.135203	-1	11	20	8	1	0	0
ENSG00000178773.10	-3.2492	2.76911	8.73438e-05	0.000442653	0.135203	-1	30	14	306	4	9	10
ENSG00000226564.1	-2.32517	1.69319	8.75086e-05	0.000443367	0.135203	-1	27	21	74	4	5	9
ENSG00000245281.2	-2.94866	0.567704	8.81655e-05	0.000446329	0.135203	-1	10	10	32	0	2	3
ENSG00000213585.6	-1.65925	8.64501	8.85552e-05	0.000448056	0.135203	-1	4074	1773	10031	671	1246	1814
ENSG00000137806.4	-1.56836	4.28278	8.90359e-05	0.000449996	0.135203	-1	219	141	315	35	68	82
ENSG00000147036.7	-2.7979	1.35587	8.9143e-05	0.000450415	0.135203	-1	37	15	39	1	1	9
ENSG00000005194.10	-1.42288	5.48727	9.04269e-05	0.000456527	0.135203	-1	484	340	700	74	165	241
ENSG00000181409.7	-2.60794	1.9204	9.07267e-05	0.000457916	0.135203	-1	14	53	76	4	9	5
ENSG00000067955.9	-1.62502	7.03087	9.14023e-05	0.00046102	0.135203	-1	1622	574	2710	205	453	600
ENSG00000147533.12	-1.37113	5.68555	9.14164e-05	0.00046102	0.135203	-1	503	377	897	105	189	252
ENSG00000260257.1	-2.00241	3.04328	9.14726e-05	0.000461177	0.135203	-1	63	112	109	11	18	32
ENSG00000213856.3	-1.79113	4.78632	9.1934e-05	0.000463251	0.135203	-1	231	144	749	44	72	119
ENSG00000134107.4	-1.73031	6.83726	9.3166e-05	0.000468821	0.135203	-1	629	1694	1651	244	266	445
ENSG00000227018.1	-1.75654	3.81325	9.34746e-05	0.000470246	0.135203	-1	156	152	157	23	42	55
ENSG00000073905.8	-1.68408	6.31608	9.39775e-05	0.000472519	0.135203	-1	677	380	2185	129	233	371
ENSG00000163807.4	-1.5621	4.70721	9.4135e-05	0.00047314	0.135203	-1	244	297	317	45	87	121
ENSG00000169955.6	-1.79306	3.91903	9.41523e-05	0.00047314	0.135203	-1	119	201	191	28	50	45
ENSG00000164609.5	-1.3245	6.40042	9.48147e-05	0.000475952	0.135203	-1	861	710	1212	179	339	398
ENSG00000115594.7	-1.95238	4.91088	9.5465e-05	0.000479086	0.135203	-1	512	207	303	25	105	125
ENSG00000177106.10	-1.61671	6.69532	9.6686e-05	0.000484819	0.135203	-1	530	1277	1953	141	511	368
ENSG00000137393.8	-1.58283	5.66109	9.68049e-05	0.000485152	0.135203	-1	678	412	573	104	137	229
ENSG00000214013.5	-1.81532	4.09694	9.68511e-05	0.000485252	0.135203	-1	233	137	213	35	58	41
ENSG00000106392.5	-1.55846	6.60781	9.69055e-05	0.000485393	0.135203	-1	1306	507	1637	209	355	345
ENSG00000218227.3	-1.39122	6.77055	9.69575e-05	0.000485522	0.135203	-1	782	953	2169	194	405	584
ENSG00000133640.13	-5.7601	-0.365379	9.70658e-05	0.000485933	0.135203	-1	3	6	14	0	0	0
ENSG00000184007.12	-1.3778	8.31918	9.74863e-05	0.000487774	0.135203	-1	2392	3441	4923	604	1173	1679
ENSG00000012822.11	-1.73739	5.58375	9.82486e-05	0.000491323	0.135203	-1	279	671	734	60	252	128
ENSG00000240207.1	-1.96628	2.62011	9.82875e-05	0.000491384	0.135203	-1	68	66	71	9	18	18
ENSG00000168297.10	-1.78375	3.71925	9.90122e-05	0.000494752	0.135203	-1	167	112	167	25	39	43
ENSG00000156171.9	-1.61217	5.51567	9.96375e-05	0.000497461	0.135203	-1	575	396	551	109	109	182
ENSG00000123700.4	-3.86065	0.641495	0.000100321	0.000500738	0.135203	-1	17	24	8	0	0	3
ENSG00000104228.8	-1.4619	5.01631	0.000100668	0.000502193	0.135203	-1	242	310	583	50	128	162
ENSG00000140848.12	-2.2243	3.69085	0.000100688	0.000502193	0.135203	-1	63	220	181	10	51	29
ENSG00000107796.8	-2.34457	2.21901	0.000101371	0.000505297	0.135203	-1	22	62	90	2	11	16
ENSG00000162368.9	-1.53094	7.98206	0.000101581	0.000506072	0.135203	-1	3192	1353	4488	530	754	1143
ENSG00000083720.8	-2.0153	5.67176	0.000101832	0.000507186	0.135203	-1	772	139	1111	79	137	162
ENSG00000259070.1	-4.6027	2.50219	0.000102088	0.000508323	0.135203	-1	33	155	5	3	3	1
ENSG00000147894.10	-1.64653	3.97832	0.000102512	0.000509782	0.135203	-1	189	135	204	26	59	59
ENSG00000133872.9	-1.49087	8.23947	0.000102927	0.000511604	0.135203	-1	3432	2505	4280	702	744	1456
ENSG00000164743.4	-2.77867	1.08914	0.000103295	0.000513227	0.135203	-1	10	18	53	0	3	6
ENSG00000069849.6	-1.87043	7.36246	0.000103485	0.000514034	0.135203	-1	2962	920	1722	310	361	623
ENSG00000269728.1	-2.74314	3.49194	0.000105085	0.000521704	0.135203	-1	170	17	303	11	21	21
ENSG00000086062.8	-1.53762	8.71284	0.000105406	0.000523015	0.135203	-1	3464	5239	5158	1015	1147	1687
ENSG00000169403.7	-2.12622	4.08347	0.000105577	0.000523721	0.135203	-1	120	215	299	32	15	63
ENSG00000261549.2	-1.44695	5.35133	0.000106752	0.000529269	0.135203	-1	364	344	716	73	121	231
ENSG00000117691.5	-1.73666	5.44153	0.000107077	0.000530452	0.135203	-1	264	600	657	75	89	217
ENSG00000256060.2	-1.60453	3.90177	0.000107414	0.000531873	0.135203	-1	154	134	220	29	51	56
ENSG00000160932.6	-1.86272	8.43063	0.000107421	0.000531873	0.135203	-1	2152	5731	3772	542	683	1643
ENSG00000158286.8	-1.95644	4.6127	0.000107795	0.000533579	0.135203	-1	94	373	436	38	73	76
ENSG00000180211.5	-1.47285	8.16653	0.000108168	0.000535283	0.135203	-1	2139	1982	6798	467	1037	1520
ENSG00000147548.11	-1.3369	6.95527	0.000108394	0.000536261	0.135203	-1	1080	1246	1754	263	590	480
ENSG00000196323.7	-1.36402	6.65303	0.000109394	0.000540823	0.135203	-1	880	1064	1339	184	501	411
ENSG00000102886.10	-1.9738	4.63099	0.000109404	0.000540823	0.135203	-1	279	86	658	37	61	91
ENSG00000267253.1	-1.5904	4.22979	0.000110528	0.00054565	0.135203	-1	164	188	293	39	76	55
ENSG00000166595.7	-1.54076	4.79734	0.000111957	0.00055226	0.135203	-1	245	232	516	38	89	157
ENSG00000147509.9	-2.39859	2.92196	0.000112124	0.000552936	0.135203	-1	75	24	228	9	18	16
ENSG00000104081.9	-2.42106	5.54958	0.000112578	0.000555031	0.135203	-1	981	339	270	24	188	99
ENSG00000253982.1	-2.07753	3.26841	0.000113181	0.000557554	0.135203	-1	51	151	138	12	25	32
ENSG00000169371.9	-2.08175	2.10272	0.000113349	0.000558237	0.135203	-1	31	45	77	7	9	12
ENSG00000188243.8	-1.46085	5.17274	0.000113472	0.00055869	0.135203	-1	289	252	789	68	149	149
ENSG00000119801.8	-1.40342	7.08006	0.000113952	0.000560754	0.135203	-1	1282	1509	1529	285	557	558
ENSG00000232721.1	-4.01169	-0.18356	0.000114425	0.000562937	0.135203	-1	9	7	9	0	1	0
ENSG00000125354.18	-2.02837	2.21563	0.000114732	0.000564144	0.135203	-1	28	54	84	5	14	14
ENSG00000114779.15	-1.71925	4.31434	0.000114913	0.000564885	0.135203	-1	115	253	340	28	62	90
ENSG00000149269.5	-1.78595	4.51164	0.000115118	0.00056559	0.135203	-1	121	329	352	30	90	80
ENSG00000099968.13	-1.29447	6.76777	0.000115213	0.000565906	0.135203	-1	973	909	1797	226	436	549
ENSG00000134352.15	-1.39712	7.21273	0.000115492	0.000567048	0.135203	-1	1804	1235	1740	287	596	690
ENSG00000121552.3	-3.03244	5.17904	0.000115506	0.000567048	0.135203	-1	302	336	999	5	12	161
ENSG00000163629.8	-1.5441	6.79399	0.000115789	0.000568284	0.135203	-1	825	1559	1199	193	462	441
ENSG00000064393.11	-1.46837	7.80205	0.000118034	0.000578995	0.135203	-1	2127	2530	2565	554	723	846
ENSG00000261857.2	-4.28738	-0.0179264	0.000118146	0.000579393	0.135203	-1	15	6	8	0	0	1
ENSG00000120910.10	-1.9656	3.38083	0.000118927	0.000582914	0.135203	-1	96	80	223	5	41	41
ENSG00000119866.16	-5.08045	0.513976	0.000120135	0.000588211	0.135203	-1	11	30	3	0	0	1
ENSG00000240038.2	-3.78131	0.975419	0.000121382	0.000593867	0.135203	-1	13	39	12	1	3	0
ENSG00000162729.9	-1.69548	4.72367	0.000121387	0.000593867	0.135203	-1	176	344	394	55	61	110
ENSG00000186575.13	-1.33185	7.03218	0.000121747	0.000595473	0.135203	-1	1024	1066	2518	244	516	696
ENSG00000106588.6	-1.69496	4.2281	0.000122197	0.000597356	0.135203	-1	218	101	373	35	58	70
ENSG00000127585.7	-1.60928	4.43087	0.000122519	0.000598615	0.135203	-1	150	240	369	30	106	72
ENSG00000169302.10	-3.69955	0.604223	0.000122588	0.000598794	0.135203	-1	4	11	44	0	1	2
ENSG00000153339.9	-1.32648	6.86222	0.000122771	0.000599529	0.135203	-1	1249	889	1732	207	558	540
ENSG00000168291.8	-1.37094	5.81915	0.000123013	0.000600259	0.135203	-1	563	388	1015	93	231	300
ENSG00000115365.7	-1.33028	6.98188	0.000123018	0.000600259	0.135203	-1	1321	950	1980	282	461	610
ENSG00000159840.11	-1.69284	5.75875	0.000125126	0.000609259	0.135203	-1	230	719	1033	97	161	225
ENSG00000154845.11	-1.40808	7.10577	0.000126527	0.000615436	0.135203	-1	1360	849	2755	209	662	644
ENSG00000146833.11	-1.42442	6.55248	0.000127596	0.000619981	0.135203	-1	928	1048	1003	196	390	373
ENSG00000101365.16	-1.44225	5.80291	0.000127929	0.000621437	0.135203	-1	604	344	1030	82	220	301
ENSG00000148400.9	-1.3686	6.96807	0.000128965	0.000625811	0.135203	-1	1164	1335	1527	286	496	516
ENSG00000188313.8	-1.43751	6.00489	0.00012974	0.000628914	0.135203	-1	783	492	843	156	220	250
ENSG00000169991.6	-1.68925	5.49263	0.000130208	0.000630852	0.135203	-1	296	636	596	90	98	205
ENSG00000134905.11	-1.59078	5.17122	0.000130865	0.000633701	0.135203	-1	324	199	864	70	151	113
ENSG00000256211.1	-1.49288	4.85869	0.000131532	0.000636598	0.135203	-1	267	297	404	52	89	151
ENSG00000104823.4	-1.51523	5.35712	0.000131716	0.000637324	0.135203	-1	240	399	867	82	126	191
ENSG00000180011.6	-1.34127	6.30011	0.000133878	0.00064643	0.135203	-1	692	531	1588	143	332	398
ENSG00000203943.4	-2.57085	0.83731	0.000134628	0.000649714	0.135203	-1	21	12	26	1	3	4
ENSG00000116688.12	-1.30113	7.09033	0.000135027	0.000651466	0.135203	-1	1184	1092	2403	280	516	718
ENSG00000147231.9	-4.82603	0.365208	0.000135516	0.000653655	0.135203	-1	2	26	14	0	1	0
ENSG00000203632.3	-4.5674	0.153949	0.000135889	0.000655284	0.135203	-1	20	8	5	0	0	1
ENSG00000168303.5	-1.45302	4.82544	0.000138015	0.000664846	0.135203	-1	291	191	514	54	107	127
ENSG00000141646.9	-1.32087	6.69478	0.000138369	0.000666203	0.135203	-1	1055	936	1366	211	503	419
ENSG00000154262.8	-3.18491	2.84099	0.000138739	0.00066781	0.135203	-1	146	8	139	4	16	6
ENSG00000165526.4	-1.46325	4.97808	0.000139154	0.00066946	0.135203	-1	283	209	655	53	125	148
ENSG00000234009.1	-1.45382	6.19601	0.000139753	0.000671817	0.135203	-1	571	453	1760	129	275	360
ENSG00000117676.9	-1.35424	5.6177	0.000141311	0.000678426	0.135203	-1	473	353	874	77	216	258
ENSG00000167383.4	-1.45709	4.90528	0.00014164	0.000679829	0.135203	-1	267	322	395	59	108	135
ENSG00000228630.1	-2.28901	1.51168	0.000142104	0.000681876	0.135203	-1	18	22	67	1	9	7
ENSG00000080822.12	-1.65896	6.50563	0.000142697	0.000684368	0.135203	-1	1306	388	1601	190	311	296
ENSG00000141738.9	-2.11121	3.92022	0.00014279	0.000684637	0.135203	-1	73	267	187	25	35	42
ENSG00000143590.9	-1.82207	2.65323	0.000142857	0.000684779	0.135203	-1	56	61	101	10	15	25
ENSG00000002587.5	-2.46695	1.2556	0.000143512	0.000687367	0.135203	-1	31	21	26	2	7	3
ENSG00000064687.8	-1.99599	3.9989	0.000143781	0.000687765	0.135203	-1	94	274	171	23	47	50
ENSG00000173786.11	-1.4086	6.20619	0.000144132	0.000689109	0.135203	-1	558	824	1086	117	263	427
ENSG00000198945.3	-2.07765	1.59959	0.000145193	0.000693819	0.135203	-1	27	30	45	3	8	9
ENSG00000141447.12	-1.63998	5.13059	0.000145698	0.00069565	0.135203	-1	396	221	660	55	190	82
ENSG00000176454.8	-1.53637	4.10134	0.000146442	0.000698885	0.135203	-1	162	150	278	36	57	68
ENSG00000230849.2	-2.02238	2.55135	0.000147509	0.000703253	0.135203	-1	71	49	84	5	11	28
ENSG00000204104.7	-1.42713	4.67235	0.000147561	0.000703319	0.135203	-1	253	196	426	44	109	114
ENSG00000006007.7	-1.4763	7.56554	0.000148078	0.00070542	0.135203	-1	1746	2282	2045	359	576	995
ENSG00000164692.13	-6.98718	0.489233	0.000149476	0.000711715	0.135203	-1	34	0	14	0	0	0
ENSG00000168538.11	-1.30991	5.6673	0.000150003	0.000714039	0.135203	-1	519	396	772	108	225	220
ENSG00000238193.1	-1.60699	4.80215	0.000152409	0.000723521	0.135203	-1	177	324	486	46	74	146
ENSG00000165801.5	-2.73112	3.74128	0.000155107	0.000735686	0.135203	-1	54	316	85	16	22	24
ENSG00000226149.1	-3.57267	0.441324	0.000155445	0.000736911	0.135203	-1	15	19	7	0	2	1
ENSG00000188785.7	-1.44584	4.81923	0.00015719	0.000744609	0.135203	-1	279	282	359	57	119	108
ENSG00000173239.8	-4.23475	0.0226852	0.000157833	0.000747273	0.135203	-1	7	6	20	1	0	0
ENSG00000118515.7	-2.66643	6.27102	0.000160498	0.00075856	0.135203	-1	1882	145	864	70	246	88
ENSG00000225507.1	-2.00438	1.88789	0.000161627	0.000762894	0.135203	-1	35	31	62	6	10	9
ENSG00000119632.3	-2.1071	3.08961	0.000161669	0.000762894	0.135203	-1	51	99	174	4	21	40
ENSG00000038295.3	-6.81153	0.363062	0.000162057	0.000764533	0.135203	-1	28	0	16	0	0	0
ENSG00000105810.5	-1.37595	8.29966	0.000163849	0.000772004	0.135203	-1	3344	1796	6084	569	1385	1482
ENSG00000142227.6	-2.66676	1.78795	0.000163992	0.00077248	0.135203	-1	50	9	75	1	8	8
ENSG00000138061.7	-1.39555	8.43834	0.000165424	0.000778632	0.135203	-1	3873	2041	6297	769	1559	1232
ENSG00000156735.6	-1.32152	6.35651	0.000165594	0.00077923	0.135203	-1	912	572	1254	164	317	421
ENSG00000130340.10	-1.43449	5.43838	0.000166246	0.000782099	0.135203	-1	318	302	997	75	198	182
ENSG00000111700.8	-6.55124	0.186458	0.000167087	0.000785459	0.135203	-1	20	0	19	0	0	0
ENSG00000226432.3	-1.44368	4.74348	0.000168704	0.000792054	0.135203	-1	253	262	371	50	90	135
ENSG00000164111.10	-1.42582	6.84923	0.00016905	0.000793272	0.135203	-1	1119	672	2429	197	405	632
ENSG00000019549.4	-2.86765	3.31331	0.000170907	0.000800975	0.135203	-1	57	22	419	10	11	21
ENSG00000119013.4	-1.59934	5.5451	0.000172331	0.000807034	0.135203	-1	546	212	991	73	147	234
ENSG00000104880.13	-1.45474	4.4528	0.000174304	0.00081524	0.135203	-1	184	222	329	38	84	103
ENSG00000153802.7	-2.36625	2.36033	0.000176309	0.000823783	0.135203	-1	57	18	133	6	15	8
ENSG00000182952.4	-1.2675	6.35468	0.000178012	0.000831114	0.135203	-1	785	650	1289	154	346	441
ENSG00000148672.7	-1.38938	7.62055	0.000178376	0.000832337	0.135203	-1	1811	1194	4181	377	687	1044
ENSG00000212710.3	-2.47908	1.69959	0.000178472	0.000832421	0.135203	-1	49	28	30	5	6	5
ENSG00000176406.16	-1.73877	3.93483	0.000182052	0.000847832	0.135203	-1	117	174	245	34	56	33
ENSG00000083168.5	-1.32501	7.33025	0.000182107	0.000847877	0.135203	-1	1348	1747	2110	321	813	631
ENSG00000267317.1	-1.9805	1.98344	0.000184606	0.000859078	0.135203	-1	27	38	76	5	12	11
ENSG00000134030.9	-1.57668	4.5081	0.000187417	0.000871284	0.135203	-1	200	278	264	36	105	79
ENSG00000073331.13	-1.39307	5.13496	0.000189113	0.000878508	0.135203	-1	326	369	438	73	149	142
ENSG00000136273.7	-1.51402	4.50774	0.000189406	0.000879427	0.135203	-1	205	153	471	49	77	90
ENSG00000184743.8	-1.4667	8.84906	0.000190503	0.000883856	0.135203	-1	6362	2508	6883	916	1685	2067
ENSG00000181819.14	-2.23086	1.85269	0.00019152	0.000888351	0.135203	-1	46	24	56	6	5	10
ENSG00000163932.9	-1.3775	5.24535	0.000191632	0.000888646	0.135203	-1	261	393	640	82	151	161
ENSG00000152766.5	-2.65578	3.30104	0.000192657	0.000892768	0.135203	-1	115	82	196	13	1	33
ENSG00000046647.9	-1.60607	4.19317	0.000192964	0.000893802	0.135203	-1	131	210	290	36	49	82
ENSG00000138757.10	-1.29852	8.07183	0.000192986	0.000893802	0.135203	-1	2934	2030	3918	586	1001	1372
ENSG00000005238.14	-1.5401	4.47719	0.000195995	0.000906378	0.135203	-1	193	174	434	54	65	83
ENSG00000168374.6	-1.30412	7.19037	0.000196157	0.000906903	0.135203	-1	1489	1007	2491	336	521	721
ENSG00000250479.4	-2.10345	3.86707	0.000196295	0.000907315	0.135203	-1	81	74	495	18	35	51
ENSG00000175416.8	-1.41878	6.94582	0.000197048	0.000910339	0.135203	-1	1144	754	2619	185	467	703
ENSG00000113578.13	-3.49401	0.450708	0.00019732	0.000911368	0.135203	-1	19	13	10	1	0	2
ENSG00000154328.11	-1.53108	4.30592	0.0001975	0.000911578	0.135203	-1	138	176	402	42	66	78
ENSG00000106615.5	-1.58643	4.63606	0.000199	0.000917487	0.135203	-1	177	334	309	45	99	90
ENSG00000204949.4	-2.44959	1.86504	0.000200469	0.000923607	0.135203	-1	24	23	99	6	4	8
ENSG00000169032.5	-1.26721	6.27603	0.000201344	0.000926506	0.135203	-1	642	573	1480	155	332	393
ENSG00000077782.15	-1.63823	4.60169	0.000201349	0.000926506	0.135203	-1	144	332	353	36	83	111
ENSG00000225674.1	-1.2416	6.16481	0.000201926	0.000928931	0.135203	-1	639	564	1208	154	319	341
ENSG00000136010.9	-2.6565	5.02873	0.000203114	0.000933464	0.135203	-1	772	75	368	53	32	62
ENSG00000163082.9	-2.49046	3.83811	0.000203195	0.000933608	0.135203	-1	328	44	136	17	32	30
ENSG00000254198.1	-1.82269	3.65022	0.0002034	0.000934318	0.135203	-1	182	74	182	23	35	42
ENSG00000058063.10	-1.29966	7.17077	0.000204376	0.000938333	0.135203	-1	1604	1044	2113	341	588	617
ENSG00000176393.6	-1.30911	5.9404	0.000204838	0.00094022	0.135203	-1	564	520	974	93	274	346
ENSG00000138593.4	-1.40348	7.24504	0.00020543	0.000942706	0.135203	-1	1551	1678	1537	345	603	592
ENSG00000071051.9	-1.46246	5.28127	0.000206397	0.000946909	0.135203	-1	404	392	467	48	186	188
ENSG00000204634.8	-1.52604	5.95904	0.000207449	0.000951261	0.135203	-1	589	291	1517	128	235	234
ENSG00000117597.13	-1.34179	5.60927	0.000207735	0.00095234	0.135203	-1	366	549	679	95	230	205
ENSG00000109255.7	-4.72109	1.05823	0.000207844	0.000952525	0.135203	-1	47	1	29	1	1	0
ENSG00000162413.12	-1.27802	5.97817	0.000207879	0.000952525	0.135203	-1	481	580	1069	118	327	272
ENSG00000064012.17	-1.31787	5.30741	0.000208978	0.000956852	0.135203	-1	326	312	734	86	172	168
ENSG00000138944.7	-3.87328	0.290942	0.000210189	0.000962158	0.135203	-1	20	3	17	0	0	2
ENSG00000062582.9	-1.45636	6.0796	0.000212038	0.000970381	0.135203	-1	689	384	1397	106	223	391
ENSG00000169567.7	-1.43681	7.79003	0.000212222	0.000970983	0.135203	-1	2657	1170	4011	423	739	1143
ENSG00000181626.9	-3.60151	0.839708	0.000212809	0.000973188	0.135203	-1	35	11	12	1	3	0
ENSG00000248930.1	-2.10048	2.43703	0.000215714	0.000985741	0.135203	-1	64	54	67	2	24	14
ENSG00000110719.5	-1.81444	3.77944	0.00021727	0.000992361	0.135203	-1	65	168	276	23	43	46
ENSG00000213625.4	-1.26307	7.05079	0.00021774	0.000994261	0.135203	-1	1291	1212	1758	295	611	569
ENSG00000064989.8	-3.8721	0.653847	0.000218713	0.000998211	0.135203	-1	13	29	7	0	3	0
ENSG00000170558.4	-2.91518	1.48324	0.000220715	0.0010071	0.135203	-1	31	6	77	1	7	3
ENSG00000133742.9	-5.01749	0.467544	0.000221094	0.00100821	0.135203	-1	12	28	2	0	1	0
ENSG00000126460.6	-1.85754	3.56397	0.000221108	0.00100821	0.135203	-1	95	158	146	26	30	32
ENSG00000131773.9	-2.95293	2.51229	0.000221895	0.00101149	0.135203	-1	105	8	117	6	7	9
ENSG00000185900.5	-1.46499	5.55342	0.000222559	0.00101401	0.135203	-1	469	500	548	111	125	218
ENSG00000135862.5	-1.34921	8.2373	0.00022453	0.00102224	0.135203	-1	3086	2664	4182	768	899	1422
ENSG00000104765.10	-1.31738	7.04694	0.000227496	0.00103472	0.135203	-1	896	1466	2044	287	606	538
ENSG00000011198.3	-1.70732	5.43266	0.000228763	0.00103975	0.135203	-1	549	155	952	77	131	173
ENSG00000168140.4	-1.50333	5.32655	0.000230157	0.00104452	0.135203	-1	483	384	416	63	129	221
ENSG00000135838.9	-2.2376	1.40129	0.000232067	0.00105293	0.135203	-1	18	21	57	1	9	6
ENSG00000213793.3	-3.58671	0.142815	0.000232168	0.00105312	0.135203	-1	11	11	11	1	1	0
ENSG00000245904.2	-2.39759	0.971673	0.000232337	0.00105363	0.135203	-1	20	12	35	1	7	2
ENSG00000129219.8	-1.79804	4.74002	0.000232508	0.00105415	0.135203	-1	152	426	325	28	115	98
ENSG00000198975.1	-5.92926	-0.258789	0.000233403	0.00105795	0.135203	-1	12	1	12	0	0	0
ENSG00000157224.9	-1.46519	6.899	0.000234191	0.00106126	0.135203	-1	1528	782	1729	304	331	495
ENSG00000185896.9	-1.33996	8.34376	0.000236289	0.00106998	0.135203	-1	3908	2265	4555	725	1136	1603
ENSG00000196576.10	-1.41098	8.30982	0.000237379	0.00107439	0.135203	-1	2067	4195	4088	611	1365	1365
ENSG00000168710.13	-1.30949	7.17531	0.000238271	0.0010779	0.135203	-1	1126	1622	1924	335	563	653
ENSG00000142541.11	-1.27783	9.41866	0.000238421	0.00107805	0.135203	-1	5705	5828	11772	1259	2682	3971
ENSG00000186660.14	-1.22742	7.17924	0.000241674	0.00109169	0.135203	-1	1442	1129	2185	309	664	692
ENSG00000261705.1	-2.35184	1.35076	0.000242013	0.00109282	0.135203	-1	17	34	34	2	8	4
ENSG00000154447.10	-1.34127	5.64487	0.000242041	0.00109282	0.135203	-1	475	525	589	85	230	243
ENSG00000234335.1	-1.40981	5.93147	0.000242171	0.00109314	0.135203	-1	388	444	1468	117	235	289
ENSG00000196196.2	-4.31584	0.0543508	0.000242625	0.00109487	0.135203	-1	8	2	26	0	0	1
ENSG00000148660.15	-1.39479	6.10986	0.000242733	0.00109487	0.135203	-1	589	847	743	119	302	326
ENSG00000251187.1	-3.60195	0.0880182	0.000242963	0.00109564	0.135203	-1	14	9	8	0	0	2
ENSG00000225950.3	-2.81719	1.86056	0.000243127	0.00109611	0.135203	-1	24	59	44	6	1	7
ENSG00000176209.6	-1.5512	4.49058	0.000243368	0.00109667	0.135203	-1	184	256	314	37	62	122
ENSG00000172243.13	-4.6517	1.81349	0.000246516	0.00111058	0.135203	-1	85	31	3	2	0	2
ENSG00000213574.2	-2.11243	1.89538	0.000246778	0.00111149	0.135203	-1	46	19	68	5	7	12
ENSG00000259143.1	-2.26565	1.94764	0.00024744	0.0011142	0.135203	-1	45	49	30	3	12	9
ENSG00000166313.13	-4.43634	0.0851316	0.000249189	0.00112181	0.135203	-1	2	18	13	0	0	1
ENSG00000083123.10	-1.38205	4.88259	0.00024967	0.00112315	0.135203	-1	298	215	495	56	143	113
ENSG00000126561.11	-2.58304	2.20126	0.000251011	0.00112809	0.135203	-1	39	77	37	8	8	5
ENSG00000111144.5	-1.25948	6.56949	0.000251149	0.00112843	0.135203	-1	982	668	1524	206	397	463
ENSG00000225014.1	-1.96917	2.08901	0.000251641	0.00112985	0.135203	-1	51	32	62	5	9	17
ENSG00000228649.3	-1.94016	2.7129	0.000251694	0.00112985	0.135203	-1	47	44	166	5	26	21
ENSG00000133393.8	-1.32888	6.61566	0.000255422	0.00114596	0.135203	-1	931	591	1973	214	367	474
ENSG00000185839.2	-1.35951	5.75005	0.000255491	0.00114599	0.135203	-1	389	444	1085	112	169	293
ENSG00000115183.9	-1.23763	6.92187	0.000256502	0.00115025	0.135203	-1	1092	1050	1845	268	602	500
ENSG00000143158.6	-1.52573	4.98879	0.000258253	0.00115754	0.135203	-1	429	188	463	60	100	150
ENSG00000124067.12	-1.38304	5.44099	0.00025885	0.00115993	0.135203	-1	315	508	601	98	184	163
ENSG00000158470.5	-1.4922	6.85579	0.000261893	0.001173	0.135203	-1	1212	1284	1210	244	284	612
ENSG00000067334.8	-1.2558	6.52719	0.000263785	0.00118062	0.135203	-1	857	635	1675	202	388	445
ENSG00000130227.12	-1.21449	6.71499	0.000266799	0.00119324	0.135203	-1	873	911	1702	220	475	525
ENSG00000179241.8	-1.75826	5.25684	0.000266955	0.00119365	0.135203	-1	578	148	672	74	94	152
ENSG00000007047.10	-1.59291	4.17449	0.000268728	0.00120129	0.135203	-1	142	229	222	36	67	62
ENSG00000253293.3	-1.9089	2.81333	0.000271281	0.00121182	0.135203	-1	72	77	87	13	12	27
ENSG00000164509.9	-4.46095	0.152305	0.000273989	0.00122274	0.135203	-1	12	1	26	0	0	1
ENSG00000159784.13	-3.46741	1.17533	0.000274661	0.00122485	0.135203	-1	13	36	30	4	0	1
ENSG00000139180.5	-1.42329	5.46087	0.000276046	0.00123043	0.135203	-1	561	262	667	80	159	224
ENSG00000167549.14	-3.06294	0.635789	0.000276892	0.00123331	0.135203	-1	5	21	27	0	3	2
ENSG00000145949.8	-2.38573	1.33499	0.000277006	0.00123348	0.135203	-1	21	34	27	1	9	4
ENSG00000198561.8	-1.35326	8.53333	0.000277062	0.00123348	0.135203	-1	2886	4583	4314	754	1614	1625
ENSG00000130363.6	-1.50878	3.95539	0.000280407	0.00124747	0.135203	-1	133	150	243	34	59	53
ENSG00000170791.13	-1.34794	5.40437	0.000281484	0.00125196	0.135203	-1	299	486	605	78	188	197
ENSG00000265787.1	-3.3581	0.809645	0.000281677	0.00125252	0.135203	-1	12	33	10	0	3	2
ENSG00000162512.11	-1.55374	5.54166	0.000284762	0.0012641	0.135203	-1	690	311	524	97	131	211
ENSG00000108733.5	-1.6374	3.3328	0.000287273	0.00127403	0.135203	-1	109	89	140	16	30	46
ENSG00000060762.14	-1.78367	4.81466	0.000288479	0.00127876	0.135203	-1	434	109	480	53	77	102
ENSG00000238165.1	-2.22241	0.952656	0.000289813	0.00128437	0.135203	-1	15	17	32	1	7	3
ENSG00000133731.5	-1.55013	4.95223	0.000290273	0.0012861	0.135203	-1	352	144	648	58	118	121
ENSG00000225603.3	-2.39227	0.742774	0.000290434	0.0012865	0.135203	-1	12	16	26	2	2	4
ENSG00000198898.7	-1.31749	7.51103	0.000291011	0.00128875	0.135203	-1	1980	1082	3254	340	724	985
ENSG00000251320.1	-6.19978	-0.0288423	0.000292004	0.00129255	0.135203	-1	10	0	24	0	0	0
ENSG00000119326.10	-1.67967	5.12995	0.000292009	0.00129255	0.135203	-1	355	137	900	51	121	154
ENSG00000141504.7	-1.59063	4.16732	0.000294213	0.00130137	0.135203	-1	140	216	244	39	70	52
ENSG00000219699.2	-1.48416	4.29832	0.000294616	0.00130285	0.135203	-1	196	201	241	42	77	71
ENSG00000164879.6	-2.94982	0.315232	0.000294736	0.00130307	0.135203	-1	12	14	11	0	3	1
ENSG00000182489.7	-2.2979	3.4096	0.000294881	0.0013034	0.135203	-1	199	28	171	12	24	31
ENSG00000139318.7	-2.37533	4.69781	0.000297017	0.00131127	0.135203	-1	64	178	1003	36	35	81
ENSG00000168071.17	-2.07856	2.07003	0.000300751	0.00132649	0.135203	-1	33	48	64	6	5	17
ENSG00000213064.4	-1.49494	4.83677	0.000301195	0.00132771	0.135203	-1	362	253	295	56	111	114
ENSG00000101079.16	-1.37596	5.10759	0.000301243	0.00132771	0.135203	-1	334	216	671	58	147	171
ENSG00000102699.5	-1.21448	6.18989	0.000306561	0.00134986	0.135203	-1	615	689	1059	145	361	348
ENSG00000104140.6	-2.21157	5.28388	0.000308518	0.00135686	0.135203	-1	92	731	624	64	63	121
ENSG00000270168.1	-2.67604	2.89213	0.000309077	0.00135868	0.135203	-1	50	27	268	5	27	5
ENSG00000138758.7	-1.25557	7.54351	0.00030923	0.00135903	0.135203	-1	1668	1225	3636	376	897	860
ENSG00000236698.1	-1.65488	6.12437	0.000310562	0.00136455	0.135203	-1	759	254	1743	95	243	335
ENSG00000186687.11	-1.36998	5.39852	0.000313245	0.00137504	0.135203	-1	357	263	915	93	157	189
ENSG00000188001.5	-2.44155	2.62081	0.000315651	0.00138461	0.135203	-1	53	106	45	2	24	12
ENSG00000078674.13	-1.24173	7.86407	0.000316807	0.00138869	0.135203	-1	2262	2191	2949	501	1155	991
ENSG00000100335.8	-1.25508	5.96621	0.000320932	0.00140478	0.135203	-1	592	528	929	114	243	371
ENSG00000145390.7	-1.28554	7.04701	0.000324158	0.0014179	0.135203	-1	1478	899	2021	292	663	496
ENSG00000188177.9	-1.60377	5.45615	0.00032776	0.00143263	0.135203	-1	306	669	427	89	144	169
ENSG00000131069.15	-1.37146	4.87468	0.000329007	0.00143673	0.135203	-1	327	229	407	56	141	115
ENSG00000178685.9	-2.03405	4.19422	0.000334833	0.00145872	0.135203	-1	68	331	241	26	45	64
ENSG00000162458.8	-1.43116	5.10949	0.000335149	0.00145941	0.135203	-1	304	363	470	74	91	184
ENSG00000169193.7	-1.6676	4.55656	0.000336888	0.00146629	0.135203	-1	345	140	318	44	56	110
ENSG00000167671.7	-1.49484	4.97474	0.00033884	0.0014741	0.135203	-1	186	415	451	53	125	141
ENSG00000120051.10	-4.13979	-0.0945916	0.000339741	0.00147767	0.135203	-1	2	11	16	0	0	1
ENSG00000116285.8	-1.65605	7.90804	0.000340685	0.0014805	0.135203	-1	1494	1344	7186	561	610	881
ENSG00000159593.10	-1.3809	5.16639	0.000340712	0.0014805	0.135203	-1	352	205	730	71	151	157
ENSG00000198832.6	-3.30796	3.49042	0.000342031	0.00148414	0.135203	-1	21	310	59	12	8	14
ENSG00000186526.7	-3.67884	0.204864	0.000342262	0.0014848	0.135203	-1	17	7	11	1	0	1
ENSG00000224057.1	-2.70084	0.421641	0.000343655	0.00149014	0.135203	-1	14	11	16	1	2	2
ENSG00000155254.8	-1.35222	6.33743	0.000345037	0.00149438	0.135203	-1	647	498	1839	153	291	441
ENSG00000149547.10	-1.43832	6.62054	0.000345974	0.00149774	0.135203	-1	1242	498	1707	188	311	523
ENSG00000175741.4	-1.627	3.44123	0.000346506	0.00149934	0.135203	-1	112	67	213	16	37	48
ENSG00000232951.1	-1.56185	3.72456	0.000346837	0.00150015	0.135203	-1	132	85	257	21	57	49
ENSG00000184983.5	-1.32034	5.95426	0.000346855	0.00150015	0.135203	-1	577	391	1225	118	217	355
ENSG00000175390.8	-1.29509	5.41356	0.000348446	0.00150605	0.135203	-1	353	456	556	85	202	186
ENSG00000125122.10	-2.76561	0.923245	0.000348464	0.00150605	0.135203	-1	6	28	31	0	4	4
ENSG00000138678.6	-2.34118	5.13413	0.000348939	0.0015074	0.135203	-1	265	66	1367	54	68	83
ENSG00000113273.11	-1.52555	4.16802	0.00035123	0.00151694	0.135203	-1	213	105	311	28	76	75
ENSG00000134046.7	-1.31321	6.67022	0.000353854	0.0015272	0.135203	-1	932	623	2079	248	373	455
ENSG00000158163.10	-2.63294	0.69901	0.000357265	0.00153941	0.135203	-1	8	17	30	0	6	1
ENSG00000249245.2	-1.5142	3.95592	0.000357732	0.00154106	0.135203	-1	137	154	231	27	45	81
ENSG00000140740.6	-1.34614	7.5805	0.000357835	0.00154115	0.135203	-1	2084	1024	3664	430	686	911
ENSG00000108270.6	-1.36761	5.51758	0.00036042	0.00155084	0.135203	-1	441	266	938	73	189	247
ENSG00000171236.8	-3.57372	2.91097	0.00036343	0.00156343	0.135203	-1	21	210	25	7	3	9
ENSG00000152763.11	-1.9461	2.96464	0.000364398	0.0015665	0.135203	-1	58	113	89	15	16	25
ENSG00000170606.9	-1.21632	8.22578	0.00036619	0.00157347	0.135203	-1	2899	2432	4452	672	1138	1627
ENSG00000131269.11	-1.40992	4.91253	0.000366743	0.00157548	0.135203	-1	306	232	486	69	84	150
ENSG00000177675.4	-2.1205	2.74069	0.000367299	0.0015775	0.135203	-1	24	92	134	10	19	15
ENSG00000242247.6	-1.32337	5.05144	0.00037089	0.00159218	0.135203	-1	311	264	540	82	117	146
ENSG00000244586.1	-4.12083	-0.142056	0.000371015	0.00159235	0.135203	-1	13	7	5	0	0	1
ENSG00000156875.9	-1.3378	6.26646	0.00037194	0.00159484	0.135203	-1	986	516	996	185	299	318
ENSG00000158006.9	-1.35384	4.97078	0.000377076	0.00161612	0.135203	-1	264	286	506	66	98	169
ENSG00000122406.8	-1.21049	7.8908	0.000378072	0.00161963	0.135203	-1	2159	1828	3953	440	1044	1357
ENSG00000010810.12	-2.03308	2.48345	0.000379079	0.00162319	0.135203	-1	27	79	92	4	16	22
ENSG00000134440.7	-1.39428	7.77757	0.000381671	0.00163278	0.135203	-1	2673	1117	3899	486	725	1054
ENSG00000101955.10	-2.64976	1.42839	0.000382997	0.00163808	0.135203	-1	25	15	62	5	1	5
ENSG00000117758.9	-1.24614	6.14802	0.000385574	0.00164872	0.135203	-1	683	533	1149	182	255	333
ENSG00000172115.4	-1.66044	7.77942	0.00038693	0.00165375	0.135203	-1	2536	714	5444	373	684	981
ENSG00000183760.6	-2.73937	0.85991	0.000387116	0.00165416	0.135203	-1	9	16	40	2	1	4
ENSG00000064666.9	-1.33696	6.0236	0.000387266	0.00165442	0.135203	-1	429	735	1007	103	260	377
ENSG00000231841.1	-1.56161	4.51737	0.000387525	0.00165515	0.135203	-1	227	120	512	32	80	117
ENSG00000082146.8	-1.53333	3.83709	0.000389452	0.00166184	0.135203	-1	134	137	208	30	40	64
ENSG00000002834.13	-1.18598	7.61655	0.000389983	0.00166373	0.135203	-1	1607	1744	3101	430	836	1036
ENSG00000104976.7	-1.74662	3.61916	0.000391394	0.00166859	0.135203	-1	73	147	220	14	33	64
ENSG00000175600.11	-2.64334	0.574002	0.000393242	0.00167492	0.135203	-1	9	18	20	1	3	2
ENSG00000214274.5	-2.64597	1.60267	0.000394315	0.00167911	0.135203	-1	11	55	38	3	5	6
ENSG00000233836.3	-2.44197	2.40379	0.000394669	0.00168023	0.135203	-1	65	66	46	12	6	7
ENSG00000159200.12	-1.64928	4.37032	0.000396423	0.00168692	0.135203	-1	145	296	236	36	56	97
ENSG00000164649.15	-1.5416	4.72769	0.000398645	0.00169559	0.135203	-1	229	221	500	22	130	132
ENSG00000181741.7	-1.82266	3.97629	0.000399119	0.00169722	0.135203	-1	100	105	435	29	29	68
ENSG00000220494.4	-1.75635	2.53781	0.000399518	0.00169813	0.135203	-1	39	56	112	6	18	26
ENSG00000131408.9	-1.47092	5.77872	0.000399781	0.00169886	0.135203	-1	335	785	656	89	225	259
ENSG00000142867.8	-1.21632	6.03611	0.000401181	0.00170364	0.135203	-1	624	489	1066	154	251	337
ENSG00000261614.1	-1.32209	5.74507	0.00040255	0.00170906	0.135203	-1	360	398	1195	106	209	275
ENSG00000203280.3	-2.25697	1.93069	0.000403485	0.00171224	0.135203	-1	26	55	48	4	15	4
ENSG00000144824.15	-1.59573	6.52866	0.000408165	0.00173051	0.135203	-1	530	735	2368	240	197	357
ENSG00000168404.8	-1.80236	4.07946	0.000408263	0.00173053	0.135203	-1	121	81	501	27	47	67
ENSG00000145335.11	-3.50278	0.682332	0.00041011	0.00173757	0.135203	-1	28	14	8	0	4	0
ENSG00000182606.10	-1.29284	6.24019	0.000415581	0.00175833	0.135203	-1	442	818	1307	168	306	352
ENSG00000215712.4	-1.54728	3.98123	0.000416845	0.00176247	0.135203	-1	179	103	267	36	49	59
ENSG00000059691.7	-1.50651	4.23834	0.000419677	0.00177258	0.135203	-1	167	117	412	26	76	92
ENSG00000189334.4	-1.49242	8.9347	0.000419717	0.00177258	0.135203	-1	3870	2453	13004	1019	1479	2330
ENSG00000205054.2	-3.92502	-0.228069	0.000421551	0.00177952	0.135203	-1	3	6	17	0	0	1
ENSG00000105355.4	-1.32534	5.52959	0.000421908	0.00178021	0.135203	-1	333	435	816	85	150	280
ENSG00000153006.9	-1.2911	5.55072	0.000423961	0.00178711	0.135203	-1	517	283	787	103	202	207
ENSG00000119950.16	-1.38428	5.6826	0.000424025	0.00178711	0.135203	-1	307	644	752	87	255	216
ENSG00000130741.5	-1.28634	8.08007	0.000424795	0.00178994	0.135203	-1	2822	1662	4853	651	931	1344
ENSG00000119681.7	-1.44801	4.2619	0.000426055	0.00179485	0.135203	-1	212	144	287	42	60	87
ENSG00000233229.1	-1.39661	4.45366	0.000426417	0.00179596	0.135203	-1	180	154	450	40	87	104
ENSG00000196683.6	-1.22852	6.54747	0.000430505	0.00181277	0.135203	-1	678	810	1707	190	372	524
ENSG00000231955.1	-1.95466	2.68766	0.00043186	0.00181764	0.135203	-1	101	50	58	9	21	18
ENSG00000136457.5	-2.28041	1.04963	0.000433833	0.00182549	0.135203	-1	20	17	31	3	2	6
ENSG00000189283.5	-2.02784	1.70091	0.000436318	0.00183474	0.135203	-1	42	23	43	2	12	9
ENSG00000134882.11	-1.28494	6.14482	0.000436774	0.0018361	0.135203	-1	680	720	825	167	246	354
ENSG00000164091.7	-1.18027	7.34112	0.000439415	0.00184608	0.135203	-1	1578	1210	2534	330	741	865
ENSG00000108292.12	-1.31868	5.83355	0.000440519	0.0018503	0.135203	-1	375	691	784	121	250	247
ENSG00000151882.7	-1.66607	3.95419	0.000443262	0.00186098	0.135203	-1	227	89	211	21	69	54
ENSG00000178172.2	-3.60421	2.29533	0.000448403	0.00188043	0.135203	-1	79	1	138	2	8	3
ENSG00000100422.9	-1.31151	5.24163	0.000449567	0.00188445	0.135203	-1	278	394	581	72	136	213
ENSG00000149418.6	-1.25021	7.26219	0.000456931	0.00191272	0.135203	-1	1536	1433	1889	333	544	863
ENSG00000175348.6	-1.2357	6.22208	0.00045704	0.00191274	0.135203	-1	742	624	1045	177	251	406
ENSG00000163053.6	-1.88382	6.39181	0.000457821	0.00191558	0.135203	-1	1193	199	1957	161	202	285
ENSG00000172824.10	-1.84471	2.18684	0.000458024	0.00191599	0.135203	-1	29	36	103	5	15	16
[truncated: 16,499 more rows]
