# Supplementary material for: Integrated analysis of dysregulated lncRNA expression in breast cancer cell identified by RNA-seq study
Source: Noncoding RNA Res. 2016 Sep 21;1(1):35–42. doi: 10.1016/j.ncrna.2016.09.002 (PMC6096410; doi:10.1016/j.ncrna.2016.09.002)
Supplement: Supplementary file 3 [file mmc3.xlsx]

## Sheet: down
ENSEMBL_ID	logFC	logCPM	Pvalue	FDR	Cmn.Disp	UpDown.Cmn	C_R1	C_R2	C_R3	T_R1	T_R2	T_R3
ENSG00000068745.10	-0.785021	6.40952	0.0195402	0.0479957	0.135203	-1	774	576	1175	223	511	460
ENSG00000132716.12	-0.788224	5.84651	0.0204521	0.0498779	0.135203	-1	409	495	802	161	328	305
ENSG00000101596.9	-0.790444	7.21668	0.0199651	0.0489287	0.135203	-1	1328	1082	1984	343	999	798
ENSG00000167635.7	-0.791967	8.34757	0.0174239	0.0436257	0.135203	-1	2743	2191	4997	857	1717	2008
ENSG00000260032.1	-0.795535	9.12974	0.0182733	0.045384	0.135203	-1	5020	4033	7581	1533	2793	3476
ENSG00000087274.12	-0.79823	7.22173	0.0165508	0.0417221	0.135203	-1	1075	1244	2170	348	872	920
ENSG00000119446.9	-0.799785	5.77575	0.0199705	0.0489355	0.135203	-1	493	436	651	146	277	338
ENSG00000173281.4	-0.801627	5.85572	0.0172481	0.0432558	0.135203	-1	418	458	879	161	319	315
ENSG00000117036.7	-0.803427	6.15315	0.0175029	0.0437881	0.135203	-1	677	487	935	183	385	427
ENSG00000113845.5	-0.804083	5.78335	0.0188178	0.0465053	0.135203	-1	444	375	867	147	260	357
ENSG00000047365.6	-0.80457	6.21372	0.0182941	0.0454174	0.135203	-1	679	492	1054	205	455	358
ENSG00000166295.4	-0.808382	7.04199	0.0174048	0.0435839	0.135203	-1	1062	1147	1635	293	738	866
ENSG00000071127.12	-0.81036	8.12758	0.0178526	0.0445425	0.135203	-1	2270	1867	4525	644	1411	1955
ENSG00000213965.3	-0.813457	5.86467	0.0188874	0.046646	0.135203	-1	521	342	935	142	327	349
ENSG00000188419.8	-0.814376	5.9682	0.0187424	0.0463437	0.135203	-1	570	399	928	178	368	302
ENSG00000092820.13	-0.817626	8.22903	0.0187087	0.0462912	0.135203	-1	2243	1914	5392	798	1415	1945
ENSG00000025800.9	-0.821601	7.78813	0.0159642	0.0405193	0.135203	-1	1720	1990	2766	637	1069	1287
ENSG00000142937.7	-0.822315	8.87624	0.0174553	0.0436926	0.135203	-1	3445	3339	7959	1067	2328	3325
ENSG00000140262.13	-0.823032	6.53142	0.014256	0.0368256	0.135203	-1	802	758	1145	229	517	545
ENSG00000113141.10	-0.823196	5.66232	0.0178872	0.0446056	0.135203	-1	484	339	682	138	247	306
ENSG00000146463.7	-0.823454	6.96736	0.0178876	0.0446056	0.135203	-1	1092	1124	1356	325	736	667
ENSG00000234782.2	-0.823524	8.07031	0.0169779	0.0426244	0.135203	-1	1860	2471	3695	582	1464	1821
ENSG00000198825.7	-0.82567	5.62074	0.0151456	0.0387288	0.135203	-1	401	340	767	137	263	266
ENSG00000131508.11	-0.82664	6.76631	0.0148883	0.0382134	0.135203	-1	968	677	1713	268	594	658
ENSG00000173227.9	-0.827258	7.0524	0.0160298	0.0406358	0.135203	-1	1082	1061	1827	374	562	868
ENSG00000117859.14	-0.831376	6.59041	0.0136988	0.0356499	0.135203	-1	864	733	1257	229	594	525
ENSG00000157191.15	-0.832587	5.8171	0.0132663	0.0347052	0.135203	-1	419	478	794	134	315	338
ENSG00000169764.10	-0.832921	7.02574	0.0143986	0.0371462	0.135203	-1	1264	905	1695	353	648	777
ENSG00000080503.15	-0.833056	6.23419	0.0143187	0.0369709	0.135203	-1	697	620	852	198	396	437
ENSG00000073614.7	-0.833428	7.46322	0.0201699	0.0493242	0.135203	-1	1651	1606	1697	447	1027	966
ENSG00000131504.11	-0.834081	7.93481	0.0132333	0.0346385	0.135203	-1	1912	2196	3096	655	1383	1305
ENSG00000108039.13	-0.834206	5.82448	0.0131276	0.0344105	0.135203	-1	472	440	784	128	321	349
ENSG00000164951.11	-0.834327	6.81322	0.0181815	0.0451924	0.135203	-1	1100	686	1626	230	715	671
ENSG00000122729.13	-0.834796	5.45695	0.0180525	0.0449382	0.135203	-1	344	406	523	105	230	276
ENSG00000105793.11	-0.837163	5.52343	0.0186206	0.0461103	0.135203	-1	449	269	681	115	253	265
ENSG00000230989.2	-0.837365	7.59645	0.0139619	0.0362329	0.135203	-1	1721	1481	2559	445	943	1347
ENSG00000068650.13	-0.837476	5.90904	0.0166411	0.0419212	0.135203	-1	386	569	847	152	362	311
ENSG00000173473.6	-0.838193	7.25047	0.0139734	0.0362474	0.135203	-1	1445	965	2223	400	903	778
ENSG00000152219.4	-0.839872	5.0141	0.0201523	0.0493026	0.135203	-1	292	241	420	90	177	165
ENSG00000146457.10	-0.840473	6.31424	0.0131168	0.0343957	0.135203	-1	755	532	1106	193	489	420
ENSG00000185627.13	-0.840561	5.56086	0.0154637	0.0394305	0.135203	-1	378	334	742	99	252	320
ENSG00000228929.1	-0.840753	7.86778	0.0154881	0.0394735	0.135203	-1	1542	1747	4138	569	1119	1570
ENSG00000164615.3	-0.841155	6.27999	0.0143836	0.0371187	0.135203	-1	687	541	1129	224	330	486
ENSG00000176095.7	-0.842248	5.9223	0.0177936	0.0444131	0.135203	-1	389	593	825	131	386	339
ENSG00000196715.5	-0.845762	7.27129	0.0105985	0.0287972	0.135203	-1	1246	1243	2168	429	767	885
ENSG00000163785.7	-0.84633	6.85023	0.0203897	0.0497649	0.135203	-1	1139	591	1874	337	580	615
ENSG00000123472.8	-0.847492	5.60674	0.0151573	0.0387533	0.135203	-1	339	402	755	101	255	336
ENSG00000156508.13	-0.847925	7.59112	0.0103756	0.0282372	0.135203	-1	1534	1602	2658	506	991	1133
ENSG00000105819.9	-0.848536	6.4236	0.0112509	0.0302932	0.135203	-1	644	628	1405	232	454	473
ENSG00000180488.9	-0.849356	5.46472	0.0203785	0.0497441	0.135203	-1	448	274	599	124	192	274
ENSG00000152242.6	-0.849451	6.2608	0.0109059	0.0294971	0.135203	-1	706	521	1095	203	411	425
ENSG00000101019.17	-0.850952	5.45773	0.0199074	0.0487968	0.135203	-1	447	259	620	125	208	251
ENSG00000241685.4	-0.851482	7.1601	0.0134261	0.0350636	0.135203	-1	988	998	2600	347	719	915
ENSG00000007168.7	-0.8517	8.02361	0.0121206	0.0321951	0.135203	-1	2279	2163	3226	586	1643	1420
ENSG00000009335.13	-0.852743	7.90558	0.010502	0.0285475	0.135203	-1	1910	1665	3932	575	1361	1388
ENSG00000188647.8	-0.853114	7.29182	0.0128177	0.0337319	0.135203	-1	1543	1214	1799	374	859	940
ENSG00000198911.7	-0.853522	6.9103	0.0128355	0.0337691	0.135203	-1	1169	829	1599	296	734	622
ENSG00000100138.9	-0.855529	6.37974	0.0181747	0.0451897	0.135203	-1	517	607	1567	193	379	589
ENSG00000122741.11	-0.85571	6.64659	0.0100978	0.0275784	0.135203	-1	808	832	1364	264	532	560
ENSG00000159459.7	-0.85668	6.48861	0.0155082	0.0395139	0.135203	-1	933	649	1028	257	467	466
ENSG00000136052.5	-0.857269	5.78088	0.0180409	0.044921	0.135203	-1	601	363	636	150	272	314
ENSG00000103404.10	-0.857517	6.15619	0.0114665	0.0307648	0.135203	-1	563	632	916	186	423	354
ENSG00000227615.1	-0.858479	8.74154	0.0161009	0.0407825	0.135203	-1	3485	2517	7777	930	2204	2916
ENSG00000164587.7	-0.858788	8.83125	0.018526	0.0459129	0.135203	-1	3123	2756	9187	1131	2150	2990
ENSG00000226666.1	-0.859408	7.6232	0.0129484	0.0340136	0.135203	-1	1674	1304	3180	502	863	1333
ENSG00000119139.11	-0.859781	6.82463	0.0100017	0.0273525	0.135203	-1	882	816	1843	268	635	664
ENSG00000171490.8	-0.859955	7.88021	0.0152152	0.0388852	0.135203	-1	1806	1434	4388	574	1100	1579
ENSG00000177479.15	-0.860111	6.05761	0.0115811	0.0310122	0.135203	-1	456	603	958	165	332	414
ENSG00000254598.2	-0.861936	5.47822	0.0146967	0.0378161	0.135203	-1	332	358	675	100	206	314
ENSG00000147202.13	-0.863193	5.6318	0.0162735	0.0411463	0.135203	-1	471	347	667	104	347	242
ENSG00000225422.3	-0.865156	4.91808	0.0164689	0.0415552	0.135203	-1	224	244	454	72	163	177
ENSG00000177156.6	-0.865183	6.55415	0.0167715	0.0421915	0.135203	-1	704	554	1809	217	452	635
ENSG00000237350.1	-0.868702	6.98757	0.0112833	0.0303548	0.135203	-1	1149	872	1865	301	588	862
ENSG00000117862.6	-0.869767	5.94881	0.016702	0.0420517	0.135203	-1	569	449	837	179	224	410
ENSG00000114302.11	-0.871817	7.22653	0.00941645	0.0259836	0.135203	-1	1388	1052	2108	354	769	939
ENSG00000163558.8	-0.872501	7.00023	0.0126323	0.0333294	0.135203	-1	1158	725	2178	332	645	749
ENSG00000243927.1	-0.872945	4.84891	0.0164292	0.0414833	0.135203	-1	218	247	400	67	168	157
ENSG00000269893.1	-0.873339	6.17513	0.0132362	0.0346411	0.135203	-1	591	410	1334	182	386	409
ENSG00000125686.7	-0.873497	6.17341	0.00909196	0.02523	0.135203	-1	589	569	1037	182	437	354
ENSG00000177200.11	-0.873759	8.10907	0.0170736	0.0428473	0.135203	-1	2832	2275	2780	775	1620	1247
ENSG00000249936.2	-0.875977	6.95604	0.0123763	0.0327707	0.135203	-1	838	852	2350	296	629	777
ENSG00000109332.15	-0.876043	8.05879	0.0102143	0.0278638	0.135203	-1	2633	1695	3819	636	1470	1550
ENSG00000251022.1	-0.876365	5.85579	0.0128072	0.033709	0.135203	-1	534	405	816	178	303	262
ENSG00000104872.6	-0.876892	5.4501	0.0127731	0.033648	0.135203	-1	294	383	665	107	262	221
ENSG00000081791.4	-0.877072	6.15529	0.0103577	0.0281927	0.135203	-1	471	670	1023	176	394	395
ENSG00000066926.6	-0.877448	5.72126	0.0104991	0.0285439	0.135203	-1	428	374	838	151	261	278
ENSG00000125945.9	-0.877722	5.94357	0.0132597	0.0346977	0.135203	-1	539	561	678	157	279	393
ENSG00000105443.9	-0.877868	5.48368	0.0142198	0.0367527	0.135203	-1	311	341	759	96	299	223
ENSG00000164080.8	-0.878032	4.64952	0.0180121	0.0448797	0.135203	-1	199	217	328	63	137	135
ENSG00000116874.7	-0.878449	4.97072	0.0148945	0.0382188	0.135203	-1	268	221	471	84	169	161
ENSG00000173757.4	-0.879104	5.10513	0.0176389	0.0440801	0.135203	-1	210	321	524	77	184	211
ENSG00000063177.8	-0.879469	8.23566	0.0132849	0.034744	0.135203	-1	1820	2302	5686	821	1418	1772
ENSG00000103356.11	-0.880384	6.55889	0.0152995	0.0390737	0.135203	-1	525	808	1683	243	430	595
ENSG00000083857.9	-0.88079	9.48175	0.0187424	0.0463437	0.135203	-1	7320	6410	6321	1893	3677	3996
ENSG00000106636.3	-0.882362	6.57987	0.0118697	0.0316358	0.135203	-1	733	615	1734	241	436	615
ENSG00000023228.8	-0.883584	7.29574	0.0157052	0.0399387	0.135203	-1	1726	848	2226	408	718	983
ENSG00000146433.8	-0.884115	6.59893	0.0107939	0.0292637	0.135203	-1	897	668	1397	295	456	495
ENSG00000109180.10	-0.884581	7.02437	0.0129117	0.0339358	0.135203	-1	1385	818	1707	378	612	706
ENSG00000116251.5	-0.884966	7.4534	0.00717937	0.0206635	0.135203	-1	1417	1353	2638	420	938	1030
ENSG00000198258.6	-0.885438	5.13003	0.0168709	0.0424077	0.135203	-1	297	297	443	69	171	250
ENSG00000127125.6	-0.885509	5.7987	0.0108172	0.0293143	0.135203	-1	423	363	1001	137	277	337
ENSG00000118564.10	-0.886579	6.71887	0.0109071	0.0294971	0.135203	-1	956	948	1142	253	558	620
ENSG00000237682.2	-0.886602	6.17484	0.00866508	0.0242269	0.135203	-1	559	606	1036	156	370	475
ENSG00000170322.10	-0.887081	5.65881	0.0144912	0.0373496	0.135203	-1	286	486	791	131	265	276
ENSG00000205726.9	-0.887647	5.20028	0.0169539	0.0425932	0.135203	-1	340	205	613	95	213	179
ENSG00000136270.9	-0.888737	6.21283	0.0084169	0.023635	0.135203	-1	574	509	1276	179	368	458
ENSG00000052126.10	-0.889255	5.59131	0.0127544	0.0336085	0.135203	-1	506	335	579	126	276	236
ENSG00000135090.9	-0.889261	6.13434	0.00762505	0.0217633	0.135203	-1	586	530	1043	162	414	381
ENSG00000138768.9	-0.890935	6.8123	0.0169719	0.0426152	0.135203	-1	1197	586	1702	336	494	618
ENSG00000112367.6	-0.892837	4.82107	0.0140745	0.0364839	0.135203	-1	218	216	439	66	164	150
ENSG00000096433.5	-0.893344	7.40331	0.00946316	0.0260783	0.135203	-1	1285	1123	3058	403	820	1080
ENSG00000143751.8	-0.893481	5.98436	0.00946391	0.0260783	0.135203	-1	565	448	930	166	271	404
ENSG00000142875.15	-0.894123	4.41017	0.0197	0.0483624	0.135203	-1	170	188	269	56	108	114
ENSG00000068308.9	-0.894964	5.3226	0.0116499	0.0311685	0.135203	-1	263	361	607	95	209	235
ENSG00000140743.3	-0.89525	5.1877	0.0166406	0.0419212	0.135203	-1	318	208	636	86	167	239
ENSG00000163812.9	-0.895637	6.51653	0.0110654	0.0298508	0.135203	-1	769	762	1225	276	361	538
ENSG00000089693.6	-0.896085	5.80679	0.0084228	0.0236355	0.135203	-1	432	430	880	141	256	351
ENSG00000034713.3	-0.896545	6.32597	0.00812986	0.0229632	0.135203	-1	577	729	1132	220	379	453
ENSG00000068438.10	-0.897351	5.32774	0.0149486	0.038331	0.135203	-1	274	264	774	107	186	235
ENSG00000166398.7	-0.897447	5.25994	0.0115814	0.0310122	0.135203	-1	295	345	505	106	199	193
ENSG00000070610.10	-0.897893	5.72763	0.00819989	0.0231116	0.135203	-1	406	451	756	144	281	268
ENSG00000164258.7	-0.898105	5.30739	0.014129	0.0365791	0.135203	-1	364	252	611	116	166	227
ENSG00000154380.11	-0.898408	7.74343	0.0197603	0.0484911	0.135203	-1	2444	953	3296	504	1107	1302
ENSG00000148175.8	-0.900386	7.89677	0.0148554	0.0381448	0.135203	-1	2548	1693	2787	776	1008	1197
ENSG00000131446.11	-0.900496	6.71753	0.00986547	0.0270198	0.135203	-1	770	1024	1345	244	499	689
ENSG00000151292.13	-0.900939	6.79154	0.0068104	0.0197862	0.135203	-1	961	877	1522	296	569	593
ENSG00000006715.11	-0.900979	6.30129	0.00810242	0.0229032	0.135203	-1	658	732	926	190	431	439
ENSG00000164904.11	-0.90173	4.94792	0.0185824	0.0460342	0.135203	-1	249	309	329	69	176	172
ENSG00000177663.9	-0.901951	5.56812	0.0128468	0.0337897	0.135203	-1	364	480	535	128	218	275
ENSG00000166801.11	-0.902962	6.94424	0.0162566	0.041115	0.135203	-1	1139	616	2243	270	812	601
ENSG00000115561.10	-0.90397	7.28416	0.00702754	0.0202928	0.135203	-1	1453	1191	2053	346	838	950
ENSG00000116489.8	-0.904429	8.37013	0.0139182	0.0361345	0.135203	-1	3409	1626	5484	857	1630	1905
ENSG00000196365.7	-0.904659	5.81606	0.0104597	0.0284534	0.135203	-1	392	484	873	119	260	397
ENSG00000198730.3	-0.90554	5.85479	0.00802108	0.0227167	0.135203	-1	504	482	743	159	304	289
ENSG00000132356.7	-0.905774	7.16483	0.00814101	0.0229877	0.135203	-1	1440	979	1927	366	821	715
ENSG00000043143.16	-0.905946	7.29379	0.00616332	0.0181514	0.135203	-1	1312	1130	2470	369	819	934
ENSG00000117592.8	-0.907068	7.94103	0.0167455	0.0421441	0.135203	-1	2316	1181	4515	619	1049	1617
ENSG00000113312.6	-0.907342	5.92136	0.00766835	0.0218633	0.135203	-1	474	461	958	159	271	368
ENSG00000138698.9	-0.908127	6.22164	0.00764602	0.0218097	0.135203	-1	735	478	1081	180	378	442
ENSG00000091140.7	-0.908363	7.6658	0.0161167	0.0408113	0.135203	-1	2240	966	3162	542	951	1177
ENSG00000165672.5	-0.909183	7.23941	0.0110289	0.0297789	0.135203	-1	1389	851	2603	328	727	1021
ENSG00000188021.7	-0.909191	5.82472	0.0157042	0.0399387	0.135203	-1	447	578	617	117	395	264
ENSG00000035403.12	-0.910279	7.65729	0.0100162	0.0273879	0.135203	-1	1446	2036	2532	573	909	1129
ENSG00000125834.8	-0.912484	6.33574	0.00764328	0.0218053	0.135203	-1	550	763	1156	183	414	497
ENSG00000198887.7	-0.912588	6.76071	0.0131635	0.0344948	0.135203	-1	1163	584	1618	288	635	493
ENSG00000100239.10	-0.913628	5.31057	0.0159686	0.0405226	0.135203	-1	224	412	574	110	203	198
ENSG00000135720.8	-0.91384	7.59875	0.00802171	0.0227167	0.135203	-1	1867	1210	2976	541	944	1025
ENSG00000060138.8	-0.914774	6.97766	0.00818486	0.0230832	0.135203	-1	880	958	2209	366	601	646
ENSG00000186594.6	-0.915237	5.28567	0.0116112	0.0310786	0.135203	-1	275	314	635	117	193	182
ENSG00000177600.4	-0.915356	6.90772	0.0113456	0.0304823	0.135203	-1	938	1068	1637	243	513	911
ENSG00000143222.7	-0.916051	5.17054	0.0144644	0.0372959	0.135203	-1	314	205	638	77	180	232
ENSG00000102900.7	-0.916056	5.32611	0.015655	0.0398385	0.135203	-1	289	244	791	95	174	267
ENSG00000214114.4	-0.916511	5.59339	0.00943424	0.026012	0.135203	-1	451	321	721	109	214	329
ENSG00000181904.8	-0.917087	6.94421	0.00869427	0.0242867	0.135203	-1	1209	731	1919	324	664	623
ENSG00000103479.10	-0.917197	6.92457	0.0200096	0.0490055	0.135203	-1	837	1322	1407	239	921	515
ENSG00000138767.8	-0.917588	6.0642	0.0147561	0.0379267	0.135203	-1	488	753	675	156	398	341
ENSG00000103037.7	-0.917642	4.7607	0.0176821	0.0441647	0.135203	-1	208	168	502	55	169	144
ENSG00000138760.4	-0.917951	8.43481	0.0189495	0.0467806	0.135203	-1	4079	2515	3329	1065	1380	1919
ENSG00000164823.5	-0.919089	7.69911	0.0101327	0.0276615	0.135203	-1	2281	1210	2865	512	1022	1232
ENSG00000122484.7	-0.920092	4.75751	0.0137167	0.0356917	0.135203	-1	239	210	366	78	124	141
ENSG00000213492.2	-0.920555	5.1506	0.0149047	0.0382341	0.135203	-1	329	267	475	98	129	231
ENSG00000084754.6	-0.921152	7.35634	0.0065468	0.0191316	0.135203	-1	1204	1292	2694	448	726	953
ENSG00000178935.5	-0.921206	4.99014	0.0186337	0.0461303	0.135203	-1	366	207	356	81	176	157
ENSG00000102225.11	-0.922602	5.94502	0.00942843	0.0259999	0.135203	-1	421	421	1183	130	333	376
ENSG00000243829.1	-0.922951	5.53391	0.0141335	0.0365857	0.135203	-1	328	340	823	78	234	341
ENSG00000162402.7	-0.923978	7.11153	0.00779305	0.0221641	0.135203	-1	1444	1009	1660	330	782	730
ENSG00000131653.8	-0.925071	6.35405	0.00783592	0.022269	0.135203	-1	543	757	1237	166	431	526
ENSG00000164096.10	-0.925741	6.7435	0.00750305	0.0214648	0.135203	-1	830	1039	1322	266	499	652
ENSG00000198783.4	-0.925932	4.17784	0.0174732	0.0437228	0.135203	-1	140	145	269	44	84	108
ENSG00000168653.6	-0.926859	7.06477	0.0113329	0.0304571	0.135203	-1	1264	748	2280	337	540	892
ENSG00000116138.8	-0.927764	6.33966	0.0128269	0.0337513	0.135203	-1	920	615	791	226	389	423
ENSG00000224550.1	-0.929087	6.95517	0.0110111	0.0297478	0.135203	-1	1237	820	1760	309	461	873
ENSG00000108651.5	-0.929646	4.80536	0.0142625	0.036832	0.135203	-1	240	168	486	63	136	173
ENSG00000077254.10	-0.929779	6.84288	0.00684465	0.019867	0.135203	-1	1171	837	1433	295	596	609
ENSG00000236552.1	-0.929863	8.86228	0.0130119	0.0341554	0.135203	-1	2707	3522	9287	951	2202	3258
ENSG00000120733.9	-0.930505	7.95728	0.00863819	0.0241739	0.135203	-1	1741	2645	2986	574	1373	1381
ENSG00000096063.10	-0.931115	7.19666	0.0110598	0.0298401	0.135203	-1	1382	724	2691	372	739	813
ENSG00000112679.9	-0.931322	4.5991	0.0153945	0.0392782	0.135203	-1	164	236	331	56	136	127
ENSG00000206418.3	-0.931668	6.18908	0.00598883	0.0177108	0.135203	-1	694	494	1068	195	374	373
ENSG00000157500.6	-0.933126	6.27447	0.00723724	0.0207847	0.135203	-1	803	483	1094	173	445	419
ENSG00000017797.7	-0.93336	6.64633	0.00841882	0.023635	0.135203	-1	748	672	1855	192	580	610
ENSG00000069869.11	-0.93347	6.83116	0.00724415	0.0208013	0.135203	-1	1105	686	1797	305	565	601
ENSG00000169905.7	-0.93389	8.48704	0.00691559	0.0200509	0.135203	-1	3711	2601	4460	962	1789	1891
ENSG00000268205.1	-0.934705	6.54703	0.0194975	0.0479098	0.135203	-1	1101	747	783	281	425	465
ENSG00000117640.13	-0.935617	5.04042	0.0123199	0.0326588	0.135203	-1	257	326	385	68	189	186
ENSG00000101266.11	-0.935821	6.98911	0.00530397	0.0159871	0.135203	-1	1081	953	1932	301	591	797
ENSG00000105856.8	-0.936244	6.79926	0.00936653	0.0258832	0.135203	-1	949	1134	1131	265	610	599
ENSG00000158796.11	-0.937583	4.28383	0.0159381	0.0404644	0.135203	-1	154	134	327	51	88	110
ENSG00000198146.4	-0.937944	6.99262	0.00513759	0.015549	0.135203	-1	1171	875	1933	308	690	681
ENSG00000104825.12	-0.938203	3.92761	0.0188472	0.0465654	0.135203	-1	118	108	251	33	79	88
ENSG00000152944.4	-0.938385	5.89886	0.011803	0.0314827	0.135203	-1	659	306	895	141	290	358
ENSG00000168495.7	-0.938551	4.69617	0.014625	0.0376368	0.135203	-1	157	213	462	61	124	155
ENSG00000067704.8	-0.938811	7.72661	0.00949903	0.0261672	0.135203	-1	2307	1189	3080	529	960	1294
ENSG00000145041.11	-0.940023	5.49031	0.00922016	0.0255398	0.135203	-1	308	467	568	106	233	253
ENSG00000170242.13	-0.941079	6.72995	0.00473821	0.0144776	0.135203	-1	915	832	1529	280	511	580
ENSG00000105221.12	-0.941326	6.8402	0.00680868	0.0197859	0.135203	-1	732	1108	1719	255	599	681
ENSG00000171100.10	-0.941425	4.99426	0.00941635	0.0259836	0.135203	-1	288	264	400	77	159	180
ENSG00000108294.4	-0.942788	5.14331	0.0108173	0.0293143	0.135203	-1	304	217	613	85	155	223
ENSG00000250526.1	-0.942901	5.89232	0.0127692	0.0336427	0.135203	-1	497	334	1124	120	257	432
ENSG00000259137.1	-0.943234	5.18077	0.00985211	0.0269952	0.135203	-1	271	296	568	69	179	247
ENSG00000205336.6	-0.943556	6.88192	0.0163871	0.041394	0.135203	-1	1420	802	1208	363	463	637
ENSG00000156467.5	-0.943686	7.36714	0.0139903	0.0362811	0.135203	-1	1679	731	2988	390	779	1019
ENSG00000100030.10	-0.943931	8.02823	0.00465725	0.0142561	0.135203	-1	2116	2080	3970	554	1382	1597
ENSG00000184182.14	-0.944491	3.99629	0.0163709	0.0413587	0.135203	-1	125	124	243	37	79	91
ENSG00000136156.7	-0.947171	7.95327	0.0133139	0.0348098	0.135203	-1	2824	1668	2883	782	916	1352
ENSG00000143971.7	-0.947541	5.70025	0.00692034	0.0200615	0.135203	-1	511	320	796	133	263	275
ENSG00000154114.8	-0.948757	5.22698	0.00772061	0.0219818	0.135203	-1	314	343	458	87	202	202
ENSG00000162244.6	-0.948785	6.92928	0.00723025	0.0207679	0.135203	-1	838	875	2301	276	567	781
ENSG00000132823.6	-0.949103	5.68056	0.00652908	0.0190858	0.135203	-1	449	363	798	97	282	321
ENSG00000253606.1	-0.949733	4.78553	0.0141536	0.0366325	0.135203	-1	282	188	363	70	112	173
ENSG00000158941.12	-0.951624	6.22358	0.00385428	0.0121211	0.135203	-1	611	624	1069	179	370	430
ENSG00000173905.4	-0.95194	5.28197	0.0172965	0.0433597	0.135203	-1	425	181	626	110	184	194
ENSG00000120705.8	-0.95206	8.59502	0.00616438	0.0181517	0.135203	-1	3744	2461	5986	988	1694	2340
ENSG00000057252.8	-0.952537	5.56238	0.010285	0.0280401	0.135203	-1	545	316	535	103	247	278
ENSG00000038532.10	-0.952592	5.95219	0.0140966	0.0365315	0.135203	-1	348	733	764	143	374	296
ENSG00000116906.7	-0.95379	5.75337	0.0071827	0.0206648	0.135203	-1	516	330	860	119	252	346
ENSG00000130402.7	-0.953838	8.3347	0.00437726	0.0135131	0.135203	-1	2473	2431	5470	790	1565	1869
ENSG00000196419.8	-0.954261	7.70786	0.00704318	0.0203316	0.135203	-1	2007	1337	3255	426	974	1440
ENSG00000231043.2	-0.954392	6.32961	0.00465436	0.014252	0.135203	-1	675	577	1299	204	355	482
ENSG00000051009.6	-0.954931	4.38743	0.0160169	0.0406198	0.135203	-1	129	201	316	53	98	116
ENSG00000172046.14	-0.955687	5.60118	0.00599483	0.0177258	0.135203	-1	374	462	628	101	267	281
ENSG00000060971.12	-0.957113	4.74706	0.0118613	0.0316198	0.135203	-1	169	250	419	61	155	134
ENSG00000126062.3	-0.959289	5.04987	0.0125988	0.0332551	0.135203	-1	271	315	398	70	135	236
ENSG00000142534.2	-0.959416	9.23504	0.00841839	0.023635	0.135203	-1	3757	4784	11344	1320	2644	4105
ENSG00000162069.10	-0.959833	5.0078	0.0112164	0.0302142	0.135203	-1	193	294	532	84	175	149
ENSG00000240809.1	-0.959929	5.60215	0.00973072	0.0267224	0.135203	-1	373	307	920	132	182	302
ENSG00000122218.10	-0.960559	7.09062	0.00655804	0.0191583	0.135203	-1	1390	960	1812	365	551	824
ENSG00000248008.2	-0.960589	4.04212	0.017122	0.0429512	0.135203	-1	121	146	236	30	93	97
ENSG00000066322.7	-0.960923	6.39572	0.00966175	0.0265619	0.135203	-1	871	497	1272	220	309	552
ENSG00000101417.7	-0.961428	4.03834	0.0174745	0.0437228	0.135203	-1	136	138	222	36	69	109
ENSG00000143493.8	-0.962402	5.16022	0.0117824	0.0314458	0.135203	-1	389	226	472	68	221	192
ENSG00000048544.5	-0.963104	5.92487	0.0179381	0.0447196	0.135203	-1	588	264	1164	160	224	392
ENSG00000143314.8	-0.963255	5.16343	0.0116635	0.0311916	0.135203	-1	274	234	665	78	147	249
ENSG00000198034.6	-0.963283	9.79179	0.00593772	0.0175822	0.135203	-1	6280	6373	16621	1963	4313	5524
ENSG00000111145.3	-0.963574	5.21515	0.0112662	0.0303262	0.135203	-1	317	233	647	112	193	149
ENSG00000173960.8	-0.963909	6.14689	0.0050801	0.0153901	0.135203	-1	615	493	1144	135	413	412
ENSG00000128692.7	-0.964251	6.27696	0.01158	0.0310122	0.135203	-1	685	419	1455	215	272	492
ENSG00000178035.7	-0.96436	6.87673	0.00562215	0.0167875	0.135203	-1	872	870	2074	237	576	773
ENSG00000163541.7	-0.965274	6.26368	0.00542954	0.0162966	0.135203	-1	709	536	1163	186	309	505
ENSG00000197157.6	-0.96582	7.85691	0.0043956	0.0135652	0.135203	-1	1928	1851	3481	572	975	1465
ENSG00000141101.8	-0.965958	4.33465	0.0138132	0.0359124	0.135203	-1	130	166	348	44	100	119
ENSG00000172053.10	-0.966517	5.82206	0.00416593	0.0129515	0.135203	-1	467	473	805	146	267	309
ENSG00000023287.8	-0.967266	7.83317	0.00531489	0.016007	0.135203	-1	2380	1576	3018	497	1348	1178
ENSG00000125107.12	-0.969851	8.42989	0.00512	0.0155033	0.135203	-1	3083	3191	3990	928	1712	1725
ENSG00000141985.5	-0.970031	5.11349	0.00737038	0.0211332	0.135203	-1	238	315	527	74	195	186
ENSG00000146425.6	-0.972407	5.63458	0.00582979	0.0173097	0.135203	-1	382	327	924	106	260	290
ENSG00000061273.13	-0.972704	5.35928	0.0119214	0.0317342	0.135203	-1	206	419	679	102	198	225
ENSG00000100347.10	-0.972884	4.54042	0.0109655	0.0296462	0.135203	-1	200	165	365	57	98	142
ENSG00000146701.6	-0.972943	7.28602	0.00584989	0.0173582	0.135203	-1	1283	987	2864	340	697	1034
ENSG00000114902.9	-0.973038	6.08033	0.00833568	0.0234443	0.135203	-1	720	411	970	183	257	414
ENSG00000145555.10	-0.973466	6.11201	0.00826794	0.0232751	0.135203	-1	654	404	1168	214	281	345
ENSG00000174238.10	-0.973797	6.32575	0.00780887	0.0222023	0.135203	-1	498	910	1001	186	429	429
ENSG00000106628.6	-0.975429	5.73483	0.017782	0.0443917	0.135203	-1	307	315	1243	100	249	371
ENSG00000160014.12	-0.975741	7.01736	0.00941216	0.0259836	0.135203	-1	805	940	2620	242	610	911
ENSG00000105698.10	-0.975868	5.6428	0.00755806	0.0216055	0.135203	-1	341	338	991	111	227	317
ENSG00000004961.10	-0.97665	5.02375	0.00935091	0.0258477	0.135203	-1	351	221	409	73	155	195
ENSG00000134056.7	-0.977	4.74008	0.0187357	0.0463437	0.135203	-1	249	127	504	60	114	173
ENSG00000198176.8	-0.977563	6.35089	0.00719539	0.0206924	0.135203	-1	675	457	1598	168	410	509
ENSG00000102978.8	-0.977688	5.90994	0.00614328	0.0180953	0.135203	-1	461	476	978	124	248	429
ENSG00000116205.6	-0.978151	4.0579	0.0152435	0.0389407	0.135203	-1	145	104	281	35	83	98
ENSG00000232573.1	-0.978983	9.41142	0.00378474	0.0119436	0.135203	-1	5376	5005	11679	1535	3408	4003
ENSG00000197429.6	-0.979049	5.00017	0.00791507	0.0224698	0.135203	-1	315	258	381	81	156	168
ENSG00000198160.10	-0.979207	6.53074	0.00833469	0.0234443	0.135203	-1	1056	597	1141	256	504	390
ENSG00000113048.12	-0.979678	6.76025	0.00423224	0.0131312	0.135203	-1	875	785	1835	233	503	698
ENSG00000180263.9	-0.979993	5.46386	0.00520514	0.0157277	0.135203	-1	397	347	613	123	218	206
ENSG00000139239.6	-0.981607	8.02102	0.0102039	0.0278396	0.135203	-1	2044	1336	5542	559	1184	1699
ENSG00000163788.9	-0.983655	5.57655	0.00553337	0.0165572	0.135203	-1	378	469	585	97	280	253
ENSG00000034510.4	-0.98422	8.98735	0.0109871	0.0296874	0.135203	-1	3303	2905	11549	1208	2236	3137
ENSG00000135241.12	-0.985022	6.88239	0.00635274	0.0186233	0.135203	-1	1294	665	1745	301	571	626
ENSG00000016864.12	-0.986027	5.41044	0.00716079	0.0206132	0.135203	-1	443	319	514	117	182	229
ENSG00000149308.10	-0.986301	5.6618	0.00603902	0.0178336	0.135203	-1	515	408	584	137	256	237
ENSG00000014216.10	-0.986678	7.62677	0.00684377	0.019867	0.135203	-1	1506	2154	2176	440	918	1233
ENSG00000152700.9	-0.986832	7.84434	0.0112523	0.0302932	0.135203	-1	2697	1818	2118	681	970	1158
ENSG00000108100.13	-0.98709	6.75541	0.00377078	0.0119132	0.135203	-1	893	981	1428	223	550	659
ENSG00000119559.11	-0.98729	4.13744	0.0161326	0.0408403	0.135203	-1	106	160	291	33	103	95
ENSG00000164010.9	-0.98797	4.11581	0.0145032	0.0373752	0.135203	-1	138	172	201	38	92	92
ENSG00000122203.10	-0.988236	7.12004	0.00393863	0.0123384	0.135203	-1	985	1362	1954	305	706	812
ENSG00000125741.4	-0.989466	6.10831	0.00321719	0.0104223	0.135203	-1	534	609	1005	172	325	380
ENSG00000083544.8	-0.990177	4.40494	0.0127485	0.0335976	0.135203	-1	210	127	328	52	116	98
ENSG00000173744.12	-0.991228	6.9245	0.00306174	0.00998346	0.135203	-1	988	1027	1783	269	686	627
ENSG00000103932.6	-0.991908	4.00185	0.0156665	0.0398624	0.135203	-1	102	149	248	37	69	97
ENSG00000121274.8	-0.992453	5.55032	0.00711857	0.0205204	0.135203	-1	477	279	725	136	218	217
ENSG00000166037.6	-0.992636	6.01205	0.00349555	0.0111599	0.135203	-1	618	470	915	168	309	333
ENSG00000111726.8	-0.992909	5.68365	0.0122654	0.0325393	0.135203	-1	529	220	948	129	258	262
ENSG00000122692.7	-0.993345	6.36603	0.00396111	0.0123939	0.135203	-1	780	658	1086	186	356	530
ENSG00000240509.1	-0.993393	6.0144	0.00476552	0.0145442	0.135203	-1	417	557	1119	138	303	406
ENSG00000137601.11	-0.993754	4.35461	0.0135568	0.0353552	0.135203	-1	179	188	239	51	120	84
ENSG00000118496.3	-0.993935	5.85319	0.00524205	0.0158237	0.135203	-1	612	406	742	159	265	291
ENSG00000119421.5	-0.994377	5.09069	0.0115706	0.0310014	0.135203	-1	298	208	603	68	133	249
ENSG00000118965.10	-0.994955	4.55403	0.00982347	0.0269287	0.135203	-1	161	187	408	62	106	123
ENSG00000114904.8	-0.994957	5.40506	0.00632437	0.0185519	0.135203	-1	422	258	663	92	194	265
ENSG00000125304.7	-0.995349	8.20867	0.0167523	0.0421553	0.135203	-1	3805	2021	2757	869	1004	1746
ENSG00000151304.5	-0.99544	5.24362	0.0050667	0.0153595	0.135203	-1	330	267	607	99	194	179
ENSG00000114650.14	-0.995503	5.98159	0.00640184	0.0187435	0.135203	-1	477	667	742	139	273	411
ENSG00000146278.10	-0.996047	6.87147	0.00489409	0.0148851	0.135203	-1	1013	1139	1336	250	700	580
ENSG00000086065.9	-0.996181	5.90447	0.00910262	0.0252558	0.135203	-1	600	340	982	179	210	337
ENSG00000254023.1	-0.996622	5.72983	0.00701823	0.0202722	0.135203	-1	551	316	808	118	216	355
ENSG00000158467.12	-0.996811	5.31352	0.0161222	0.0408197	0.135203	-1	303	463	377	96	253	153
ENSG00000142634.8	-0.997491	5.23198	0.0119612	0.0318219	0.135203	-1	193	288	800	84	186	214
ENSG00000086544.2	-0.99825	5.71731	0.00345132	0.0110378	0.135203	-1	400	464	782	122	246	307
ENSG00000145817.11	-0.998712	6.84837	0.014439	0.0372357	0.135203	-1	1447	568	1544	322	408	694
ENSG00000145982.7	-0.999734	4.20545	0.0108982	0.0294901	0.135203	-1	143	163	260	43	82	108
ENSG00000213493.3	-1.00001	5.71054	0.00501471	0.0152194	0.135203	-1	359	402	959	146	237	260
ENSG00000162378.8	-1.00034	6.96572	0.00435757	0.0134658	0.135203	-1	1362	857	1601	275	681	667
ENSG00000120438.7	-1.00071	7.1947	0.0086647	0.0242269	0.135203	-1	1374	758	2741	307	598	1026
ENSG00000189362.7	-1.00122	4.10251	0.0185232	0.045912	0.135203	-1	151	92	320	30	100	96
ENSG00000107960.6	-1.00134	4.62992	0.00801457	0.0227086	0.135203	-1	214	171	403	57	110	148
ENSG00000121903.10	-1.00174	3.98075	0.0141781	0.0366857	0.135203	-1	143	130	203	27	84	97
ENSG00000255967.1	-1.00214	5.22533	0.00584839	0.0173577	0.135203	-1	301	275	625	97	147	223
ENSG00000133030.14	-1.00253	6.67753	0.00718199	0.0206648	0.135203	-1	542	878	2010	226	591	507
ENSG00000171475.9	-1.00382	6.15505	0.00354288	0.0112896	0.135203	-1	574	694	888	172	383	348
ENSG00000100316.11	-1.00382	8.99117	0.00644638	0.018856	0.135203	-1	3756	2981	10756	1085	2533	3050
ENSG00000130429.8	-1.00402	6.6992	0.0042507	0.0131774	0.135203	-1	848	887	1517	197	470	721
ENSG00000067225.13	-1.00434	10.6066	0.00777903	0.0221277	0.135203	-1	18120	8802	21705	3776	6343	9822
ENSG00000117308.10	-1.00581	4.57037	0.00805768	0.0228011	0.135203	-1	169	195	395	49	116	142
ENSG00000053770.7	-1.00597	6.61675	0.0129083	0.0339353	0.135203	-1	1310	469	1209	244	514	478
ENSG00000166199.8	-1.00598	3.65337	0.0150445	0.0385288	0.135203	-1	101	97	193	32	59	63
ENSG00000253276.1	-1.00621	4.65895	0.0202534	0.049478	0.135203	-1	169	312	246	67	109	135
ENSG00000223803.1	-1.00709	5.48755	0.00335799	0.0108028	0.135203	-1	336	371	724	101	220	254
ENSG00000211456.6	-1.00729	5.55002	0.00650442	0.0190167	0.135203	-1	520	319	581	129	237	207
ENSG00000164659.10	-1.00881	5.40169	0.00433938	0.0134231	0.135203	-1	365	390	520	106	195	228
ENSG00000023191.12	-1.00907	6.45164	0.00430374	0.0133239	0.135203	-1	610	804	1361	164	419	583
ENSG00000127418.10	-1.00925	5.33601	0.00987479	0.0270373	0.135203	-1	225	303	847	87	177	258
ENSG00000107404.13	-1.00971	5.48816	0.00810067	0.0229018	0.135203	-1	253	333	945	94	234	254
ENSG00000169641.9	-1.00971	6.79074	0.00495156	0.015045	0.135203	-1	780	1211	1346	261	608	539
ENSG00000025293.11	-1.01049	6.29065	0.00318393	0.0103236	0.135203	-1	528	613	1445	190	391	408
ENSG00000132142.15	-1.01064	7.59787	0.00395853	0.0123886	0.135203	-1	1984	1617	2195	463	1076	919
ENSG00000213080.3	-1.01081	5.53933	0.00454013	0.0139322	0.135203	-1	366	326	831	89	231	293
ENSG00000160584.11	-1.01107	4.5089	0.0164184	0.0414617	0.135203	-1	168	265	224	55	121	108
ENSG00000237748.1	-1.01142	5.14525	0.0204457	0.0498688	0.135203	-1	251	152	855	88	162	192
ENSG00000134698.10	-1.01398	5.48057	0.0040173	0.0125511	0.135203	-1	383	397	585	104	261	199
ENSG00000161013.12	-1.01457	6.75633	0.00369719	0.0117172	0.135203	-1	722	836	2040	231	611	557
ENSG00000165392.5	-1.01524	4.94363	0.00670613	0.0195354	0.135203	-1	267	217	498	80	171	127
ENSG00000225402.1	-1.01528	4.32298	0.0159698	0.0405226	0.135203	-1	213	112	303	51	73	123
ENSG00000104687.8	-1.01558	6.92062	0.00876607	0.0244467	0.135203	-1	1456	887	1221	241	543	812
ENSG00000109133.8	-1.0156	7.86779	0.0109429	0.0295896	0.135203	-1	2910	1220	3099	667	846	1330
ENSG00000168924.10	-1.01602	7.02613	0.00262466	0.00874161	0.135203	-1	1142	944	2096	315	568	767
ENSG00000139163.10	-1.01751	5.6813	0.00629546	0.0184935	0.135203	-1	598	329	631	126	281	234
ENSG00000159335.11	-1.01752	4.43264	0.0201658	0.0493242	0.135203	-1	159	117	461	50	76	146
ENSG00000112406.4	-1.01795	6.22627	0.00401115	0.0125356	0.135203	-1	798	541	947	175	447	324
ENSG00000067177.10	-1.01818	5.13658	0.00438183	0.013525	0.135203	-1	278	315	497	90	164	181
ENSG00000165288.10	-1.01858	5.98269	0.00819474	0.0231006	0.135203	-1	713	510	628	187	300	268
ENSG00000232888.3	-1.01928	8.37926	0.00515361	0.0155923	0.135203	-1	2255	2451	6510	712	1364	2258
ENSG00000185808.8	-1.01968	4.10329	0.0116727	0.0312026	0.135203	-1	142	107	311	41	84	88
ENSG00000225093.1	-1.02022	5.45141	0.00447958	0.0137647	0.135203	-1	343	370	670	85	192	296
ENSG00000143079.7	-1.02245	5.77189	0.00441374	0.0136076	0.135203	-1	535	490	597	136	293	250
ENSG00000261461.1	-1.02246	5.55517	0.00846363	0.0237464	0.135203	-1	347	287	965	114	168	309
ENSG00000104660.13	-1.02248	6.23702	0.00812328	0.0229552	0.135203	-1	801	474	1094	236	237	416
ENSG00000130312.2	-1.02256	4.15141	0.0115796	0.0310122	0.135203	-1	145	117	315	34	83	112
ENSG00000128829.6	-1.02275	5.86223	0.00265578	0.00882778	0.135203	-1	520	427	903	120	337	294
ENSG00000132275.6	-1.02283	4.74368	0.00610143	0.0179978	0.135203	-1	208	248	368	69	121	139
ENSG00000147439.7	-1.02312	3.35487	0.0170358	0.0427582	0.135203	-1	80	74	169	21	46	61
ENSG00000150316.7	-1.02314	4.95542	0.00661422	0.0193042	0.135203	-1	262	231	494	92	143	133
ENSG00000163624.5	-1.02393	6.97233	0.00749396	0.0214487	0.135203	-1	1456	844	1511	387	466	631
ENSG00000136521.8	-1.02488	6.16783	0.0116139	0.0310812	0.135203	-1	839	301	1192	173	292	440
ENSG00000110047.12	-1.02695	6.2392	0.00446853	0.0137444	0.135203	-1	450	751	1216	167	322	478
ENSG00000172086.7	-1.02704	5.46314	0.00331286	0.0106799	0.135203	-1	401	336	648	102	189	266
ENSG00000184363.5	-1.0271	6.23914	0.00700109	0.0202426	0.135203	-1	438	571	1575	128	400	482
ENSG00000179630.6	-1.02735	4.84727	0.0139363	0.0361753	0.135203	-1	280	131	548	75	146	130
ENSG00000068793.12	-1.02765	7.09211	0.00202609	0.00699879	0.135203	-1	1144	1125	2048	300	657	792
ENSG00000110713.11	-1.02772	7.37851	0.00212586	0.00728849	0.135203	-1	1382	1461	2357	402	741	950
ENSG00000152404.11	-1.02772	4.01753	0.0128469	0.0337897	0.135203	-1	167	132	179	34	87	83
ENSG00000165410.10	-1.02807	5.31681	0.00597733	0.0176881	0.135203	-1	371	270	632	81	266	164
ENSG00000049245.8	-1.02811	7.22286	0.00239466	0.0080715	0.135203	-1	1064	1312	2433	308	805	823
ENSG00000105220.9	-1.02888	7.72169	0.0037124	0.0117569	0.135203	-1	1718	1410	3893	449	890	1393
ENSG00000197798.4	-1.03023	3.76784	0.0141956	0.0367104	0.135203	-1	135	88	200	30	74	65
ENSG00000162695.7	-1.03144	6.77268	0.0106824	0.0290081	0.135203	-1	1370	665	1270	344	388	546
ENSG00000213047.7	-1.03194	6.2234	0.00797152	0.0226092	0.135203	-1	960	463	806	191	402	326
ENSG00000178188.10	-1.03232	5.3361	0.00473397	0.0144694	0.135203	-1	261	408	597	95	223	186
ENSG00000100142.8	-1.03253	4.01523	0.0131777	0.0345191	0.135203	-1	128	109	289	32	66	108
ENSG00000137692.6	-1.03258	4.94241	0.0125487	0.0331515	0.135203	-1	299	136	596	72	162	149
ENSG00000112110.5	-1.03263	5.51518	0.00561424	0.0167747	0.135203	-1	404	263	855	97	196	293
ENSG00000174748.14	-1.03309	9.03388	0.00246652	0.00829213	0.135203	-1	4174	5088	6895	1209	2536	2900
ENSG00000108107.8	-1.03326	7.14504	0.0032403	0.0104825	0.135203	-1	893	1265	2478	281	783	777
ENSG00000076984.13	-1.0335	3.6849	0.0201695	0.0493242	0.135203	-1	78	93	257	23	77	64
ENSG00000179387.4	-1.03404	6.43568	0.0176654	0.0441349	0.135203	-1	1238	358	1046	222	359	487
ENSG00000143183.12	-1.03516	6.82707	0.00941371	0.0259836	0.135203	-1	1328	706	1465	338	350	662
ENSG00000104936.12	-1.03563	4.65486	0.00873235	0.0243673	0.135203	-1	160	264	355	60	139	112
ENSG00000251596.1	-1.0357	4.55824	0.00666657	0.0194355	0.135203	-1	173	222	336	53	105	137
ENSG00000167186.6	-1.03621	4.8232	0.0046328	0.0141932	0.135203	-1	217	244	432	69	140	140
ENSG00000110060.4	-1.0363	4.13626	0.0089087	0.0247884	0.135203	-1	148	138	264	47	80	84
ENSG00000134247.9	-1.03683	7.74928	0.00390388	0.0122542	0.135203	-1	2338	1602	2619	589	856	1168
ENSG00000163293.7	-1.03709	5.01809	0.0148193	0.038068	0.135203	-1	293	163	632	105	116	151
ENSG00000180628.10	-1.03724	6.48634	0.00220617	0.00752113	0.135203	-1	849	644	1353	209	493	422
ENSG00000008988.5	-1.03731	7.8241	0.00634405	0.0186008	0.135203	-1	1404	1445	5122	482	1053	1380
ENSG00000135766.8	-1.03803	6.40495	0.00236992	0.00800269	0.135203	-1	841	663	1109	174	435	482
ENSG00000136280.11	-1.03954	4.99303	0.00985842	0.0270045	0.135203	-1	162	296	596	61	161	189
ENSG00000100034.9	-1.04036	5.29762	0.0075399	0.0215602	0.135203	-1	199	377	720	91	196	204
ENSG00000230202.1	-1.04042	5.14053	0.0180264	0.0449095	0.135203	-1	235	174	848	84	127	228
ENSG00000092871.12	-1.04162	4.23396	0.00872048	0.0243445	0.135203	-1	150	143	308	48	103	76
ENSG00000162600.6	-1.04246	5.01762	0.00445311	0.0137038	0.135203	-1	309	243	457	88	148	153
ENSG00000152332.11	-1.04249	8.72078	0.00360101	0.0114551	0.135203	-1	4744	2700	5718	1008	1853	2423
ENSG00000100241.15	-1.04268	5.76291	0.00386314	0.0121469	0.135203	-1	338	493	941	100	291	317
ENSG00000109171.10	-1.04291	6.207	0.00394661	0.0123611	0.135203	-1	740	395	1297	184	345	382
ENSG00000172270.14	-1.0433	7.12133	0.00471482	0.0144181	0.135203	-1	1166	1274	1878	350	446	930
ENSG00000150977.9	-1.04347	3.3547	0.0181756	0.0451897	0.135203	-1	87	80	148	22	37	67
ENSG00000091490.6	-1.04348	4.68072	0.0123341	0.0326815	0.135203	-1	312	161	298	70	105	132
ENSG00000269378.1	-1.0437	6.87073	0.00783776	0.0222708	0.135203	-1	1300	659	1773	348	378	658
ENSG00000260539.1	-1.04371	5.72606	0.0118723	0.0316358	0.135203	-1	385	675	454	139	239	265
ENSG00000180257.8	-1.04425	4.55117	0.00940545	0.0259752	0.135203	-1	205	241	241	56	118	114
ENSG00000144136.6	-1.04433	7.58416	0.016015	0.0406198	0.135203	-1	1403	734	4882	472	904	1002
ENSG00000100304.12	-1.04573	5.40752	0.0139641	0.0362335	0.135203	-1	229	285	983	66	214	286
ENSG00000249353.2	-1.04602	9.27274	0.00672182	0.0195688	0.135203	-1	5679	3017	12484	1314	2678	3947
ENSG00000158604.10	-1.04633	6.97509	0.00371101	0.0117545	0.135203	-1	1289	951	1651	350	455	708
ENSG00000241061.2	-1.04644	4.74845	0.00700189	0.0202426	0.135203	-1	205	223	432	42	136	177
ENSG00000267312.1	-1.04664	4.87059	0.0044287	0.0136446	0.135203	-1	246	213	485	57	155	162
ENSG00000150093.14	-1.0473	8.95102	0.0105884	0.0287739	0.135203	-1	5400	2407	8460	1566	1599	2566
ENSG00000182247.5	-1.04822	3.86891	0.0114886	0.030804	0.135203	-1	95	139	224	32	79	69
ENSG00000242612.2	-1.04926	4.24419	0.00978363	0.0268473	0.135203	-1	115	171	327	36	96	109
ENSG00000166483.6	-1.04957	6.26126	0.00225448	0.00766245	0.135203	-1	497	703	1292	176	365	419
ENSG00000100294.7	-1.04972	3.83617	0.0200047	0.049	0.135203	-1	82	124	260	24	59	101
ENSG00000157557.7	-1.04993	6.17876	0.00700206	0.0202426	0.135203	-1	418	822	1015	208	262	390
ENSG00000172301.6	-1.04998	5.07343	0.00698322	0.0202153	0.135203	-1	203	297	608	63	149	223
ENSG00000055147.13	-1.05014	4.69125	0.00768067	0.0218951	0.135203	-1	256	144	439	64	113	138
ENSG00000116641.11	-1.05077	6.38756	0.00247103	0.0083047	0.135203	-1	738	810	982	203	430	400
ENSG00000104969.5	-1.05102	4.97071	0.00568865	0.0169532	0.135203	-1	222	235	583	72	126	192
ENSG00000166441.8	-1.05106	7.6418	0.00537262	0.0161519	0.135203	-1	1550	1187	4140	429	777	1344
ENSG00000130821.11	-1.0516	4.348	0.0100642	0.0274988	0.135203	-1	116	188	358	45	88	120
ENSG00000061794.8	-1.05197	6.32355	0.00289384	0.00950466	0.135203	-1	725	512	1397	195	312	484
ENSG00000101574.9	-1.05198	4.85369	0.00953465	0.0262575	0.135203	-1	330	145	447	65	151	143
ENSG00000100364.13	-1.05201	5.58879	0.0151329	0.0387069	0.135203	-1	196	582	751	95	201	323
ENSG00000093183.9	-1.05299	5.98043	0.0032661	0.0105522	0.135203	-1	652	356	1044	141	306	345
ENSG00000266066.1	-1.05309	3.79471	0.0198925	0.0487704	0.135203	-1	91	123	228	28	45	101
ENSG00000121039.5	-1.054	5.97865	0.0168529	0.042374	0.135203	-1	395	878	526	158	246	369
ENSG00000140694.12	-1.05463	5.54142	0.00290952	0.00954938	0.135203	-1	420	392	635	103	188	294
ENSG00000225099.1	-1.05467	4.98422	0.00569814	0.016976	0.135203	-1	318	252	396	70	124	202
ENSG00000248795.1	-1.05533	4.71349	0.0085037	0.0238408	0.135203	-1	177	177	539	46	137	156
ENSG00000186716.15	-1.05587	5.89484	0.0150806	0.0385999	0.135203	-1	278	815	692	123	262	373
ENSG00000115310.13	-1.05617	8.63814	0.00821214	0.0231426	0.135203	-1	5040	2059	5368	1121	1483	2148
ENSG00000128272.10	-1.05699	7.97968	0.00235805	0.00797109	0.135203	-1	2028	1844	4481	671	978	1406
ENSG00000105325.9	-1.05751	5.10341	0.00370482	0.0117389	0.135203	-1	242	314	542	67	180	191
ENSG00000189043.5	-1.05789	7.49536	0.00896058	0.0249215	0.135203	-1	2153	840	2833	472	626	1096
ENSG00000162520.10	-1.05929	4.95874	0.00585332	0.0173656	0.135203	-1	297	267	382	64	196	130
ENSG00000172785.13	-1.05947	3.64466	0.0117619	0.0314001	0.135203	-1	122	92	169	29	63	59
ENSG00000122482.16	-1.0595	7.3865	0.00198475	0.00688553	0.135203	-1	1755	1278	2127	392	826	859
ENSG00000121644.14	-1.05953	6.82881	0.00659411	0.0192485	0.135203	-1	1421	572	1586	223	564	675
ENSG00000173153.9	-1.06001	5.23597	0.00653297	0.0190942	0.135203	-1	253	405	506	63	180	250
ENSG00000104812.9	-1.06005	5.97851	0.00250207	0.00839684	0.135203	-1	395	582	1083	136	314	343
ENSG00000168246.5	-1.06048	6.57849	0.00218468	0.00745475	0.135203	-1	869	801	1318	177	466	597
ENSG00000174606.8	-1.06064	5.81002	0.00208483	0.00716957	0.135203	-1	531	435	795	135	309	243
ENSG00000005955.8	-1.06086	6.31042	0.0019943	0.00690836	0.135203	-1	795	583	1113	187	445	346
ENSG00000157077.10	-1.06102	5.66087	0.00362572	0.0115238	0.135203	-1	375	552	604	118	261	245
ENSG00000134255.9	-1.06163	6.66123	0.00563905	0.0168325	0.135203	-1	1265	683	1086	272	447	494
ENSG00000091164.8	-1.06232	5.64734	0.00206213	0.00710607	0.135203	-1	478	416	653	108	257	263
ENSG00000055130.11	-1.06588	6.55304	0.00174146	0.00614526	0.135203	-1	671	791	1619	206	504	464
ENSG00000138764.9	-1.066	6.84941	0.00478808	0.0146066	0.135203	-1	1192	727	1789	252	773	412
ENSG00000113812.9	-1.06642	5.26394	0.00331391	0.0106814	0.135203	-1	362	344	461	75	194	219
ENSG00000100227.13	-1.06666	6.27692	0.00173314	0.00612058	0.135203	-1	628	760	1003	172	366	430
ENSG00000177042.9	-1.06727	4.13165	0.0108878	0.0294663	0.135203	-1	128	192	204	40	95	78
ENSG00000155329.7	-1.06784	4.9298	0.0109031	0.0294947	0.135203	-1	365	149	453	80	121	163
ENSG00000108296.6	-1.06834	4.32021	0.00625688	0.0183948	0.135203	-1	189	150	284	52	96	89
ENSG00000196177.8	-1.06846	5.31811	0.0026492	0.00880906	0.135203	-1	331	356	561	91	166	236
ENSG00000167257.6	-1.06868	3.69498	0.0129584	0.0340295	0.135203	-1	108	122	161	22	60	82
ENSG00000174915.7	-1.06908	4.15221	0.00770172	0.0219348	0.135203	-1	118	153	305	36	88	97
ENSG00000183020.9	-1.07009	5.3354	0.00200444	0.00693765	0.135203	-1	320	361	594	91	208	199
ENSG00000128585.13	-1.0714	7.68379	0.00402117	0.0125584	0.135203	-1	1721	2294	2067	488	1100	936
ENSG00000225022.1	-1.07191	5.83709	0.00190363	0.00664027	0.135203	-1	455	433	991	117	260	345
ENSG00000174720.11	-1.07255	5.05601	0.00460889	0.0141278	0.135203	-1	343	206	516	75	190	143
ENSG00000067208.9	-1.07347	5.65443	0.00324003	0.0104825	0.135203	-1	387	538	604	129	245	230
ENSG00000155324.5	-1.07384	4.34762	0.0052466	0.0158348	0.135203	-1	192	147	304	41	110	102
ENSG00000093010.7	-1.07418	6.33681	0.00390308	0.0122538	0.135203	-1	559	857	1103	162	310	557
ENSG00000158793.9	-1.07494	3.97932	0.0101688	0.0277519	0.135203	-1	100	164	226	36	69	86
ENSG00000050327.10	-1.07622	3.86643	0.0123355	0.0326815	0.135203	-1	115	152	169	24	81	80
ENSG00000176658.11	-1.07686	6.82504	0.00178944	0.00629418	0.135203	-1	847	1080	1672	218	561	670
ENSG00000114544.11	-1.07706	5.32347	0.00277746	0.00917946	0.135203	-1	406	333	481	83	208	209
ENSG00000215284.2	-1.07724	5.15561	0.00704908	0.0203454	0.135203	-1	217	383	522	90	122	217
ENSG00000172775.12	-1.07744	5.94287	0.00198985	0.00689681	0.135203	-1	558	393	1084	139	272	349
ENSG00000178982.5	-1.0784	5.50205	0.00283781	0.00935217	0.135203	-1	415	287	793	95	194	278
ENSG00000228451.3	-1.07849	3.25839	0.0152279	0.0389123	0.135203	-1	65	95	133	19	53	44
ENSG00000112245.5	-1.07894	9.04038	0.00264165	0.00878872	0.135203	-1	3972	5574	6702	1339	2799	2194
ENSG00000124942.9	-1.07902	12.4069	0.00429567	0.0133079	0.135203	-1	50588	57404	52073	13438	28809	23565
ENSG00000100221.6	-1.07965	6.517	0.0020717	0.00713373	0.135203	-1	749	735	1492	154	470	569
ENSG00000185651.10	-1.08015	5.93958	0.00203366	0.0070197	0.135203	-1	541	417	1065	137	250	373
ENSG00000111652.5	-1.08089	4.9588	0.00707658	0.0204184	0.135203	-1	219	247	565	52	125	225
ENSG00000071054.10	-1.08124	6.60467	0.00608225	0.017947	0.135203	-1	759	486	2205	201	572	446
ENSG00000133706.13	-1.08145	7.35124	0.00548437	0.0164383	0.135203	-1	1697	775	3025	462	640	809
ENSG00000141627.9	-1.08166	5.05854	0.0026316	0.00875844	0.135203	-1	265	301	485	69	154	192
ENSG00000031823.10	-1.08191	4.70461	0.00491356	0.0149369	0.135203	-1	175	227	450	46	149	136
ENSG00000104643.5	-1.08199	5.61172	0.00392932	0.0123186	0.135203	-1	542	257	788	110	260	230
ENSG00000218350.1	-1.08215	5.72885	0.00679041	0.0197498	0.135203	-1	478	253	1101	103	222	348
ENSG00000115267.5	-1.08237	4.83329	0.00719613	0.0206924	0.135203	-1	285	223	372	77	89	170
ENSG00000131236.12	-1.08378	8.01919	0.00148144	0.00533666	0.135203	-1	2366	1853	4251	584	1084	1548
ENSG00000137106.12	-1.08388	5.74943	0.0017111	0.00605663	0.135203	-1	534	419	727	122	235	304
ENSG00000165915.9	-1.08432	4.65366	0.0058825	0.0174382	0.135203	-1	159	258	380	49	118	148
ENSG00000137996.8	-1.08458	4.88196	0.0123605	0.0327336	0.135203	-1	310	121	562	77	135	136
ENSG00000160213.5	-1.08569	5.96573	0.00281687	0.00929324	0.135203	-1	417	429	1320	130	315	335
ENSG00000156599.6	-1.08627	7.314	0.00234424	0.00793335	0.135203	-1	1402	1538	1939	442	603	823
ENSG00000110955.3	-1.08749	9.14054	0.00643984	0.0188428	0.135203	-1	6268	2551	10053	1207	2267	3597
ENSG00000178980.10	-1.08914	6.22236	0.00250324	0.00839922	0.135203	-1	464	603	1475	162	315	449
ENSG00000100216.4	-1.0899	5.90578	0.00436095	0.0134718	0.135203	-1	517	321	1228	121	249	383
ENSG00000089195.10	-1.09014	4.97686	0.0160633	0.0407152	0.135203	-1	290	117	700	55	161	185
ENSG00000116898.7	-1.09031	5.42582	0.00407487	0.0127004	0.135203	-1	356	283	804	83	164	296
ENSG00000182704.6	-1.09102	6.16724	0.00973917	0.0267372	0.135203	-1	575	817	747	208	189	436
ENSG00000234825.2	-1.09173	6.78293	0.00339193	0.0108931	0.135203	-1	1218	686	1610	211	446	744
ENSG00000266282.1	-1.0929	5.71245	0.00138636	0.00503532	0.135203	-1	434	464	764	117	229	297
ENSG00000136783.9	-1.09302	5.13913	0.00432561	0.0133872	0.135203	-1	403	206	507	78	157	196
ENSG00000241478.1	-1.0932	3.32535	0.019072	0.0470267	0.135203	-1	60	66	215	23	47	48
ENSG00000047249.12	-1.09363	6.80137	0.00346765	0.0110843	0.135203	-1	1383	663	1423	272	537	534
ENSG00000161671.12	-1.09381	5.97401	0.00470822	0.0144002	0.135203	-1	661	387	983	148	195	423
ENSG00000166266.9	-1.09415	6.43204	0.00168358	0.00597524	0.135203	-1	937	589	1197	201	434	414
ENSG00000168264.6	-1.09457	7.69133	0.00402912	0.012579	0.135203	-1	1436	2152	2944	593	644	1161
ENSG00000103042.4	-1.09489	3.83223	0.00920248	0.0254946	0.135203	-1	111	140	184	33	76	60
ENSG00000267185.1	-1.09496	4.23415	0.00842192	0.0236355	0.135203	-1	122	177	306	38	70	124
ENSG00000087088.15	-1.09545	5.52075	0.00145176	0.00523993	0.135203	-1	393	360	731	103	243	213
ENSG00000169857.3	-1.09658	3.9556	0.0144002	0.0371462	0.135203	-1	122	78	336	33	64	91
ENSG00000251400.1	-1.09812	5.7248	0.00176396	0.00620926	0.135203	-1	470	500	657	106	242	312
ENSG00000124444.11	-1.09812	3.82266	0.00962216	0.026467	0.135203	-1	103	140	195	25	62	89
ENSG00000166347.13	-1.09947	5.06549	0.00539609	0.0162093	0.135203	-1	177	334	593	75	144	188
ENSG00000160113.5	-1.09984	5.50472	0.00212636	0.00728849	0.135203	-1	356	366	765	95	179	288
ENSG00000138801.4	-1.10091	6.52226	0.0012575	0.00463833	0.135203	-1	901	738	1247	211	399	509
ENSG00000225697.6	-1.10116	4.20881	0.00629366	0.0184911	0.135203	-1	160	130	312	31	108	93
ENSG00000226015.2	-1.1015	7.59052	0.00326667	0.0105522	0.135203	-1	1918	1054	3507	418	736	1232
ENSG00000073008.9	-1.10153	6.75377	0.00626417	0.0184103	0.135203	-1	1164	453	2051	255	432	620
ENSG00000126088.8	-1.10259	4.77244	0.00395002	0.0123696	0.135203	-1	224	210	458	45	129	174
ENSG00000228305.1	-1.10348	4.42696	0.0166735	0.0419961	0.135203	-1	158	117	478	37	74	161
ENSG00000142556.14	-1.10355	4.91976	0.0040063	0.0125226	0.135203	-1	252	309	359	73	124	164
ENSG00000147394.13	-1.10357	6.58425	0.00111212	0.00416437	0.135203	-1	865	759	1462	213	531	426
ENSG00000121486.7	-1.10383	5.33271	0.0031417	0.0102064	0.135203	-1	453	239	594	88	178	226
ENSG00000234106.3	-1.10424	4.28189	0.00816486	0.023034	0.135203	-1	178	104	371	49	80	99
ENSG00000130382.7	-1.10446	3.17357	0.0197721	0.0485137	0.135203	-1	44	83	168	20	37	49
ENSG00000168234.8	-1.1048	5.44747	0.0028237	0.00931399	0.135203	-1	308	473	572	95	241	195
ENSG00000145868.12	-1.10566	6.46259	0.00219684	0.00749349	0.135203	-1	974	685	1047	200	500	368
ENSG00000196526.6	-1.10587	6.55029	0.0124905	0.0330401	0.135203	-1	328	1203	1493	205	451	492
ENSG00000152778.7	-1.10639	5.77832	0.00367247	0.0116504	0.135203	-1	488	593	547	132	215	311
ENSG00000161011.15	-1.1065	6.93395	0.00236273	0.00798279	0.135203	-1	809	1233	1901	209	603	757
ENSG00000139505.10	-1.10673	6.72204	0.0037511	0.0118571	0.135203	-1	1295	556	1519	267	452	533
ENSG00000225137.1	-1.10691	6.89972	0.00179448	0.0063095	0.135203	-1	1193	702	2072	271	537	645
ENSG00000197746.9	-1.10696	10.0009	0.0182906	0.0454146	0.135203	-1	6550	14786	8065	2897	3213	5749
ENSG00000163938.12	-1.10721	5.93032	0.00366883	0.0116408	0.135203	-1	486	320	1343	133	292	320
ENSG00000143179.7	-1.10772	6.13534	0.00255798	0.00855342	0.135203	-1	436	535	1463	162	294	395
ENSG00000214719.5	-1.10874	2.55992	0.0181165	0.0450671	0.135203	-1	52	43	85	15	26	25
ENSG00000257093.2	-1.10914	6.88878	0.00160359	0.00572649	0.135203	-1	807	1256	1688	266	589	586
ENSG00000166128.8	-1.1097	5.90634	0.00556651	0.0166402	0.135203	-1	775	358	709	161	218	320
ENSG00000105289.10	-1.11031	5.07923	0.0185405	0.0459364	0.135203	-1	319	419	201	79	144	182
ENSG00000233837.1	-1.11051	2.60627	0.0188219	0.0465093	0.135203	-1	54	46	85	16	21	31
ENSG00000137547.4	-1.11074	6.28282	0.00866631	0.0242269	0.135203	-1	733	288	1747	154	365	451
ENSG00000105887.10	-1.11145	8.10334	0.00107234	0.00404071	0.135203	-1	2498	1970	4593	584	1210	1601
ENSG00000080823.16	-1.11182	4.15182	0.00892324	0.0248251	0.135203	-1	104	188	272	44	71	93
ENSG00000205890.3	-1.11302	2.77157	0.0147489	0.0379135	0.135203	-1	49	61	101	12	40	29
ENSG00000139679.10	-1.11324	4.28743	0.0191455	0.0471765	0.135203	-1	243	162	155	59	81	77
ENSG00000115425.9	-1.11364	3.72782	0.0203724	0.0497359	0.135203	-1	66	168	169	31	68	56
ENSG00000229161.2	-1.11374	5.51537	0.00576385	0.0171387	0.135203	-1	450	222	887	95	171	297
ENSG00000155508.9	-1.11379	7.34812	0.00198407	0.0068845	0.135203	-1	1818	1359	1750	386	723	848
ENSG00000182890.3	-1.11439	7.42904	0.00237779	0.00802634	0.135203	-1	1312	1078	3626	399	676	1010
ENSG00000151502.6	-1.11531	5.8087	0.00340353	0.0109227	0.135203	-1	352	654	737	99	299	309
ENSG00000070614.9	-1.11542	7.0555	0.00403765	0.0126014	0.135203	-1	944	1671	1347	286	631	712
ENSG00000087263.12	-1.11558	5.69995	0.00465292	0.01425	0.135203	-1	524	244	1004	115	210	306
ENSG00000189164.10	-1.116	3.2935	0.013911	0.0361259	0.135203	-1	87	95	109	20	56	40
ENSG00000148187.12	-1.11622	5.7481	0.00149924	0.00539185	0.135203	-1	493	377	894	115	215	327
ENSG00000186814.8	-1.11662	4.47121	0.00530107	0.015981	0.135203	-1	178	203	316	65	90	94
ENSG00000158773.10	-1.11712	5.00441	0.00719888	0.0206947	0.135203	-1	286	362	289	76	124	182
ENSG00000064932.11	-1.11753	5.41487	0.00478314	0.0145956	0.135203	-1	226	458	707	81	257	190
ENSG00000014824.8	-1.11758	6.7826	0.00162106	0.00578108	0.135203	-1	1162	673	1761	265	465	584
ENSG00000185189.11	-1.11802	4.19357	0.020493	0.0499577	0.135203	-1	92	114	454	44	104	65
ENSG00000102921.3	-1.11861	6.22688	0.00224669	0.00764099	0.135203	-1	526	865	907	173	394	330
ENSG00000144827.4	-1.11862	5.5137	0.00147612	0.00531916	0.135203	-1	367	331	831	109	228	205
ENSG00000240395.1	-1.11911	3.71249	0.00955867	0.0263159	0.135203	-1	120	83	224	24	54	82
ENSG00000142327.6	-1.11933	5.16984	0.0169628	0.0426097	0.135203	-1	159	504	433	59	226	170
ENSG00000008256.11	-1.11952	5.09595	0.00164897	0.00586814	0.135203	-1	275	283	553	76	162	173
ENSG00000180817.6	-1.11968	7.10963	0.010738	0.0291291	0.135203	-1	1638	481	2574	303	521	862
ENSG00000162290.11	-1.12059	5.42159	0.00184902	0.00647174	0.135203	-1	347	443	529	97	202	215
ENSG00000197019.4	-1.12094	4.99919	0.00593231	0.0175718	0.135203	-1	179	379	444	67	136	186
ENSG00000170248.9	-1.12154	7.59689	0.000948643	0.00362113	0.135203	-1	1861	1552	2752	501	830	934
ENSG00000169019.9	-1.12274	4.56154	0.0125627	0.0331836	0.135203	-1	248	93	464	48	101	138
ENSG00000198792.7	-1.12281	5.25655	0.00282941	0.00932781	0.135203	-1	315	409	435	95	173	180
ENSG00000005812.6	-1.12406	6.41359	0.00209362	0.00719446	0.135203	-1	931	501	1349	152	472	447
ENSG00000110429.9	-1.12433	6.19783	0.00267634	0.00889013	0.135203	-1	832	446	1075	212	289	329
ENSG00000128923.6	-1.12474	6.18061	0.00383463	0.0120676	0.135203	-1	907	375	1034	190	329	322
ENSG00000183726.6	-1.12495	6.57976	0.00263213	0.00875862	0.135203	-1	1128	576	1339	231	362	544
ENSG00000127554.12	-1.12516	4.38066	0.00599743	0.0177306	0.135203	-1	178	173	314	28	104	135
ENSG00000122873.7	-1.12529	5.02761	0.00755023	0.0215864	0.135203	-1	395	151	513	73	128	190
ENSG00000215086.2	-1.12537	6.23509	0.00269451	0.00894206	0.135203	-1	670	433	1483	131	327	495
ENSG00000150776.13	-1.12544	5.74616	0.00115872	0.00431441	0.135203	-1	503	419	798	137	213	277
ENSG00000168936.6	-1.12572	5.55981	0.00192969	0.00671329	0.135203	-1	370	504	577	100	206	267
ENSG00000197191.3	-1.1259	3.4077	0.0183317	0.0454947	0.135203	-1	49	114	178	21	56	49
ENSG00000057294.9	-1.12597	5.24641	0.00757661	0.0216485	0.135203	-1	349	161	825	69	193	210
ENSG00000112992.12	-1.12648	6.82114	0.00612929	0.0180598	0.135203	-1	1571	532	1440	264	506	581
ENSG00000141644.13	-1.12684	5.76528	0.000966498	0.0036832	0.135203	-1	455	458	845	139	232	263
ENSG00000186020.8	-1.12752	4.6575	0.00335746	0.0108028	0.135203	-1	248	184	371	67	113	109
ENSG00000117151.7	-1.12771	4.79232	0.00696698	0.0201872	0.135203	-1	252	216	418	94	92	110
ENSG00000198677.6	-1.12847	7.01213	0.000794455	0.00310238	0.135203	-1	1226	975	1978	312	628	586
ENSG00000137942.11	-1.12848	6.94509	0.00316337	0.0102678	0.135203	-1	1574	691	1612	297	542	621
ENSG00000068724.11	-1.12894	5.77641	0.000837801	0.00324966	0.135203	-1	464	423	916	123	254	280
ENSG00000163939.14	-1.1303	7.05245	0.0010809	0.00406559	0.135203	-1	1399	972	1847	288	719	597
ENSG00000183617.4	-1.13033	4.41004	0.0077488	0.0220485	0.135203	-1	144	228	293	36	83	146
ENSG00000106609.11	-1.13067	7.92272	0.00134261	0.00490144	0.135203	-1	2235	2288	3008	613	916	1319
ENSG00000122970.11	-1.13073	3.61626	0.00905755	0.0251385	0.135203	-1	111	108	156	33	51	54
ENSG00000107185.8	-1.13081	5.89593	0.000993964	0.00377543	0.135203	-1	462	559	887	141	248	317
ENSG00000148943.7	-1.13088	7.3796	0.00656158	0.0191657	0.135203	-1	1949	627	3085	339	782	925
ENSG00000169756.12	-1.13092	6.27273	0.00769503	0.0219191	0.135203	-1	1061	307	1114	152	392	408
ENSG00000162430.12	-1.13135	5.39773	0.00923717	0.0255792	0.135203	-1	201	566	532	108	170	211
ENSG00000060069.12	-1.13155	4.62201	0.00612227	0.0180449	0.135203	-1	148	261	381	38	136	136
ENSG00000112715.16	-1.13175	7.33145	0.00443536	0.0136537	0.135203	-1	1483	874	3203	498	519	763
ENSG00000151718.11	-1.1319	6.22725	0.00124504	0.00459881	0.135203	-1	738	514	1195	150	450	315
ENSG00000175595.10	-1.13248	4.99159	0.00318284	0.0103219	0.135203	-1	339	271	355	76	131	167
ENSG00000115825.5	-1.13282	5.80743	0.00136022	0.00494914	0.135203	-1	445	584	707	135	257	267
ENSG00000113522.9	-1.13296	7.40703	0.000802358	0.00312727	0.135203	-1	1518	1322	2708	388	922	715
ENSG00000218426.5	-1.13328	7.65157	0.00203563	0.00702519	0.135203	-1	1419	1338	4324	395	897	1196
ENSG00000164022.12	-1.13359	6.08673	0.00257009	0.00858909	0.135203	-1	722	353	1200	169	272	355
ENSG00000116212.10	-1.13437	4.79463	0.00196658	0.00683151	0.135203	-1	229	238	425	54	133	151
ENSG00000143322.15	-1.13558	7.29776	0.00326674	0.0105522	0.135203	-1	1979	831	2225	417	677	718
ENSG00000006451.3	-1.13599	6.18463	0.00114064	0.00425909	0.135203	-1	720	453	1241	177	328	349
ENSG00000069399.8	-1.13636	3.25093	0.015535	0.0395659	0.135203	-1	63	112	109	18	44	51
ENSG00000173442.7	-1.13651	6.1165	0.00153397	0.00550551	0.135203	-1	503	478	1428	142	310	394
ENSG00000075234.12	-1.13673	3.55103	0.00836983	0.0235261	0.135203	-1	91	106	172	18	59	67
ENSG00000054277.8	-1.13757	4.22936	0.015129	0.0387022	0.135203	-1	230	73	311	43	96	80
ENSG00000168216.6	-1.1381	5.6136	0.00324828	0.0105047	0.135203	-1	527	399	579	146	163	235
ENSG00000126106.9	-1.13816	2.64202	0.0184749	0.0457986	0.135203	-1	40	58	96	16	21	32
ENSG00000110422.7	-1.13907	8.01494	0.000871903	0.0033601	0.135203	-1	2567	2284	3190	559	1301	1262
ENSG00000266296.1	-1.13955	3.62395	0.00801151	0.0227052	0.135203	-1	95	86	228	29	53	60
ENSG00000213252.3	-1.14066	3.57174	0.00912845	0.0253123	0.135203	-1	104	81	201	32	46	55
ENSG00000015676.12	-1.14128	7.03727	0.000955727	0.00364742	0.135203	-1	983	1355	1826	289	582	707
ENSG00000142459.4	-1.14141	3.89475	0.0063964	0.0187327	0.135203	-1	105	154	205	28	68	83
ENSG00000095383.15	-1.1421	4.5599	0.0124465	0.0329331	0.135203	-1	109	316	302	50	111	120
ENSG00000173221.9	-1.14226	4.31706	0.00372952	0.011803	0.135203	-1	158	183	291	46	107	79
ENSG00000235720.1	-1.14257	3.72134	0.00565955	0.0168787	0.135203	-1	104	116	198	30	57	66
ENSG00000164039.10	-1.14367	3.31334	0.0151377	0.0387138	0.135203	-1	86	102	106	28	44	37
ENSG00000122008.11	-1.14371	5.36325	0.00183716	0.00643875	0.135203	-1	419	369	469	92	218	177
ENSG00000260668.1	-1.14442	3.2217	0.0175906	0.0439718	0.135203	-1	97	44	164	19	35	55
ENSG00000145901.10	-1.14571	5.68203	0.00171896	0.00607909	0.135203	-1	321	521	837	101	226	299
ENSG00000160613.8	-1.14608	5.71682	0.00129985	0.00477076	0.135203	-1	534	351	830	132	258	217
ENSG00000180574.3	-1.14674	8.22778	0.0010454	0.00394408	0.135203	-1	2687	2029	5402	706	1146	1696
ENSG00000222041.5	-1.14723	2.62772	0.0184263	0.0456963	0.135203	-1	45	50	100	11	19	42
ENSG00000196262.9	-1.14802	7.3819	0.000820395	0.00318616	0.135203	-1	1462	1121	3075	345	872	801
ENSG00000104388.10	-1.14817	7.47934	0.00198733	0.00688937	0.135203	-1	2042	980	2844	342	814	1042
ENSG00000243646.4	-1.14883	5.09546	0.00393419	0.01233	0.135203	-1	363	300	374	83	115	200
ENSG00000159720.7	-1.15014	6.97944	0.000862254	0.00332914	0.135203	-1	1239	1098	1618	266	536	721
ENSG00000249541.1	-1.15091	2.6617	0.0145641	0.0375143	0.135203	-1	60	37	104	13	25	34
ENSG00000219565.2	-1.1521	4.0596	0.0134358	0.035084	0.135203	-1	127	90	367	41	49	101
ENSG00000130768.10	-1.15217	3.41784	0.0113069	0.0304093	0.135203	-1	123	71	133	25	41	56
ENSG00000163946.9	-1.15239	7.70216	0.000669694	0.00267213	0.135203	-1	2121	1518	3098	459	1042	981
ENSG00000198721.8	-1.15257	4.2543	0.00392467	0.0123105	0.135203	-1	146	176	289	33	83	117
ENSG00000051620.5	-1.15376	6.51081	0.000844339	0.00327228	0.135203	-1	828	723	1421	202	345	540
ENSG00000149136.3	-1.1542	6.80395	0.00201318	0.0069581	0.135203	-1	1035	593	2258	214	516	639
ENSG00000228998.3	-1.15438	5.68769	0.00110237	0.00413288	0.135203	-1	510	405	727	137	208	240
ENSG00000103111.10	-1.15463	6.53142	0.000642349	0.00257636	0.135203	-1	860	813	1257	216	412	458
ENSG00000113068.5	-1.15519	5.29664	0.00172647	0.00610284	0.135203	-1	306	324	673	73	154	254
ENSG00000217555.7	-1.15593	3.83503	0.0204863	0.0499479	0.135203	-1	147	62	272	44	44	65
ENSG00000175793.10	-1.15596	6.89391	0.000748142	0.00294074	0.135203	-1	845	1054	2074	262	517	637
ENSG00000245694.4	-1.15619	5.15999	0.00441699	0.0136153	0.135203	-1	425	174	573	81	145	194
ENSG00000126461.10	-1.15652	5.56523	0.00199178	0.00690221	0.135203	-1	265	460	869	97	205	267
ENSG00000120451.6	-1.15718	6.8338	0.00201127	0.00695296	0.135203	-1	1012	1254	1172	291	450	570
ENSG00000135932.6	-1.15798	7.50762	0.00180132	0.00632732	0.135203	-1	1902	926	3380	397	826	947
ENSG00000128513.9	-1.15857	5.60754	0.00133147	0.00486652	0.135203	-1	499	388	650	134	189	224
ENSG00000227403.1	-1.15871	2.95451	0.0199837	0.0489613	0.135203	-1	76	38	140	16	24	49
ENSG00000123130.12	-1.15936	4.79944	0.00228729	0.00776051	0.135203	-1	276	171	476	58	138	134
ENSG00000233225.2	-1.15996	2.64487	0.0163431	0.0412998	0.135203	-1	44	66	78	9	27	38
ENSG00000165006.9	-1.16216	5.98622	0.00131102	0.00480698	0.135203	-1	499	412	1294	148	251	342
ENSG00000135900.3	-1.16219	5.51496	0.00114771	0.00428116	0.135203	-1	415	314	800	91	188	272
ENSG00000224668.1	-1.16222	5.82436	0.000665351	0.00265767	0.135203	-1	499	426	954	109	266	312
ENSG00000113558.12	-1.16246	7.77566	0.000815226	0.00317008	0.135203	-1	2323	1530	3246	450	943	1251
ENSG00000074800.9	-1.16279	10.2395	0.00157467	0.00563408	0.135203	-1	11087	8910	20213	2338	4234	8265
ENSG00000241837.2	-1.16381	5.36897	0.0115277	0.0308998	0.135203	-1	482	131	815	91	165	231
ENSG00000151914.13	-1.16406	9.74947	0.00134733	0.00491333	0.135203	-1	8468	8042	10166	2071	4665	3234
ENSG00000109270.8	-1.16444	5.78665	0.00086243	0.00332914	0.135203	-1	567	397	817	139	242	250
ENSG00000140854.8	-1.16532	3.24047	0.0150133	0.0384648	0.135203	-1	50	70	206	17	41	53
ENSG00000138796.10	-1.16532	5.21947	0.000942265	0.0036005	0.135203	-1	344	307	545	72	184	192
ENSG00000126267.4	-1.16579	6.77795	0.00166766	0.00592098	0.135203	-1	1016	704	2003	221	384	723
ENSG00000087842.6	-1.16587	3.45924	0.00873683	0.0243762	0.135203	-1	80	74	218	22	46	60
ENSG00000109686.11	-1.16639	5.79464	0.00086528	0.00333805	0.135203	-1	570	369	880	128	275	243
ENSG00000105968.14	-1.16693	7.59934	0.000753429	0.00295901	0.135203	-1	1829	1758	2530	348	1060	976
ENSG00000163393.8	-1.16855	4.69565	0.0161491	0.0408766	0.135203	-1	356	123	335	56	172	73
ENSG00000163071.6	-1.16879	5.1583	0.00203863	0.00703292	0.135203	-1	330	316	480	94	182	124
ENSG00000151413.12	-1.16971	4.78424	0.00284964	0.00937948	0.135203	-1	276	153	498	62	124	134
ENSG00000226950.2	-1.17043	5.93744	0.00275812	0.00912532	0.135203	-1	697	311	1036	110	256	385
ENSG00000133265.6	-1.17066	4.23342	0.00412253	0.0128317	0.135203	-1	138	144	352	34	75	117
ENSG00000213753.5	-1.17113	5.08298	0.00127405	0.00469001	0.135203	-1	295	291	506	72	133	195
ENSG00000083520.10	-1.17152	6.64178	0.00062651	0.00251939	0.135203	-1	938	814	1476	251	390	501
ENSG00000130940.10	-1.17165	5.84316	0.00072885	0.00287267	0.135203	-1	453	488	961	106	324	265
ENSG00000013561.13	-1.17177	6.69209	0.00113207	0.00423306	0.135203	-1	1130	631	1642	240	411	555
ENSG00000111077.12	-1.17309	3.97207	0.00336428	0.0108118	0.135203	-1	122	142	239	33	77	72
ENSG00000118495.13	-1.17341	2.88977	0.0158951	0.0403719	0.135203	-1	52	56	135	11	49	27
ENSG00000076924.7	-1.17402	4.45963	0.00275147	0.00910659	0.135203	-1	166	224	304	50	109	94
ENSG00000088448.9	-1.17443	6.45499	0.00221199	0.0075396	0.135203	-1	841	950	828	218	427	355
ENSG00000112697.11	-1.17488	9.05203	0.0106407	0.0289076	0.135203	-1	8033	3081	4788	1507	1622	2749
ENSG00000142669.9	-1.17507	4.53176	0.019121	0.0471285	0.135203	-1	131	114	622	42	76	161
ENSG00000083444.12	-1.17571	6.21746	0.00234968	0.00794742	0.135203	-1	873	375	1221	168	277	426
ENSG00000177565.11	-1.17572	8.97668	0.00209792	0.00720654	0.135203	-1	6466	2806	6858	1177	2422	2251
ENSG00000229644.4	-1.17576	6.96407	0.00113496	0.00424217	0.135203	-1	1079	740	2545	281	525	657
ENSG00000139842.10	-1.17677	6.622	0.000683176	0.00272065	0.135203	-1	875	663	1815	193	455	537
ENSG00000181381.9	-1.17779	4.10521	0.00450882	0.013843	0.135203	-1	125	139	309	47	69	73
ENSG00000121964.9	-1.17825	4.40857	0.00370712	0.0117442	0.135203	-1	207	141	351	32	124	104
ENSG00000198618.4	-1.17856	8.05879	0.00114846	0.00428312	0.135203	-1	2623	1769	4538	470	1083	1734
ENSG00000164091.7	-1.18027	7.34112	0.000439415	0.00184608	0.135203	-1	1578	1210	2534	330	741	865
ENSG00000104904.7	-1.18115	8.04524	0.000710173	0.00280821	0.135203	-1	2025	2221	4653	569	983	1576
ENSG00000141736.9	-1.18248	6.97984	0.00317427	0.0102959	0.135203	-1	815	1644	1398	279	473	730
ENSG00000163399.11	-1.18278	9.37544	0.00221336	0.00754287	0.135203	-1	8519	4049	8445	1743	2562	3167
ENSG00000117505.7	-1.18362	6.45082	0.00312141	0.0101547	0.135203	-1	1080	380	1463	183	398	453
ENSG00000168301.8	-1.18362	3.36043	0.00662256	0.0193255	0.135203	-1	95	89	133	24	39	52
ENSG00000236480.1	-1.18376	7.13342	0.00165923	0.00589672	0.135203	-1	1639	784	2201	317	517	806
ENSG00000087008.11	-1.18469	4.56086	0.00471638	0.0144204	0.135203	-1	193	262	263	57	79	132
ENSG00000135537.11	-1.18489	3.47919	0.0181061	0.0450534	0.135203	-1	129	44	196	25	41	60
ENSG00000104331.4	-1.18517	8.58879	0.0030672	0.00999949	0.135203	-1	4951	2324	4919	1016	1219	2094
ENSG00000002834.13	-1.18598	7.61655	0.000389983	0.00166373	0.135203	-1	1607	1744	3101	430	836	1036
ENSG00000027001.7	-1.18741	4.55514	0.005846	0.0173551	0.135203	-1	291	114	359	51	95	126
ENSG00000106853.12	-1.18789	4.01638	0.00680197	0.0197788	0.135203	-1	160	94	284	43	53	82
ENSG00000134897.9	-1.18848	4.12397	0.0038306	0.012063	0.135203	-1	158	105	327	34	78	92
ENSG00000047932.9	-1.1895	7.23677	0.000888311	0.00341763	0.135203	-1	1605	873	2596	356	648	729
ENSG00000141429.9	-1.18966	7.59983	0.000518151	0.00213374	0.135203	-1	1937	1383	3085	438	774	1045
ENSG00000109762.11	-1.18996	3.59299	0.00719993	0.0206947	0.135203	-1	136	83	156	28	58	49
ENSG00000169189.12	-1.19059	4.6575	0.00186725	0.00652691	0.135203	-1	204	242	359	51	99	146
ENSG00000088833.12	-1.19144	5.38705	0.000803582	0.00313006	0.135203	-1	289	372	747	86	198	207
ENSG00000122335.8	-1.19154	3.58938	0.00758219	0.0216577	0.135203	-1	137	85	150	23	67	49
ENSG00000113790.6	-1.19225	4.10863	0.00382952	0.0120617	0.135203	-1	148	104	338	37	74	87
ENSG00000070761.3	-1.19281	4.69245	0.00205109	0.00707063	0.135203	-1	178	260	401	55	102	143
ENSG00000117697.10	-1.19385	4.35978	0.00411158	0.0127997	0.135203	-1	176	121	412	36	86	123
ENSG00000170545.11	-1.19464	3.99552	0.00935656	0.0258595	0.135203	-1	77	143	331	36	56	89
ENSG00000140941.8	-1.19492	6.59328	0.0013747	0.00499591	0.135203	-1	620	1121	1340	216	512	386
ENSG00000214706.6	-1.19599	4.6383	0.00213291	0.00730727	0.135203	-1	169	209	468	43	122	133
ENSG00000168209.4	-1.19611	6.46025	0.00239801	0.00808132	0.135203	-1	1048	733	897	213	282	509
ENSG00000067082.10	-1.19685	7.47359	0.00903093	0.0250983	0.135203	-1	1125	797	4890	356	1111	628
ENSG00000109089.7	-1.1971	4.56383	0.00392973	0.0123186	0.135203	-1	198	236	309	34	97	160
ENSG00000175221.9	-1.19711	4.33673	0.00485807	0.0147888	0.135203	-1	112	216	336	33	91	119
ENSG00000181061.9	-1.19749	7.35822	0.00715869	0.0206132	0.135203	-1	1610	582	3773	464	648	672
ENSG00000155975.5	-1.1987	5.63986	0.000775755	0.00303959	0.135203	-1	508	343	791	105	272	202
ENSG00000182208.8	-1.1988	3.81704	0.00476397	0.0145419	0.135203	-1	90	128	250	28	73	61
ENSG00000204524.5	-1.199	4.71703	0.00731528	0.0209861	0.135203	-1	196	350	225	60	122	117
ENSG00000104728.11	-1.20075	5.63917	0.00149939	0.00539185	0.135203	-1	284	460	972	121	237	203
ENSG00000166734.13	-1.20091	7.22213	0.00130691	0.00479383	0.135203	-1	1674	1222	1761	411	510	717
ENSG00000167995.11	-1.20098	3.41474	0.0149537	0.0383387	0.135203	-1	106	45	213	25	40	53
ENSG00000105948.9	-1.20154	3.7449	0.00521115	0.0157432	0.135203	-1	102	94	259	28	51	74
ENSG00000150991.9	-1.20251	10.0892	0.000692394	0.00275261	0.135203	-1	8264	11659	14925	2202	4630	6073
ENSG00000138031.9	-1.20272	5.56073	0.00099283	0.00377267	0.135203	-1	336	532	623	95	225	233
ENSG00000185000.5	-1.20279	3.69575	0.00711536	0.0205175	0.135203	-1	98	106	224	23	42	87
ENSG00000117602.6	-1.20426	4.85769	0.00200232	0.00693224	0.135203	-1	227	244	494	60	173	101
ENSG00000111653.15	-1.20531	4.0922	0.00864029	0.0241761	0.135203	-1	123	221	161	38	71	84
ENSG00000090432.5	-1.2063	5.54137	0.00101177	0.00383677	0.135203	-1	511	369	586	94	180	272
ENSG00000139926.11	-1.20757	6.68123	0.0007044	0.00279015	0.135203	-1	855	803	1813	246	340	579
ENSG00000147475.10	-1.2078	7.18836	0.00076967	0.00301831	0.135203	-1	1682	1015	1982	356	554	736
ENSG00000211584.9	-1.20808	4.86401	0.00559782	0.0167283	0.135203	-1	153	349	438	65	94	174
ENSG00000161395.8	-1.20845	4.11097	0.017096	0.0428919	0.135203	-1	96	260	148	36	73	89
ENSG00000198951.7	-1.20873	5.22961	0.00182367	0.00639634	0.135203	-1	282	413	486	81	129	223
ENSG00000212789.3	-1.20921	2.69969	0.0138019	0.035893	0.135203	-1	47	73	74	12	23	38
ENSG00000205339.5	-1.21015	8.02543	0.00110518	0.00414175	0.135203	-1	2850	1362	4686	608	1129	1230
ENSG00000223723.1	-1.21015	3.17	0.0142618	0.036832	0.135203	-1	62	49	206	15	36	53
ENSG00000137944.12	-1.21016	4.66704	0.00110729	0.0041488	0.135203	-1	212	212	412	57	112	119
ENSG00000122406.8	-1.21049	7.8908	0.000378072	0.00161963	0.135203	-1	2159	1828	3953	440	1044	1357
ENSG00000188070.8	-1.21056	4.77249	0.00199526	0.00691036	0.135203	-1	195	305	361	64	123	120
ENSG00000172081.9	-1.21069	3.7232	0.0112755	0.0303425	0.135203	-1	66	167	181	30	62	55
ENSG00000197702.7	-1.21074	5.36931	0.00081421	0.00316746	0.135203	-1	372	366	595	72	242	178
ENSG00000108219.9	-1.21082	7.2156	0.000567162	0.00230782	0.135203	-1	1549	1214	1984	368	543	758
ENSG00000175198.10	-1.21107	3.96909	0.00502462	0.0152444	0.135203	-1	149	129	218	46	60	59
ENSG00000126005.10	-1.21184	3.19582	0.0131183	0.0343957	0.135203	-1	46	80	186	13	40	55
ENSG00000126858.12	-1.21193	5.09621	0.000861345	0.00332703	0.135203	-1	346	287	451	71	156	168
ENSG00000146416.11	-1.21221	5.13902	0.00545832	0.0163644	0.135203	-1	474	179	471	95	117	172
ENSG00000166821.4	-1.21249	6.13283	0.000777287	0.00304431	0.135203	-1	635	737	797	156	283	366
ENSG00000004700.11	-1.21338	5.35763	0.00287366	0.0094518	0.135203	-1	487	189	703	87	164	222
ENSG00000123080.6	-1.21377	4.03665	0.00986788	0.0270224	0.135203	-1	199	88	243	21	68	112
ENSG00000149929.11	-1.21432	3.50684	0.0176411	0.0440801	0.135203	-1	112	62	207	9	67	66
ENSG00000102699.5	-1.21448	6.18989	0.000306561	0.00134986	0.135203	-1	615	689	1059	145	361	348
ENSG00000130227.12	-1.21449	6.71499	0.000266799	0.00119324	0.135203	-1	873	911	1702	220	475	525
ENSG00000118418.10	-1.21525	4.9333	0.00197612	0.00686079	0.135203	-1	334	177	504	72	119	152
ENSG00000168564.5	-1.21592	4.65573	0.00150459	0.0054095	0.135203	-1	271	185	350	52	125	112
ENSG00000170606.9	-1.21632	8.22578	0.00036619	0.00157347	0.135203	-1	2899	2432	4452	672	1138	1627
ENSG00000142867.8	-1.21632	6.03611	0.000401181	0.00170364	0.135203	-1	624	489	1066	154	251	337
ENSG00000124570.13	-1.21723	5.77472	0.000818409	0.00317978	0.135203	-1	454	432	961	135	174	303
ENSG00000134899.13	-1.2177	4.72168	0.00130634	0.00479267	0.135203	-1	268	191	399	65	108	119
ENSG00000130962.13	-1.21923	5.21695	0.00170998	0.00605383	0.135203	-1	445	213	555	83	182	156
ENSG00000142675.12	-1.21931	3.40181	0.00654793	0.0191318	0.135203	-1	68	113	154	22	53	43
ENSG00000133794.13	-1.21942	4.59936	0.00198511	0.00688553	0.135203	-1	190	168	479	58	110	101
ENSG00000012061.11	-1.22002	4.53662	0.00251898	0.00844897	0.135203	-1	141	240	386	43	100	128
ENSG00000253785.1	-1.22059	6.09877	0.00201989	0.00698	0.135203	-1	634	355	1441	131	246	432
ENSG00000224415.1	-1.22207	4.90166	0.00202873	0.00700531	0.135203	-1	204	219	629	55	121	175
ENSG00000231234.1	-1.22312	7.02885	0.000518895	0.00213633	0.135203	-1	1085	959	2456	271	482	765
ENSG00000214262.3	-1.22329	5.52012	0.00341894	0.0109575	0.135203	-1	633	253	558	120	196	184
ENSG00000086827.4	-1.22388	5.06466	0.00107356	0.00404212	0.135203	-1	353	214	543	66	142	180
ENSG00000161091.8	-1.22553	5.42112	0.000669351	0.00267134	0.135203	-1	315	329	841	97	196	190
ENSG00000254719.1	-1.22658	2.50783	0.0203532	0.0496954	0.135203	-1	40	55	82	4	26	38
ENSG00000258021.1	-1.22708	3.95613	0.00352851	0.0112496	0.135203	-1	107	165	224	26	79	76
ENSG00000186660.14	-1.22742	7.17924	0.000241674	0.00109169	0.135203	-1	1442	1129	2185	309	664	692
ENSG00000085511.15	-1.22757	6.17446	0.000589334	0.00238858	0.135203	-1	581	765	951	127	397	332
ENSG00000188342.7	-1.228	5.65226	0.00192658	0.00670641	0.135203	-1	496	241	1037	108	195	272
ENSG00000088986.6	-1.22836	7.10213	0.00108877	0.00408768	0.135203	-1	1420	728	2619	261	566	792
ENSG00000196683.6	-1.22852	6.54747	0.000430505	0.00181277	0.135203	-1	678	810	1707	190	372	524
ENSG00000165959.5	-1.22877	6.10959	0.00214636	0.00734295	0.135203	-1	792	673	593	159	253	367
ENSG00000164331.5	-1.22893	4.39771	0.00360262	0.0114563	0.135203	-1	216	204	220	55	76	97
ENSG00000115840.9	-1.22904	4.64902	0.00125971	0.00464464	0.135203	-1	243	223	327	53	126	105
ENSG00000241007.1	-1.22958	5.07499	0.000797715	0.00311245	0.135203	-1	340	231	547	75	144	161
ENSG00000170584.5	-1.23002	5.41401	0.00443313	0.0136491	0.135203	-1	533	176	730	75	174	256
ENSG00000004660.10	-1.23027	2.98043	0.00895622	0.0249131	0.135203	-1	68	48	148	11	44	36
ENSG00000166619.7	-1.2303	6.56036	0.000459798	0.00192254	0.135203	-1	795	936	1302	216	343	508
ENSG00000104973.10	-1.23067	4.05061	0.00436353	0.013473	0.135203	-1	102	191	234	37	78	69
ENSG00000184564.8	-1.23129	6.23307	0.00286522	0.00942572	0.135203	-1	1005	324	1159	170	371	306
ENSG00000135477.7	-1.23134	3.22133	0.0100637	0.0274988	0.135203	-1	59	60	208	19	48	36
ENSG00000128881.12	-1.23208	5.03257	0.00527086	0.0159003	0.135203	-1	260	431	273	79	147	135
ENSG00000158716.4	-1.23247	4.00362	0.00864375	0.0241821	0.135203	-1	89	155	299	22	57	114
ENSG00000133812.10	-1.23276	6.07632	0.000793492	0.0030999	0.135203	-1	593	714	801	144	372	251
ENSG00000169242.7	-1.23341	5.63396	0.000655174	0.00262211	0.135203	-1	383	542	652	89	241	254
ENSG00000126653.11	-1.23368	4.53578	0.00379324	0.0119658	0.135203	-1	236	120	441	46	132	86
ENSG00000225531.1	-1.23527	3.41814	0.0057345	0.0170706	0.135203	-1	95	74	185	19	37	66
ENSG00000175348.6	-1.2357	6.22208	0.00045704	0.00191274	0.135203	-1	742	624	1045	177	251	406
ENSG00000138834.8	-1.23607	6.368	0.00127736	0.00469845	0.135203	-1	449	838	1550	171	463	310
ENSG00000168781.16	-1.23613	4.58541	0.0012379	0.00457608	0.135203	-1	184	213	400	53	120	95
ENSG00000154723.8	-1.23619	5.27022	0.00460099	0.0141072	0.135203	-1	394	149	838	72	202	174
ENSG00000125656.4	-1.23741	4.21131	0.00597928	0.0176911	0.135203	-1	116	125	424	31	68	118
ENSG00000162777.12	-1.23755	5.92733	0.0006058	0.00244674	0.135203	-1	546	639	714	117	254	337
ENSG00000115183.9	-1.23763	6.92187	0.000256502	0.00115025	0.135203	-1	1092	1050	1845	268	602	500
ENSG00000109917.6	-1.23764	4.8549	0.00203221	0.00701603	0.135203	-1	213	181	642	59	121	150
ENSG00000237765.2	-1.23794	5.00701	0.000791234	0.00309251	0.135203	-1	338	261	425	64	155	149
ENSG00000172366.15	-1.23797	4.29172	0.00392603	0.0123112	0.135203	-1	131	136	428	30	87	115
ENSG00000120594.11	-1.23831	6.50734	0.00365816	0.0116109	0.135203	-1	922	1084	642	212	412	391
ENSG00000160570.9	-1.23852	4.68118	0.00289514	0.00950725	0.135203	-1	159	305	354	47	102	149
ENSG00000165646.7	-1.2388	4.81231	0.00397394	0.0124319	0.135203	-1	390	172	305	60	121	136
ENSG00000074695.5	-1.23904	8.03598	0.00313672	0.0101938	0.135203	-1	3342	1400	3894	730	715	1365
ENSG00000129691.11	-1.23933	5.05484	0.000609904	0.0024601	0.135203	-1	263	311	517	70	161	145
ENSG00000152193.7	-1.24019	4.28832	0.00786832	0.0223473	0.135203	-1	196	106	365	54	47	106
ENSG00000165406.10	-1.24019	4.67239	0.00626663	0.0184146	0.135203	-1	143	342	307	43	152	103
ENSG00000236312.3	-1.24083	3.01012	0.00607208	0.0179198	0.135203	-1	64	78	110	12	40	40
ENSG00000110651.7	-1.24089	7.14288	0.000962882	0.00367018	0.135203	-1	1050	1684	1695	320	507	767
ENSG00000171444.13	-1.24119	6.57865	0.0023039	0.00781114	0.135203	-1	912	1148	763	208	444	430
ENSG00000225674.1	-1.2416	6.16481	0.000201926	0.000928931	0.135203	-1	639	564	1208	154	319	341
ENSG00000078674.13	-1.24173	7.86407	0.000316807	0.00138869	0.135203	-1	2262	2191	2949	501	1155	991
ENSG00000068001.9	-1.24294	4.73404	0.00277367	0.00916856	0.135203	-1	222	288	320	51	85	171
ENSG00000100504.11	-1.24294	6.14917	0.000717903	0.00283514	0.135203	-1	539	633	1222	160	215	425
ENSG00000154144.8	-1.24441	4.85687	0.000790164	0.00308951	0.135203	-1	241	268	435	62	143	120
ENSG00000065491.8	-1.24506	4.59605	0.00229616	0.00778775	0.135203	-1	190	264	305	64	99	95
ENSG00000110063.4	-1.24522	3.8789	0.00549776	0.0164709	0.135203	-1	114	91	311	24	54	93
ENSG00000232004.1	-1.24533	4.21936	0.00218418	0.00745447	0.135203	-1	182	139	287	46	64	92
ENSG00000117758.9	-1.24614	6.14802	0.000385574	0.00164872	0.135203	-1	683	533	1149	182	255	333
ENSG00000154518.5	-1.24661	7.12628	0.00288833	0.00949162	0.135203	-1	1728	571	2495	289	511	803
ENSG00000133985.2	-1.24689	5.61717	0.000907322	0.0034828	0.135203	-1	332	441	907	134	163	226
ENSG00000130724.4	-1.24753	5.92161	0.000569909	0.00231645	0.135203	-1	395	593	1064	120	232	346
ENSG00000205155.2	-1.24894	4.69305	0.00219852	0.00749645	0.135203	-1	212	256	362	61	74	150
ENSG00000065809.9	-1.24908	6.19841	0.007744	0.0220382	0.135203	-1	436	1126	608	110	395	379
ENSG00000184903.5	-1.2495	3.8486	0.00341912	0.0109575	0.135203	-1	125	112	240	22	87	58
ENSG00000177697.13	-1.24971	7.30396	0.000491181	0.00203582	0.135203	-1	1515	1253	2479	370	488	904
ENSG00000213593.5	-1.25006	5.96346	0.00142526	0.00515423	0.135203	-1	781	455	716	157	200	323
ENSG00000163069.8	-1.25012	5.0946	0.000495217	0.00205025	0.135203	-1	285	290	564	75	161	145
ENSG00000149418.6	-1.25021	7.26219	0.000456931	0.00191272	0.135203	-1	1536	1433	1889	333	544	863
ENSG00000104805.11	-1.25056	6.53105	0.00134854	0.00491436	0.135203	-1	718	1061	1134	217	272	540
ENSG00000116459.6	-1.2514	6.77045	0.00105594	0.00398126	0.135203	-1	1205	609	1907	220	376	660
ENSG00000156711.12	-1.25156	4.7814	0.00107994	0.00406279	0.135203	-1	185	275	453	61	125	119
ENSG00000128609.10	-1.25282	6.63669	0.0026525	0.00881847	0.135203	-1	1225	397	1806	227	392	490
ENSG00000123240.11	-1.25313	5.57773	0.000731971	0.00288269	0.135203	-1	394	532	570	83	255	219
ENSG00000100335.8	-1.25508	5.96621	0.000320932	0.00140478	0.135203	-1	592	528	929	114	243	371
ENSG00000118596.7	-1.25542	7.32993	0.00392516	0.0123105	0.135203	-1	1787	1804	1102	425	634	663
ENSG00000138758.7	-1.25557	7.54351	0.00030923	0.00135903	0.135203	-1	1668	1225	3636	376	897	860
ENSG00000233247.2	-1.25566	4.2698	0.00134406	0.00490478	0.135203	-1	146	153	359	37	91	90
ENSG00000067334.8	-1.2558	6.52719	0.000263785	0.00118062	0.135203	-1	857	635	1675	202	388	445
ENSG00000155846.12	-1.25603	5.31859	0.00169259	0.0060026	0.135203	-1	466	195	694	82	197	171
ENSG00000136830.7	-1.25675	8.23779	0.000459061	0.0019199	0.135203	-1	1956	2796	5707	555	1262	1710
ENSG00000179152.14	-1.25702	5.64579	0.00102111	0.00386506	0.135203	-1	596	267	814	95	239	241
ENSG00000105963.9	-1.25739	3.90499	0.00322337	0.0104405	0.135203	-1	115	108	293	22	66	87
ENSG00000188643.6	-1.25794	7.72029	0.00259969	0.00867408	0.135203	-1	1529	1150	5200	389	704	1374
ENSG00000229000.1	-1.25837	2.65314	0.010665	0.0289693	0.135203	-1	60	39	104	17	23	24
ENSG00000116209.7	-1.25921	7.53347	0.00174519	0.00615493	0.135203	-1	2335	1557	1756	467	603	942
ENSG00000177700.5	-1.2594	5.73933	0.00152448	0.0054725	0.135203	-1	371	415	1103	76	205	364
ENSG00000111144.5	-1.25948	6.56949	0.000251149	0.00112843	0.135203	-1	982	668	1524	206	397	463
ENSG00000120306.5	-1.25991	4.51268	0.00212731	0.0072899	0.135203	-1	151	202	428	51	74	127
ENSG00000110435.6	-1.26048	6.10195	0.000744271	0.00292615	0.135203	-1	805	387	1108	150	264	355
ENSG00000155893.7	-1.26053	4.65016	0.00942371	0.0259907	0.135203	-1	93	317	427	66	87	113
ENSG00000244097.1	-1.26137	3.59125	0.00923108	0.0255662	0.135203	-1	85	60	294	23	52	59
ENSG00000167766.13	-1.26205	6.4225	0.000467303	0.00194832	0.135203	-1	543	885	1467	175	444	351
ENSG00000149932.12	-1.26255	5.35411	0.00111837	0.00418609	0.135203	-1	274	488	542	82	155	227
ENSG00000213625.4	-1.26307	7.05079	0.00021774	0.000994261	0.135203	-1	1291	1212	1758	295	611	569
ENSG00000144115.12	-1.26345	5.23103	0.00697516	0.0201981	0.135203	-1	187	575	376	72	177	179
ENSG00000134049.3	-1.2636	5.31732	0.00183372	0.00642914	0.135203	-1	420	200	767	97	136	200
ENSG00000103260.4	-1.26394	6.34591	0.000594885	0.00240897	0.135203	-1	564	914	1165	146	318	483
ENSG00000114573.5	-1.26442	8.76163	0.00332197	0.0107055	0.135203	-1	6633	2321	4555	988	1664	2170
ENSG00000248092.2	-1.26473	2.21282	0.0138417	0.0359814	0.135203	-1	37	24	94	7	21	22
ENSG00000166173.9	-1.26577	3.28018	0.00930816	0.0257527	0.135203	-1	49	111	155	20	33	53
ENSG00000100258.13	-1.26673	4.45443	0.00129687	0.00476267	0.135203	-1	153	176	431	46	96	101
ENSG00000226138.3	-1.26677	3.38349	0.00330185	0.0106481	0.135203	-1	81	101	152	18	45	54
ENSG00000169032.5	-1.26721	6.27603	0.000201344	0.000926506	0.135203	-1	642	573	1480	155	332	393
ENSG00000232702.2	-1.2674	3.89343	0.00406376	0.012672	0.135203	-1	134	110	252	20	55	100
ENSG00000182952.4	-1.2675	6.35468	0.000178012	0.000831114	0.135203	-1	785	650	1289	154	346	441
ENSG00000197860.5	-1.26854	4.02922	0.00917286	0.025424	0.135203	-1	189	59	317	35	63	81
ENSG00000117500.8	-1.26891	7.2804	0.00181793	0.0063786	0.135203	-1	1993	780	2413	412	498	743
ENSG00000259918.1	-1.26944	4.09533	0.00362915	0.0115327	0.135203	-1	169	130	258	43	45	94
ENSG00000137509.5	-1.26955	5.78666	0.00157914	0.0056468	0.135203	-1	571	581	524	133	172	296
ENSG00000162688.11	-1.27056	5.93789	0.000581211	0.00235773	0.135203	-1	750	375	882	123	288	281
ENSG00000213839.4	-1.27072	5.75035	0.00173524	0.00612568	0.135203	-1	652	286	864	132	162	289
ENSG00000228343.1	-1.27188	1.83958	0.0147791	0.0379806	0.135203	-1	26	31	53	3	19	17
ENSG00000072195.10	-1.27203	3.75808	0.00954653	0.0262863	0.135203	-1	80	159	193	40	56	40
ENSG00000124593.10	-1.27208	3.34556	0.0153412	0.0391746	0.135203	-1	52	136	126	28	31	45
ENSG00000166136.11	-1.27385	4.81544	0.00419217	0.0130243	0.135203	-1	244	121	671	52	118	150
ENSG00000116133.7	-1.27389	9.40104	0.000933135	0.00357151	0.135203	-1	7131	6725	7085	1587	2155	3688
ENSG00000242498.3	-1.27439	4.01314	0.00153484	0.00550649	0.135203	-1	119	139	286	33	67	78
ENSG00000263219.1	-1.27459	4.9091	0.000723373	0.00285308	0.135203	-1	292	225	483	67	105	158
ENSG00000128039.6	-1.27539	5.49288	0.00193001	0.00671329	0.135203	-1	487	438	456	120	129	226
ENSG00000256849.1	-1.27657	4.1349	0.00293992	0.00964062	0.135203	-1	184	97	316	40	62	88
ENSG00000163328.9	-1.27675	3.00223	0.0175327	0.0438448	0.135203	-1	96	79	53	19	29	36
ENSG00000142541.11	-1.27783	9.41866	0.000238421	0.00107805	0.135203	-1	5705	5828	11772	1259	2682	3971
ENSG00000162413.12	-1.27802	5.97817	0.000207879	0.000952525	0.135203	-1	481	580	1069	118	327	272
ENSG00000125648.10	-1.27826	3.95583	0.00876744	0.0244468	0.135203	-1	96	215	159	24	62	93
ENSG00000155189.7	-1.27854	6.64683	0.00238422	0.00804363	0.135203	-1	1219	397	1876	202	381	549
ENSG00000205707.5	-1.2788	4.01061	0.00240068	0.00808739	0.135203	-1	179	101	249	37	69	67
ENSG00000145439.7	-1.27889	5.73736	0.000813494	0.003166	0.135203	-1	637	285	874	121	235	227
ENSG00000204084.7	-1.27978	4.75406	0.00183697	0.00643875	0.135203	-1	233	296	312	59	146	89
ENSG00000251032.1	-1.28052	3.12954	0.00357776	0.011389	0.135203	-1	65	75	148	18	36	40
ENSG00000152229.14	-1.28147	3.74797	0.00807026	0.0228297	0.135203	-1	98	136	200	40	31	64
ENSG00000117318.8	-1.28184	7.47304	0.0071315	0.020548	0.135203	-1	579	2612	2610	321	787	940
ENSG00000256294.3	-1.28384	3.55417	0.00403286	0.0125886	0.135203	-1	111	116	135	28	43	53
ENSG00000163795.9	-1.28481	2.90376	0.00548565	0.0164383	0.135203	-1	57	64	123	12	43	27
ENSG00000134882.11	-1.28494	6.14482	0.000436774	0.0018361	0.135203	-1	680	720	825	167	246	354
ENSG00000139168.3	-1.2851	4.76379	0.00103413	0.00390713	0.135203	-1	263	167	508	50	108	149
ENSG00000145390.7	-1.28554	7.04701	0.000324158	0.0014179	0.135203	-1	1478	899	2021	292	663	496
ENSG00000130741.5	-1.28634	8.08007	0.000424795	0.00178994	0.135203	-1	2822	1662	4853	651	931	1344
ENSG00000251369.3	-1.28653	3.91835	0.00337178	0.0108311	0.135203	-1	171	130	164	36	65	59
ENSG00000062370.12	-1.28674	4.12382	0.00168574	0.00598173	0.135203	-1	178	156	214	39	66	83
ENSG00000105402.3	-1.28806	5.73369	0.00108562	0.00407837	0.135203	-1	320	680	704	93	268	248
ENSG00000213110.2	-1.28952	2.12619	0.00981382	0.0269102	0.135203	-1	33	39	63	10	16	18
ENSG00000263232.2	-1.2896	4.23583	0.00303167	0.00990111	0.135203	-1	208	108	317	37	59	113
ENSG00000162994.11	-1.29047	3.1669	0.00688161	0.0199586	0.135203	-1	92	70	122	19	51	25
ENSG00000153006.9	-1.2911	5.55072	0.000423961	0.00178711	0.135203	-1	517	283	787	103	202	207
ENSG00000108666.5	-1.29133	3.05235	0.00449056	0.0137961	0.135203	-1	85	57	126	13	32	47
ENSG00000183291.11	-1.29276	7.10009	0.000609889	0.0024601	0.135203	-1	1621	883	2042	337	435	697
ENSG00000182606.10	-1.29284	6.24019	0.000415581	0.00175833	0.135203	-1	442	818	1307	168	306	352
ENSG00000099968.13	-1.29447	6.76777	0.000115213	0.000565906	0.135203	-1	973	909	1797	226	436	549
ENSG00000182319.5	-1.29456	5.02892	0.00124313	0.00459359	0.135203	-1	185	340	590	80	124	142
ENSG00000138613.9	-1.29468	5.18986	0.00284657	0.00937271	0.135203	-1	516	266	324	80	138	180
ENSG00000175390.8	-1.29509	5.41356	0.000348446	0.00150605	0.135203	-1	353	456	556	85	202	186
ENSG00000011638.6	-1.29612	6.05366	0.00102089	0.00386499	0.135203	-1	644	733	664	160	207	345
ENSG00000116604.12	-1.29627	4.74066	0.00346176	0.0110673	0.135203	-1	154	371	306	55	126	112
ENSG00000131174.4	-1.29647	6.66207	0.0023584	0.00797109	0.135203	-1	1235	448	1820	228	294	585
ENSG00000176396.9	-1.2981	4.68669	0.000981137	0.0037313	0.135203	-1	294	196	335	50	96	140
ENSG00000100324.9	-1.29812	3.89792	0.0025323	0.00848441	0.135203	-1	90	156	251	26	66	74
ENSG00000138757.10	-1.29852	8.07183	0.000192986	0.000893802	0.135203	-1	2934	2030	3918	586	1001	1372
ENSG00000058063.10	-1.29966	7.17077	0.000204376	0.000938333	0.135203	-1	1604	1044	2113	341	588	617
ENSG00000258501.1	-1.29999	4.89479	0.000487656	0.00202212	0.135203	-1	224	257	538	60	118	150
ENSG00000016391.5	-1.30092	4.24676	0.00165367	0.00588262	0.135203	-1	139	213	255	36	73	101
ENSG00000116688.12	-1.30113	7.09033	0.000135027	0.000651466	0.135203	-1	1184	1092	2403	280	516	718
ENSG00000143155.8	-1.30139	5.2479	0.000549004	0.00224296	0.135203	-1	407	256	611	81	129	206
ENSG00000150347.10	-1.30284	7.1565	0.0070025	0.0202426	0.135203	-1	849	2324	1006	270	680	656
ENSG00000253886.1	-1.30308	3.64644	0.00232594	0.00788053	0.135203	-1	110	111	186	18	54	70
ENSG00000197182.8	-1.30382	4.66244	0.00103771	0.00391827	0.135203	-1	168	265	412	44	135	105
ENSG00000168374.6	-1.30412	7.19037	0.000196157	0.000906903	0.135203	-1	1489	1007	2491	336	521	721
ENSG00000227097.4	-1.30452	5.18061	0.000523106	0.00215175	0.135203	-1	253	279	761	67	160	179
ENSG00000156675.11	-1.30492	7.87651	0.0008413	0.00326173	0.135203	-1	1507	3021	2989	573	832	1095
ENSG00000184292.5	-1.30579	9.73379	0.00886354	0.0246776	0.135203	-1	7109	12311	5336	2392	2257	4053
ENSG00000125691.8	-1.30681	8.25446	0.00120147	0.00446012	0.135203	-1	2194	1625	7795	715	1212	1349
ENSG00000233432.2	-1.30831	1.93795	0.0154241	0.039343	0.135203	-1	42	19	59	7	11	21
ENSG00000156671.7	-1.30843	7.13784	0.000889919	0.00342239	0.135203	-1	1308	1584	1486	387	444	612
ENSG00000177707.6	-1.30856	3.92281	0.0135803	0.0354015	0.135203	-1	222	48	230	30	76	58
ENSG00000185950.7	-1.30878	4.50681	0.00624672	0.0183678	0.135203	-1	191	152	457	23	168	79
ENSG00000176393.6	-1.30911	5.9404	0.000204838	0.00094022	0.135203	-1	564	520	974	93	274	346
ENSG00000168710.13	-1.30949	7.17531	0.000238271	0.0010779	0.135203	-1	1126	1622	1924	335	563	653
ENSG00000168538.11	-1.30991	5.6673	0.000150003	0.000714039	0.135203	-1	519	396	772	108	225	220
ENSG00000181481.9	-1.31065	4.66976	0.00122455	0.00453399	0.135203	-1	162	289	386	46	100	138
ENSG00000260212.1	-1.31071	1.4876	0.0178851	0.0446056	0.135203	-1	22	29	29	4	14	10
ENSG00000198431.11	-1.31114	8.56473	0.000696953	0.00276836	0.135203	-1	3640	1860	8322	762	1576	1865
ENSG00000100422.9	-1.31151	5.24163	0.000449567	0.00188445	0.135203	-1	278	394	581	72	136	213
ENSG00000236257.1	-1.31243	3.79478	0.00849688	0.0238281	0.135203	-1	179	61	221	25	43	85
ENSG00000134533.2	-1.31262	5.8091	0.00519684	0.0157103	0.135203	-1	459	749	475	157	131	282
ENSG00000134046.7	-1.31321	6.67022	0.000353854	0.0015272	0.135203	-1	932	623	2079	248	373	455
ENSG00000101290.9	-1.31409	7.01625	0.000522489	0.00214969	0.135203	-1	1279	1378	1381	311	424	640
ENSG00000224208.1	-1.31551	3.31591	0.00412605	0.0128383	0.135203	-1	78	68	198	19	32	56
ENSG00000104765.10	-1.31738	7.04694	0.000227496	0.00103472	0.135203	-1	896	1466	2044	287	606	538
ENSG00000198898.7	-1.31749	7.51103	0.000291011	0.00128875	0.135203	-1	1980	1082	3254	340	724	985
ENSG00000064012.17	-1.31787	5.30741	0.000208978	0.000956852	0.135203	-1	326	312	734	86	172	168
ENSG00000151729.5	-1.31841	5.00963	0.0028441	0.00936791	0.135203	-1	383	128	619	55	147	160
ENSG00000108292.12	-1.31868	5.83355	0.000440519	0.0018503	0.135203	-1	375	691	784	121	250	247
ENSG00000100599.11	-1.31873	2.89776	0.00809172	0.0228799	0.135203	-1	43	93	96	14	28	37
ENSG00000268723.1	-1.31972	2.77694	0.00369722	0.0117172	0.135203	-1	67	49	105	13	27	32
ENSG00000184983.5	-1.32034	5.95426	0.000346855	0.00150015	0.135203	-1	577	391	1225	118	217	355
ENSG00000138606.14	-1.32043	1.88409	0.0160031	0.040596	0.135203	-1	25	44	39	4	17	18
ENSG00000166145.9	-1.32055	7.41907	0.00129864	0.0047682	0.135203	-1	1328	2243	1704	384	531	931
ENSG00000023892.9	-1.32071	3.43204	0.0122666	0.0325393	0.135203	-1	49	139	160	27	30	53
ENSG00000141646.9	-1.32087	6.69478	0.000138369	0.000666203	0.135203	-1	1055	936	1366	211	503	419
ENSG00000170365.5	-1.321	3.62763	0.00378229	0.0119395	0.135203	-1	134	120	121	27	49	54
ENSG00000174917.4	-1.32127	3.79791	0.00178662	0.00628664	0.135203	-1	98	113	270	29	55	64
ENSG00000156735.6	-1.32152	6.35651	0.000165594	0.00077923	0.135203	-1	912	572	1254	164	317	421
ENSG00000261614.1	-1.32209	5.74507	0.00040255	0.00170906	0.135203	-1	360	398	1195	106	209	275
ENSG00000242247.6	-1.32337	5.05144	0.00037089	0.00159218	0.135203	-1	311	264	540	82	117	146
ENSG00000108958.4	-1.32343	2.41676	0.0056974	0.016976	0.135203	-1	38	49	84	9	18	29
ENSG00000090263.11	-1.32403	5.94673	0.000468697	0.00195313	0.135203	-1	564	404	1210	127	185	363
ENSG00000165389.6	-1.32417	7.65491	0.00364019	0.0115619	0.135203	-1	3159	1331	1606	491	683	945
ENSG00000164609.5	-1.3245	6.40042	9.48147e-05	0.000475952	0.135203	-1	861	710	1212	179	339	398
ENSG00000177225.12	-1.32458	5.71017	0.000601933	0.0024345	0.135203	-1	275	534	1033	97	235	249
ENSG00000083168.5	-1.32501	7.33025	0.000182107	0.000847877	0.135203	-1	1348	1747	2110	321	813	631
ENSG00000105355.4	-1.32534	5.52959	0.000421908	0.00178021	0.135203	-1	333	435	816	85	150	280
ENSG00000153339.9	-1.32648	6.86222	0.000122771	0.000599529	0.135203	-1	1249	889	1732	207	558	540
ENSG00000060656.14	-1.32676	7.32009	0.00217959	0.00744424	0.135203	-1	1122	2313	1401	373	558	765
ENSG00000257564.1	-1.32765	2.42748	0.00784885	0.0222989	0.135203	-1	44	30	109	8	20	29
ENSG00000213713.3	-1.32883	2.71522	0.0110565	0.0298355	0.135203	-1	68	66	61	8	40	24
ENSG00000133393.8	-1.32888	6.61566	0.000255422	0.00114596	0.135203	-1	931	591	1973	214	367	474
ENSG00000115365.7	-1.33028	6.98188	0.000123018	0.000600259	0.135203	-1	1321	950	1980	282	461	610
ENSG00000138738.6	-1.3308	2.54001	0.0059357	0.017579	0.135203	-1	59	39	89	7	30	26
ENSG00000186575.13	-1.33185	7.03218	0.000121747	0.000595473	0.135203	-1	1024	1066	2518	244	516	696
ENSG00000227890.1	-1.33229	4.87262	0.000680678	0.00271186	0.135203	-1	315	201	468	51	106	169
ENSG00000164142.11	-1.33488	5.01633	0.000504645	0.00208601	0.135203	-1	362	282	383	62	160	130
ENSG00000198042.6	-1.33562	5.90044	0.00120632	0.00447721	0.135203	-1	470	291	1501	127	223	292
ENSG00000137760.10	-1.33637	3.89552	0.00198682	0.00688887	0.135203	-1	137	86	300	27	64	70
ENSG00000147548.11	-1.3369	6.95527	0.000108394	0.000536261	0.135203	-1	1080	1246	1754	263	590	480
ENSG00000064666.9	-1.33696	6.0236	0.000387266	0.00165442	0.135203	-1	429	735	1007	103	260	377
ENSG00000114796.10	-1.33741	6.26232	0.00079858	0.00311517	0.135203	-1	923	725	709	140	425	282
ENSG00000137076.13	-1.33757	7.25822	0.000474326	0.00197369	0.135203	-1	996	1984	1936	279	689	734
ENSG00000156875.9	-1.3378	6.26646	0.00037194	0.00159484	0.135203	-1	986	516	996	185	299	318
ENSG00000168310.6	-1.33811	4.11528	0.00116374	0.00433136	0.135203	-1	172	167	208	36	64	84
ENSG00000177951.13	-1.33928	4.40124	0.00444761	0.0136892	0.135203	-1	122	304	227	45	78	101
ENSG00000185896.9	-1.33996	8.34376	0.000236289	0.00106998	0.135203	-1	3908	2265	4555	725	1136	1603
ENSG00000214944.5	-1.3402	5.10879	0.00163176	0.00581474	0.135203	-1	407	249	470	52	227	109
ENSG00000105829.6	-1.34082	4.78954	0.0022216	0.00756537	0.135203	-1	295	131	554	71	89	121
ENSG00000214111.3	-1.34115	2.41007	0.00622742	0.0183256	0.135203	-1	52	40	76	8	16	32
ENSG00000180011.6	-1.34127	6.30011	0.000133878	0.00064643	0.135203	-1	692	531	1588	143	332	398
ENSG00000154447.10	-1.34127	5.64487	0.000242041	0.00109282	0.135203	-1	475	525	589	85	230	243
ENSG00000117597.13	-1.34179	5.60927	0.000207735	0.00095234	0.135203	-1	366	549	679	95	230	205
ENSG00000151611.9	-1.3446	3.35237	0.00382794	0.0120588	0.135203	-1	83	117	116	20	50	37
ENSG00000215252.6	-1.34467	3.57271	0.0099203	0.0271498	0.135203	-1	51	104	275	26	63	33
ENSG00000140740.6	-1.34614	7.5805	0.000357835	0.00154115	0.135203	-1	2084	1024	3664	430	686	911
ENSG00000102547.14	-1.34733	4.56735	0.0136086	0.0354701	0.135203	-1	170	369	148	46	64	147
ENSG00000170791.13	-1.34794	5.40437	0.000281484	0.00125196	0.135203	-1	299	486	605	78	188	197
ENSG00000117118.5	-1.34888	5.72907	0.00154025	0.00552267	0.135203	-1	607	238	1037	97	165	323
ENSG00000175806.10	-1.34891	3.30589	0.00247346	0.00830987	0.135203	-1	109	68	144	20	37	46
ENSG00000135862.5	-1.34921	8.2373	0.00022453	0.00102224	0.135203	-1	3086	2664	4182	768	899	1422
ENSG00000213383.2	-1.34932	4.13646	0.00409754	0.0127625	0.135203	-1	178	98	339	21	61	120
ENSG00000102572.10	-1.34964	6.9593	5.63236e-05	0.000299733	0.135203	-1	1034	1132	2083	244	525	584
ENSG00000141720.7	-1.35009	6.33781	6.57554e-05	0.000343503	0.135203	-1	658	810	1235	160	336	380
ENSG00000260747.1	-1.35054	6.21238	0.000486911	0.00201948	0.135203	-1	772	393	1482	147	244	414
ENSG00000234629.1	-1.3515	3.2324	0.00262958	0.00875329	0.135203	-1	66	88	160	14	36	52
ENSG00000155254.8	-1.35222	6.33743	0.000345037	0.00149438	0.135203	-1	647	498	1839	153	291	441
ENSG00000243759.1	-1.35229	3.36011	0.00192725	0.0067075	0.135203	-1	99	85	150	15	43	54
ENSG00000198561.8	-1.35326	8.53333	0.000277062	0.00123348	0.135203	-1	2886	4583	4314	754	1614	1625
ENSG00000126351.8	-1.35334	3.82661	0.00457414	0.0140296	0.135203	-1	171	123	143	16	63	83
ENSG00000158006.9	-1.35384	4.97078	0.000377076	0.00161612	0.135203	-1	264	286	506	66	98	169
ENSG00000117676.9	-1.35424	5.6177	0.000141311	0.000678426	0.135203	-1	473	353	874	77	216	258
ENSG00000249774.1	-1.35464	5.09215	0.000705842	0.00279406	0.135203	-1	220	294	704	63	111	198
ENSG00000106591.3	-1.35542	6.33864	0.000796681	0.00310907	0.135203	-1	853	413	1633	194	229	415
ENSG00000100036.11	-1.35862	2.73407	0.00347602	0.0111079	0.135203	-1	55	65	90	13	24	31
ENSG00000225026.1	-1.35897	3.43324	0.00289046	0.00949692	0.135203	-1	91	66	223	22	39	51
ENSG00000198791.7	-1.35903	7.2224	5.32399e-05	0.000284963	0.135203	-1	1383	1202	2554	301	574	733
ENSG00000176390.10	-1.35935	4.835	0.00108181	0.00406733	0.135203	-1	303	141	570	58	131	113
ENSG00000185839.2	-1.35951	5.75005	0.000255491	0.00114599	0.135203	-1	389	444	1085	112	169	293
ENSG00000162694.9	-1.36058	4.06748	0.0043	0.0133168	0.135203	-1	223	69	274	34	66	76
ENSG00000170222.10	-1.361	2.91	0.00251983	0.00845028	0.135203	-1	68	63	112	15	26	36
ENSG00000225558.1	-1.3618	2.61444	0.00724931	0.0208065	0.135203	-1	41	38	136	13	25	23
ENSG00000054611.9	-1.36303	4.16918	0.00189066	0.0065975	0.135203	-1	111	225	245	34	85	72
ENSG00000091732.11	-1.36388	3.82548	0.00170483	0.00603904	0.135203	-1	117	99	281	26	46	79
ENSG00000231531.4	-1.36399	2.98324	0.00631302	0.0185303	0.135203	-1	77	44	149	16	21	44
ENSG00000196323.7	-1.36402	6.65303	0.000109394	0.000540823	0.135203	-1	880	1064	1339	184	501	411
ENSG00000153130.12	-1.36488	6.7102	0.000903387	0.00346842	0.135203	-1	1297	439	1960	220	403	488
ENSG00000214113.5	-1.365	4.18527	0.000885734	0.00340984	0.135203	-1	122	163	349	36	67	89
ENSG00000110723.7	-1.36521	5.80059	0.000622818	0.00250836	0.135203	-1	636	562	521	98	298	212
ENSG00000166046.6	-1.3656	5.22767	0.00121746	0.00451225	0.135203	-1	401	405	341	97	144	133
ENSG00000108270.6	-1.36761	5.51758	0.00036042	0.00155084	0.135203	-1	441	266	938	73	189	247
ENSG00000251603.1	-1.36813	1.85499	0.0150194	0.038475	0.135203	-1	45	25	36	7	17	11
ENSG00000070423.12	-1.36854	3.88648	0.00329102	0.0106206	0.135203	-1	81	113	349	23	58	80
ENSG00000148400.9	-1.3686	6.96807	0.000128965	0.000625811	0.135203	-1	1164	1335	1527	286	496	516
ENSG00000163281.6	-1.36937	4.95222	0.000728961	0.00287267	0.135203	-1	330	198	535	83	113	109
ENSG00000186687.11	-1.36998	5.39852	0.000313245	0.00137504	0.135203	-1	357	263	915	93	157	189
ENSG00000213445.4	-1.37022	3.23025	0.0183285	0.0454947	0.135203	-1	46	148	87	20	24	52
ENSG00000168291.8	-1.37094	5.81915	0.000123013	0.000600259	0.135203	-1	563	388	1015	93	231	300
ENSG00000147533.12	-1.37113	5.68555	9.14164e-05	0.00046102	0.135203	-1	503	377	897	105	189	252
ENSG00000131069.15	-1.37146	4.87468	0.000329007	0.00143673	0.135203	-1	327	229	407	56	141	115
ENSG00000171566.7	-1.37164	5.91959	7.59188e-05	0.000390096	0.135203	-1	642	486	888	133	238	260
ENSG00000169490.12	-1.37207	5.66492	0.000478116	0.00198746	0.135203	-1	680	341	613	100	184	258
ENSG00000249087.3	-1.37573	2.03819	0.01074	0.0291303	0.135203	-1	42	32	51	11	16	11
ENSG00000105810.5	-1.37595	8.29966	0.000163849	0.000772004	0.135203	-1	3344	1796	6084	569	1385	1482
ENSG00000101079.16	-1.37596	5.10759	0.000301243	0.00132771	0.135203	-1	334	216	671	58	147	171
ENSG00000167005.9	-1.37687	8.2382	5.24168e-05	0.00028072	0.135203	-1	3093	2327	4894	574	1179	1509
ENSG00000163932.9	-1.3775	5.24535	0.000191632	0.000888646	0.135203	-1	261	393	640	82	151	161
ENSG00000162704.11	-1.37758	7.96595	8.11012e-05	0.000414194	0.135203	-1	2771	1663	4169	469	1055	1179
ENSG00000184007.12	-1.3778	8.31918	9.74863e-05	0.000487774	0.135203	-1	2392	3441	4923	604	1173	1679
ENSG00000106351.8	-1.37813	4.34669	0.00113868	0.00425349	0.135203	-1	176	240	220	33	83	105
ENSG00000213443.2	-1.37849	6.54715	0.000718309	0.00283553	0.135203	-1	834	428	2276	175	385	448
ENSG00000160447.6	-1.38021	2.00603	0.0164325	0.0414861	0.135203	-1	27	20	93	3	23	16
ENSG00000159593.10	-1.3809	5.16639	0.000340712	0.0014805	0.135203	-1	352	205	730	71	151	157
ENSG00000214584.3	-1.38158	0.838772	0.0162035	0.0409974	0.135203	-1	17	10	24	2	7	7
ENSG00000129187.10	-1.38168	5.93297	5.77597e-05	0.000306494	0.135203	-1	473	553	1100	115	244	296
ENSG00000238132.2	-1.38187	4.83188	0.000716377	0.00283022	0.135203	-1	286	262	378	73	78	132
ENSG00000083123.10	-1.38205	4.88259	0.00024967	0.00112315	0.135203	-1	298	215	495	56	143	113
ENSG00000186806.5	-1.38273	2.11783	0.00898442	0.0249765	0.135203	-1	32	38	68	12	13	15
ENSG00000228638.1	-1.38283	2.35547	0.00748461	0.0214286	0.135203	-1	44	57	52	11	18	21
ENSG00000124067.12	-1.38304	5.44099	0.00025885	0.00115993	0.135203	-1	315	508	601	98	184	163
ENSG00000119950.16	-1.38428	5.6826	0.000424025	0.00178711	0.135203	-1	307	644	752	87	255	216
ENSG00000139291.9	-1.38438	6.17107	0.00103535	0.00391016	0.135203	-1	1092	389	837	139	274	356
ENSG00000169962.4	-1.3845	2.36044	0.00963931	0.0265102	0.135203	-1	25	64	73	7	24	22
ENSG00000100129.12	-1.38469	5.46431	7.80732e-05	0.000399833	0.135203	-1	444	394	620	80	187	207
ENSG00000167468.12	-1.38526	7.04207	0.00228655	0.00775942	0.135203	-1	488	1522	2737	203	483	787
ENSG00000055163.14	-1.38529	6.02686	0.0104219	0.0283547	0.135203	-1	396	1138	348	136	319	225
ENSG00000260023.1	-1.38581	2.6008	0.00551862	0.016521	0.135203	-1	52	71	59	9	25	29
ENSG00000124374.8	-1.38585	5.17735	0.000758179	0.00297514	0.135203	-1	487	281	364	70	143	170
ENSG00000125650.4	-1.3869	2.11732	0.00879701	0.0245219	0.135203	-1	34	50	45	9	15	18
ENSG00000136143.8	-1.38843	6.04799	0.0011775	0.00437817	0.135203	-1	949	281	1008	137	246	310
ENSG00000148672.7	-1.38938	7.62055	0.000178376	0.000832337	0.135203	-1	1811	1194	4181	377	687	1044
ENSG00000170638.5	-1.38986	4.75459	0.000810618	0.0031568	0.135203	-1	156	220	618	44	122	126
ENSG00000253051.1	-1.39039	4.41925	0.00261348	0.00871458	0.135203	-1	283	183	189	31	117	86
ENSG00000106683.9	-1.39066	4.50188	0.000626199	0.00251869	0.135203	-1	167	218	390	45	68	124
ENSG00000218227.3	-1.39122	6.77055	9.69575e-05	0.000485522	0.135203	-1	782	953	2169	194	405	584
ENSG00000104892.12	-1.39178	1.54956	0.0146079	0.0376086	0.135203	-1	21	23	48	1	14	15
ENSG00000104325.2	-1.39197	6.29279	5.55952e-05	0.000296369	0.135203	-1	751	552	1459	171	317	321
ENSG00000099817.7	-1.39235	5.33796	0.000683959	0.002722	0.135203	-1	243	343	895	67	129	245
ENSG00000261286.1	-1.39237	1.23412	0.0126731	0.0334276	0.135203	-1	23	18	27	3	9	10
ENSG00000073331.13	-1.39307	5.13496	0.000189113	0.000878508	0.135203	-1	326	369	438	73	149	142
ENSG00000134440.7	-1.39428	7.77757	0.000381671	0.00163278	0.135203	-1	2673	1117	3899	486	725	1054
ENSG00000148660.15	-1.39479	6.10986	0.000242733	0.00109487	0.135203	-1	589	847	743	119	302	326
ENSG00000138293.15	-1.39501	8.61794	6.87912e-05	0.000357645	0.135203	-1	4077	3678	5121	833	1399	1866
ENSG00000138061.7	-1.39555	8.43834	0.000165424	0.000778632	0.135203	-1	3873	2041	6297	769	1559	1232
ENSG00000233229.1	-1.39661	4.45366	0.000426417	0.00179596	0.135203	-1	180	154	450	40	87	104
ENSG00000134352.15	-1.39712	7.21273	0.000115492	0.000567048	0.135203	-1	1804	1235	1740	287	596	690
ENSG00000260552.1	-1.40316	2.81774	0.00814426	0.0229934	0.135203	-1	33	96	94	13	29	29
ENSG00000119801.8	-1.40342	7.08006	0.000113952	0.000560754	0.135203	-1	1282	1509	1529	285	557	558
ENSG00000138593.4	-1.40348	7.24504	0.00020543	0.000942706	0.135203	-1	1551	1678	1537	345	603	592
ENSG00000147421.12	-1.40354	5.27061	0.0010258	0.00387883	0.135203	-1	306	518	370	81	181	134
ENSG00000069329.11	-1.4052	7.71414	5.94414e-05	0.000313708	0.135203	-1	2288	1421	3577	434	793	959
ENSG00000167711.9	-1.40521	1.39082	0.0167735	0.0421915	0.135203	-1	15	30	32	5	8	11
ENSG00000134183.7	-1.40716	2.23319	0.00759387	0.021681	0.135203	-1	57	35	50	10	18	17
ENSG00000158882.8	-1.4076	3.27999	0.00178555	0.00628407	0.135203	-1	92	62	181	17	34	49
ENSG00000163626.12	-1.40777	4.92359	0.000726226	0.00286311	0.135203	-1	375	158	512	62	107	144
ENSG00000146859.5	-1.40782	4.32929	0.00186133	0.00650743	0.135203	-1	135	271	228	40	98	68
ENSG00000154845.11	-1.40808	7.10577	0.000126527	0.000615436	0.135203	-1	1360	849	2755	209	662	644
ENSG00000173786.11	-1.4086	6.20619	0.000144132	0.000689109	0.135203	-1	558	824	1086	117	263	427
ENSG00000122557.4	-1.40916	5.69839	8.71045e-05	0.000441683	0.135203	-1	491	338	1032	102	225	214
ENSG00000248208.1	-1.40971	3.30899	0.002249	0.00764744	0.135203	-1	62	101	173	14	38	53
ENSG00000109220.6	-1.40976	3.14998	0.00218088	0.00744589	0.135203	-1	80	94	105	13	38	42
ENSG00000234335.1	-1.40981	5.93147	0.000242171	0.00109314	0.135203	-1	388	444	1468	117	235	289
ENSG00000131269.11	-1.40992	4.91253	0.000366743	0.00157548	0.135203	-1	306	232	486	69	84	150
ENSG00000143256.4	-1.4104	3.76252	0.00212214	0.0072776	0.135203	-1	97	86	316	24	48	69
ENSG00000099849.10	-1.41056	4.9673	0.00123203	0.00455894	0.135203	-1	169	433	416	54	142	136
ENSG00000170634.7	-1.41094	2.84871	0.00254827	0.00852684	0.135203	-1	79	57	93	10	29	36
ENSG00000196576.10	-1.41098	8.30982	0.000237379	0.00107439	0.135203	-1	2067	4195	4088	611	1365	1365
ENSG00000183586.8	-1.41112	3.65824	0.00236785	0.00799718	0.135203	-1	73	97	292	22	47	62
ENSG00000156928.4	-1.41145	4.19953	0.000667195	0.00266388	0.135203	-1	178	126	336	26	72	101
ENSG00000100106.15	-1.41186	3.94425	0.00271952	0.00901537	0.135203	-1	69	154	330	28	71	60
ENSG00000146858.7	-1.41398	3.02082	0.00155571	0.00557055	0.135203	-1	72	68	129	12	39	33
ENSG00000153815.11	-1.41473	5.22265	0.00552411	0.0165348	0.135203	-1	147	613	419	72	188	127
ENSG00000109680.6	-1.41488	2.02358	0.00815689	0.0230193	0.135203	-1	52	26	45	6	19	15
ENSG00000196564.4	-1.41644	1.58296	0.011029	0.0297789	0.135203	-1	21	19	58	3	16	10
ENSG00000138642.10	-1.41645	4.10868	0.0013173	0.00482617	0.135203	-1	211	155	170	33	76	68
ENSG00000124074.7	-1.41673	3.28607	0.00377564	0.0119245	0.135203	-1	61	122	130	14	34	55
ENSG00000182359.9	-1.41678	3.09912	0.00351772	0.011223	0.135203	-1	97	78	89	20	28	35
ENSG00000255035.2	-1.41827	1.4732	0.0110516	0.0298354	0.135203	-1	15	29	41	4	12	10
ENSG00000188315.3	-1.41835	3.27235	0.00543229	0.0163022	0.135203	-1	61	122	126	9	50	47
ENSG00000126524.5	-1.41842	6.95298	3.12675e-05	0.000177148	0.135203	-1	1021	1024	2362	241	480	574
ENSG00000175416.8	-1.41878	6.94582	0.000197048	0.000910339	0.135203	-1	1144	754	2619	185	467	703
ENSG00000188677.9	-1.4199	2.4524	0.0123127	0.0326446	0.135203	-1	37	25	138	7	17	32
ENSG00000174791.6	-1.42055	3.35312	0.00941282	0.0259836	0.135203	-1	40	113	204	27	27	42
ENSG00000144655.10	-1.42106	4.79287	0.000560431	0.00228395	0.135203	-1	193	333	387	46	95	154
ENSG00000150403.13	-1.42159	6.27004	3.24876e-05	0.000183218	0.135203	-1	764	547	1407	150	331	321
ENSG00000133313.10	-1.42195	6.67349	4.41709e-05	0.000240528	0.135203	-1	817	895	1895	166	408	528
ENSG00000165046.8	-1.42213	2.69751	0.00544897	0.0163416	0.135203	-1	42	38	155	12	24	28
ENSG00000070770.4	-1.42259	6.99711	2.72297e-05	0.000156622	0.135203	-1	1120	1282	1896	249	542	538
ENSG00000005194.10	-1.42288	5.48727	9.04269e-05	0.000456527	0.135203	-1	484	340	700	74	165	241
ENSG00000139180.5	-1.42329	5.46087	0.000276046	0.00123043	0.135203	-1	561	262	667	80	159	224
ENSG00000147437.5	-1.42391	2.11282	0.0071356	0.0205567	0.135203	-1	45	29	63	10	19	11
ENSG00000146833.11	-1.42442	6.55248	0.000127596	0.000619981	0.135203	-1	928	1048	1003	196	390	373
ENSG00000177197.7	-1.42517	3.64229	0.00201131	0.00695296	0.135203	-1	135	68	232	17	51	65
ENSG00000162542.9	-1.4257	3.9402	0.000581109	0.00235773	0.135203	-1	132	159	210	31	54	70
ENSG00000164111.10	-1.42582	6.84923	0.00016905	0.000793272	0.135203	-1	1119	672	2429	197	405	632
ENSG00000141741.7	-1.42594	4.08875	0.00059197	0.00239769	0.135203	-1	117	179	282	26	75	79
ENSG00000243477.1	-1.42621	2.14283	0.0191669	0.0472167	0.135203	-1	25	31	97	12	20	7
ENSG00000167656.4	-1.42648	2.60045	0.00275374	0.00911245	0.135203	-1	66	44	84	12	24	23
ENSG00000099875.10	-1.42706	6.38299	2.73854e-05	0.000157311	0.135203	-1	703	835	1293	162	312	393
ENSG00000204104.7	-1.42713	4.67235	0.000147561	0.000703319	0.135203	-1	253	196	426	44	109	114
ENSG00000100380.8	-1.42918	6.99346	2.83896e-05	0.00016247	0.135203	-1	1308	1132	1832	231	498	614
ENSG00000163930.5	-1.42926	5.45979	6.10664e-05	0.00032155	0.135203	-1	360	434	707	75	168	223
ENSG00000004455.12	-1.42937	6.95665	4.90235e-05	0.000264076	0.135203	-1	876	1188	2344	225	468	617
ENSG00000164077.9	-1.43004	3.06866	0.00232177	0.00786882	0.135203	-1	53	70	172	13	31	42
ENSG00000231615.2	-1.43047	0.910108	0.011593	0.0310389	0.135203	-1	12	16	27	1	8	8
ENSG00000144843.7	-1.43075	1.89529	0.00868324	0.024265	0.135203	-1	29	44	37	4	17	16
ENSG00000162458.8	-1.43116	5.10949	0.000335149	0.00145941	0.135203	-1	304	363	470	74	91	184
ENSG00000136840.14	-1.43154	3.82111	0.00808751	0.0228715	0.135203	-1	104	136	242	40	18	73
ENSG00000108587.10	-1.43292	5.7065	7.35193e-05	0.000379347	0.135203	-1	463	581	656	93	225	229
ENSG00000233461.1	-1.43398	1.91838	0.0103141	0.0280945	0.135203	-1	23	21	88	6	15	15
ENSG00000130340.10	-1.43449	5.43838	0.000166246	0.000782099	0.135203	-1	318	302	997	75	198	182
ENSG00000179604.8	-1.43617	6.6433	3.9158e-05	0.000216481	0.135203	-1	848	1045	1466	184	360	502
ENSG00000183172.7	-1.4362	4.17316	0.00100531	0.0038154	0.135203	-1	132	224	225	26	76	90
ENSG00000169567.7	-1.43681	7.79003	0.000212222	0.000970983	0.135203	-1	2657	1170	4011	423	739	1143
ENSG00000106052.8	-1.4375	7.49584	5.64144e-05	0.000299872	0.135203	-1	1811	1916	2103	365	724	759
ENSG00000188313.8	-1.43751	6.00489	0.00012974	0.000628914	0.135203	-1	783	492	843	156	220	250
ENSG00000149547.10	-1.43832	6.62054	0.000345974	0.00149774	0.135203	-1	1242	498	1707	188	311	523
ENSG00000156218.8	-1.43852	2.80395	0.0027116	0.00899543	0.135203	-1	80	59	79	9	30	33
ENSG00000106608.12	-1.44007	6.45453	3.48119e-05	0.000195226	0.135203	-1	625	843	1639	159	355	402
ENSG00000118939.11	-1.44057	2.96782	0.00715667	0.020611	0.135203	-1	72	34	176	19	31	23
ENSG00000213930.6	-1.44094	3.30853	0.00190448	0.00664199	0.135203	-1	66	115	143	17	47	36
ENSG00000158856.13	-1.44125	2.44548	0.00871764	0.0243445	0.135203	-1	26	65	86	12	24	15
ENSG00000067560.6	-1.44136	8.82722	3.69059e-05	0.000205814	0.135203	-1	4672	3215	8146	842	1651	2255
ENSG00000101365.16	-1.44225	5.80291	0.000127929	0.000621437	0.135203	-1	604	344	1030	82	220	301
ENSG00000148090.7	-1.44243	3.76132	0.000482863	0.00200516	0.135203	-1	125	118	212	26	57	53
ENSG00000149489.4	-1.44263	2.17458	0.0147021	0.0378246	0.135203	-1	36	53	46	14	12	13
ENSG00000226432.3	-1.44368	4.74348	0.000168704	0.000792054	0.135203	-1	253	262	371	50	90	135
ENSG00000018408.10	-1.44393	5.91834	5.60967e-05	0.000298784	0.135203	-1	510	683	796	109	273	246
ENSG00000136068.10	-1.44395	10.0563	3.03209e-05	0.000172312	0.135203	-1	8091	9634	20354	2149	4474	4249
ENSG00000105953.10	-1.44451	7.15411	2.83957e-05	0.00016247	0.135203	-1	1234	1056	2872	261	564	659
ENSG00000130489.8	-1.44575	4.08123	0.00303286	0.00990324	0.135203	-1	105	166	326	14	68	108
ENSG00000188785.7	-1.44584	4.81923	0.00015719	0.000744609	0.135203	-1	279	282	359	57	119	108
ENSG00000229897.2	-1.44587	3.56285	0.0016667	0.00591871	0.135203	-1	141	73	181	25	37	54
ENSG00000139146.9	-1.44611	6.27045	3.03031e-05	0.000172264	0.135203	-1	713	722	1190	148	250	398
ENSG00000057019.11	-1.44693	7.9365	0.00114696	0.00428012	0.135203	-1	3745	950	3665	481	1029	1000
ENSG00000261549.2	-1.44695	5.35133	0.000106752	0.000529269	0.135203	-1	364	344	716	73	121	231
ENSG00000107262.12	-1.44729	7.75053	0.0011022	0.00413288	0.135203	-1	1269	3379	2083	435	896	860
ENSG00000160685.9	-1.44797	6.74888	1.57222e-05	9.55734e-05	0.135203	-1	998	902	1852	213	424	461
ENSG00000119681.7	-1.44801	4.2619	0.000426055	0.00179485	0.135203	-1	212	144	287	42	60	87
ENSG00000267427.1	-1.44851	4.35378	0.000795969	0.00310695	0.135203	-1	112	236	358	31	87	97
ENSG00000232320.5	-1.44882	1.64111	0.0110197	0.0297624	0.135203	-1	17	29	54	5	8	16
ENSG00000138029.9	-1.44907	6.86924	6.88904e-05	0.00035806	0.135203	-1	757	1299	2008	229	418	551
ENSG00000133943.15	-1.44938	2.90637	0.0109774	0.0296697	0.135203	-1	35	116	79	16	26	30
ENSG00000251034.1	-1.45144	1.40511	0.0122864	0.032584	0.135203	-1	19	25	36	4	14	6
ENSG00000164291.12	-1.45256	3.35494	0.00422421	0.0131085	0.135203	-1	147	50	136	21	35	44
ENSG00000168303.5	-1.45302	4.82544	0.000138015	0.000664846	0.135203	-1	291	191	514	54	107	127
ENSG00000114439.14	-1.4532	7.8022	4.8549e-05	0.000261825	0.135203	-1	2464	1990	2943	525	811	841
ENSG00000241852.5	-1.45336	2.92625	0.00124948	0.00461243	0.135203	-1	65	64	126	11	30	36
ENSG00000266753.2	-1.45346	2.8481	0.0118724	0.0316358	0.135203	-1	59	102	49	15	33	21
ENSG00000234009.1	-1.45382	6.19601	0.000139753	0.000671817	0.135203	-1	571	453	1760	129	275	360
ENSG00000104880.13	-1.45474	4.4528	0.000174304	0.00081524	0.135203	-1	184	222	329	38	84	103
ENSG00000103047.3	-1.45616	4.32397	0.00102135	0.00386517	0.135203	-1	167	105	482	33	76	98
ENSG00000062582.9	-1.45636	6.0796	0.000212038	0.000970381	0.135203	-1	689	384	1397	106	223	391
ENSG00000167383.4	-1.45709	4.90528	0.00014164	0.000679829	0.135203	-1	267	322	395	59	108	135
ENSG00000126803.8	-1.45753	4.69269	0.00146932	0.00530022	0.135203	-1	232	349	205	48	102	113
ENSG00000205423.7	-1.45767	4.84501	0.000613938	0.00247529	0.135203	-1	390	169	399	60	94	132
ENSG00000199377.1	-1.45783	0.740063	0.0192441	0.0473688	0.135203	-1	12	14	21	2	8	4
ENSG00000104626.10	-1.45815	5.86166	0.00051597	0.00212713	0.135203	-1	649	244	1258	109	205	282
ENSG00000142082.10	-1.45822	3.80934	0.00185017	0.00647454	0.135203	-1	96	182	171	24	44	75
ENSG00000158092.2	-1.45837	6.2731	3.18373e-05	0.00017988	0.135203	-1	883	622	1087	163	274	336
ENSG00000196390.6	-1.45968	0.952946	0.0196038	0.048139	0.135203	-1	18	8	33	2	5	10
ENSG00000183943.5	-1.46048	6.0388	3.85055e-05	0.000213383	0.135203	-1	749	446	1082	114	261	308
ENSG00000188243.8	-1.46085	5.17274	0.000113472	0.00055869	0.135203	-1	289	252	789	68	149	149
ENSG00000138459.4	-1.46092	6.15218	8.13987e-05	0.000415598	0.135203	-1	917	528	895	136	266	323
ENSG00000104228.8	-1.4619	5.01631	0.000100668	0.000502193	0.135203	-1	242	310	583	50	128	162
ENSG00000071051.9	-1.46246	5.28127	0.000206397	0.000946909	0.135203	-1	404	392	467	48	186	188
ENSG00000215900.4	-1.46291	2.0735	0.0103021	0.0280713	0.135203	-1	21	35	88	11	12	14
ENSG00000165526.4	-1.46325	4.97808	0.000139154	0.00066946	0.135203	-1	283	209	655	53	125	148
ENSG00000162734.8	-1.4649	5.67646	5.63549e-05	0.000299814	0.135203	-1	338	486	1018	88	214	227
ENSG00000185900.5	-1.46499	5.55342	0.000222559	0.00101401	0.135203	-1	469	500	548	111	125	218
ENSG00000157224.9	-1.46519	6.899	0.000234191	0.00106126	0.135203	-1	1528	782	1729	304	331	495
ENSG00000149115.9	-1.46571	7.35047	1.64734e-05	9.97462e-05	0.135203	-1	1471	1627	2439	334	586	719
ENSG00000113282.9	-1.46634	8.15138	3.68374e-05	0.000205494	0.135203	-1	3030	2745	3590	612	976	1234
ENSG00000251791.1	-1.46638	6.13296	0.00340333	0.0109227	0.135203	-1	804	912	336	135	250	328
ENSG00000184743.8	-1.4667	8.84906	0.000190503	0.000883856	0.135203	-1	6362	2508	6883	916	1685	2067
ENSG00000110660.9	-1.46768	6.06205	0.00292311	0.00958889	0.135203	-1	783	189	1558	137	195	337
ENSG00000230079.1	-1.46781	3.33137	0.00110051	0.00412757	0.135203	-1	80	102	153	12	43	50
ENSG00000100412.11	-1.46785	5.47679	2.68905e-05	0.000154767	0.135203	-1	421	358	780	83	162	208
ENSG00000064393.11	-1.46837	7.80205	0.000118034	0.000578995	0.135203	-1	2127	2530	2565	554	723	846
ENSG00000188707.4	-1.46843	4.73596	0.00307453	0.0100163	0.135203	-1	423	200	183	47	109	116
ENSG00000125249.6	-1.46973	6.91128	0.000515094	0.00212493	0.135203	-1	1465	474	2478	218	471	548
ENSG00000131408.9	-1.47092	5.77872	0.000399781	0.00169886	0.135203	-1	335	785	656	89	225	259
ENSG00000137642.8	-1.47193	5.34827	0.00948403	0.0261298	0.135203	-1	229	744	217	79	127	205
ENSG00000167705.7	-1.47232	1.99933	0.0125721	0.0331991	0.135203	-1	22	43	64	5	7	27
ENSG00000159186.4	-1.4724	1.88844	0.00678319	0.019735	0.135203	-1	45	24	45	4	12	20
ENSG00000180211.5	-1.47285	8.16653	0.000108168	0.000535283	0.135203	-1	2139	1982	6798	467	1037	1520
ENSG00000172840.2	-1.47383	4.65704	0.000626024	0.00251853	0.135203	-1	179	337	294	43	120	94
ENSG00000231566.1	-1.47431	1.20568	0.0194899	0.0478975	0.135203	-1	28	15	23	4	11	5
ENSG00000166452.7	-1.47448	3.75363	0.00081508	0.00317008	0.135203	-1	131	100	236	15	61	67
ENSG00000186792.11	-1.47581	2.05649	0.00475413	0.0145198	0.135203	-1	29	28	86	4	15	22
ENSG00000108298.5	-1.47626	8.66043	3.00068e-05	0.000170737	0.135203	-1	3291	3042	8619	754	1477	1901
ENSG00000006007.7	-1.4763	7.56554	0.000148078	0.00070542	0.135203	-1	1746	2282	2045	359	576	995
ENSG00000159579.9	-1.47834	6.38784	3.71073e-05	0.000206813	0.135203	-1	967	708	1109	184	289	345
ENSG00000150764.9	-1.47848	4.42698	0.000516337	0.00212769	0.135203	-1	273	118	348	40	82	93
ENSG00000127666.8	-1.47884	2.3521	0.014613	0.0376164	0.135203	-1	16	74	73	7	23	20
ENSG00000143815.10	-1.4815	6.97252	0.00147201	0.00530722	0.135203	-1	1738	393	2414	210	506	586
ENSG00000163681.10	-1.48176	6.76764	1.40138e-05	8.65406e-05	0.135203	-1	1106	949	1673	229	428	416
ENSG00000116171.11	-1.48386	6.67498	2.33008e-05	0.00013584	0.135203	-1	1077	790	1686	208	329	479
ENSG00000183723.8	-1.4839	8.23254	1.99237e-05	0.000117936	0.135203	-1	2789	3218	4007	605	1153	1240
ENSG00000113742.8	-1.48396	7.0136	4.43652e-05	0.000241373	0.135203	-1	1534	1018	1791	293	512	440
ENSG00000219699.2	-1.48416	4.29832	0.000294616	0.00130285	0.135203	-1	196	201	241	42	77	71
ENSG00000203326.5	-1.48424	5.52387	2.21249e-05	0.000129761	0.135203	-1	432	353	850	84	176	205
ENSG00000134851.7	-1.48444	7.43634	0.00064098	0.00257199	0.135203	-1	2712	967	1975	409	551	695
ENSG00000186448.10	-1.48529	5.16402	8.48239e-05	0.000431347	0.135203	-1	389	333	457	77	122	150
ENSG00000084234.12	-1.48654	9.13573	6.2907e-05	0.000330396	0.135203	-1	5027	6514	6929	1212	1782	2524
ENSG00000132141.9	-1.48834	1.93933	0.0174424	0.0436662	0.135203	-1	24	58	28	6	17	13
ENSG00000120256.4	-1.48847	7.4187	7.3897e-05	0.000381083	0.135203	-1	1851	995	3372	364	538	778
ENSG00000167920.4	-1.48848	3.68432	0.00075155	0.00295351	0.135203	-1	147	112	156	21	46	62
ENSG00000198513.6	-1.48903	2.23385	0.00834147	0.023457	0.135203	-1	66	33	42	7	23	15
ENSG00000175387.11	-1.48981	7.92945	3.80949e-05	0.000211552	0.135203	-1	2062	2877	3112	404	1084	1031
ENSG00000133872.9	-1.49087	8.23947	0.000102927	0.000511604	0.135203	-1	3432	2505	4280	702	744	1456
ENSG00000104691.10	-1.49099	4.24891	0.000695351	0.00276258	0.135203	-1	196	116	365	44	49	87
ENSG00000170145.4	-1.4916	6.1336	7.6561e-05	0.000393068	0.135203	-1	682	814	757	112	308	306
ENSG00000158470.5	-1.4922	6.85579	0.000261893	0.001173	0.135203	-1	1212	1284	1210	244	284	612
ENSG00000189334.4	-1.49242	8.9347	0.000419717	0.00177258	0.135203	-1	3870	2453	13004	1019	1479	2330
ENSG00000260804.2	-1.49254	4.49813	0.000716507	0.00283022	0.135203	-1	196	293	219	37	102	90
ENSG00000142892.10	-1.49273	5.80042	0.00388579	0.0122057	0.135203	-1	931	198	736	133	129	266
ENSG00000256211.1	-1.49288	4.85869	0.000131532	0.000636598	0.135203	-1	267	297	404	52	89	151
ENSG00000167671.7	-1.49484	4.97474	0.00033884	0.0014741	0.135203	-1	186	415	451	53	125	141
ENSG00000213064.4	-1.49494	4.83677	0.000301195	0.00132771	0.135203	-1	362	253	295	56	111	114
ENSG00000197329.6	-1.49529	4.12323	0.000704183	0.00278997	0.135203	-1	159	213	176	31	70	72
ENSG00000234322.1	-1.49568	1.0591	0.0190016	0.0468906	0.135203	-1	24	18	15	3	6	9
ENSG00000112576.8	-1.49584	6.21308	3.71734e-05	0.000207119	0.135203	-1	758	472	1462	117	280	372
ENSG00000139722.2	-1.49677	5.13076	5.34806e-05	0.000286169	0.135203	-1	275	344	602	76	135	126
ENSG00000256913.1	-1.49751	2.65196	0.00185439	0.00648565	0.135203	-1	54	46	115	11	18	31
ENSG00000042445.9	-1.49989	5.91354	7.39959e-05	0.000381487	0.135203	-1	759	379	938	111	199	295
ENSG00000065243.14	-1.49989	7.29034	4.01746e-05	0.000221175	0.135203	-1	1975	1049	2333	324	628	578
ENSG00000189266.7	-1.50023	3.28238	0.0036315	0.0115382	0.135203	-1	117	39	187	21	32	38
ENSG00000138399.13	-1.50076	5.34922	0.000832447	0.00322957	0.135203	-1	480	154	878	89	140	162
ENSG00000244073.1	-1.50255	3.45993	0.000714251	0.00282372	0.135203	-1	110	107	140	19	36	53
ENSG00000168140.4	-1.50333	5.32655	0.000230157	0.00104452	0.135203	-1	483	384	416	63	129	221
ENSG00000136153.13	-1.50493	7.01498	6.48443e-05	0.000339126	0.135203	-1	1643	809	2018	289	489	457
ENSG00000059691.7	-1.50651	4.23834	0.000419677	0.00177258	0.135203	-1	167	117	412	26	76	92
ENSG00000164674.11	-1.50772	1.20469	0.00795905	0.0225808	0.135203	-1	15	18	39	3	10	7
ENSG00000146085.7	-1.50851	5.93369	4.80262e-05	0.000259157	0.135203	-1	699	537	796	136	181	267
ENSG00000130363.6	-1.50878	3.95539	0.000280407	0.00124747	0.135203	-1	133	150	243	34	59	53
ENSG00000044115.15	-1.50907	9.58283	9.31367e-06	6.00503e-05	0.135203	-1	7588	6758	12281	1333	2879	3577
ENSG00000134470.14	-1.50912	2.04907	0.0108777	0.0294523	0.135203	-1	15	53	66	7	16	15
ENSG00000162999.8	-1.50958	2.54486	0.00252511	0.00846185	0.135203	-1	63	41	87	13	15	25
ENSG00000144959.5	-1.51058	6.2161	0.000492311	0.00203913	0.135203	-1	955	493	1084	197	149	329
ENSG00000148719.9	-1.51067	6.88934	8.20986e-06	5.3644e-05	0.135203	-1	1030	1142	1960	226	435	514
ENSG00000078967.7	-1.5122	2.65817	0.00391961	0.0122994	0.135203	-1	39	82	79	13	26	19
ENSG00000173599.9	-1.51232	6.38566	5.79385e-05	0.000307293	0.135203	-1	701	1005	1052	141	272	437
ENSG00000101276.10	-1.51248	2.35161	0.00884819	0.0246422	0.135203	-1	26	69	66	10	11	26
ENSG00000147316.8	-1.51283	5.35128	4.12817e-05	0.000226246	0.135203	-1	464	328	590	86	132	175
ENSG00000170903.6	-1.51292	4.94956	6.53885e-05	0.000341779	0.135203	-1	352	258	425	51	121	139
ENSG00000116044.11	-1.51342	7.52304	9.65456e-06	6.19889e-05	0.135203	-1	1723	1877	2634	324	794	731
ENSG00000239789.1	-1.51357	3.45928	0.00047952	0.00199285	0.135203	-1	88	97	197	18	37	53
ENSG00000136273.7	-1.51402	4.50774	0.000189406	0.000879427	0.135203	-1	205	153	471	49	77	90
ENSG00000249245.2	-1.5142	3.95592	0.000357732	0.00154106	0.135203	-1	137	154	231	27	45	81
ENSG00000104823.4	-1.51523	5.35712	0.000131716	0.000637324	0.135203	-1	240	399	867	82	126	191
ENSG00000134014.12	-1.51587	5.56814	1.53249e-05	9.35931e-05	0.135203	-1	492	387	766	73	192	220
ENSG00000229562.1	-1.516	2.60015	0.00276481	0.00914257	0.135203	-1	43	72	79	7	21	32
ENSG00000234130.2	-1.51605	5.74682	3.24672e-05	0.000183215	0.135203	-1	641	369	845	109	187	225
ENSG00000205560.8	-1.51714	0.889231	0.0186303	0.0461281	0.135203	-1	13	20	19	1	10	5
ENSG00000102302.7	-1.51812	3.54387	0.000539531	0.00220949	0.135203	-1	85	108	216	16	48	53
ENSG00000168092.9	-1.51942	8.0027	4.45056e-05	0.000241994	0.135203	-1	2965	1486	4806	447	903	1236
ENSG00000113580.10	-1.51971	8.04533	4.07056e-05	0.000223766	0.135203	-1	2179	3098	3583	364	1249	1154
ENSG00000158669.7	-1.51972	6.14343	7.31649e-06	4.82669e-05	0.135203	-1	669	562	1292	127	281	295
ENSG00000165655.14	-1.52103	2.80868	0.00582169	0.017294	0.135203	-1	50	88	83	20	16	24
ENSG00000182700.3	-1.52221	4.57765	0.00210257	0.0072185	0.135203	-1	221	326	182	58	90	70
ENSG00000152234.11	-1.52394	8.67993	7.93539e-05	0.00040589	0.135203	-1	5037	2381	7171	714	1283	2138
ENSG00000105339.6	-1.52444	5.45435	0.000471718	0.0019644	0.135203	-1	317	301	1060	72	255	110
ENSG00000179044.11	-1.52521	1.02626	0.0097929	0.0268648	0.135203	-1	19	18	21	3	9	5
ENSG00000110080.14	-1.52524	6.07481	8.6965e-06	5.65226e-05	0.135203	-1	571	699	1050	118	275	278
ENSG00000113273.11	-1.52555	4.16802	0.00035123	0.00151694	0.135203	-1	213	105	311	28	76	75
ENSG00000143158.6	-1.52573	4.98879	0.000258253	0.00115754	0.135203	-1	429	188	463	60	100	150
ENSG00000204634.8	-1.52604	5.95904	0.000207449	0.000951261	0.135203	-1	589	291	1517	128	235	234
ENSG00000233404.2	-1.52638	5.1372	2.89177e-05	0.000165252	0.135203	-1	321	271	674	63	151	132
ENSG00000255437.1	-1.52667	2.59645	0.00164425	0.00585377	0.135203	-1	63	51	81	11	27	18
ENSG00000073464.7	-1.52853	3.94326	0.00282798	0.00932504	0.135203	-1	243	104	131	32	48	65
ENSG00000102312.15	-1.52875	2.68689	0.00135159	0.00492449	0.135203	-1	45	59	116	13	21	25
ENSG00000147010.13	-1.5291	4.72691	0.0072003	0.0206947	0.135203	-1	201	64	834	54	102	95
ENSG00000155016.13	-1.53003	3.88585	0.000510141	0.00210638	0.135203	-1	130	164	190	30	42	68
ENSG00000233426.2	-1.53066	6.65864	1.12803e-05	7.13867e-05	0.135203	-1	834	991	1733	159	369	500
ENSG00000162368.9	-1.53094	7.98206	0.000101581	0.000506072	0.135203	-1	3192	1353	4488	530	754	1143
ENSG00000154328.11	-1.53108	4.30592	0.0001975	0.000911578	0.135203	-1	138	176	402	42	66	78
ENSG00000082146.8	-1.53333	3.83709	0.000389452	0.00166184	0.135203	-1	134	137	208	30	40	64
ENSG00000039560.9	-1.53498	5.2985	4.55942e-05	0.000247267	0.135203	-1	265	426	699	61	166	169
ENSG00000146530.7	-1.53599	3.05169	0.00460922	0.0141278	0.135203	-1	85	87	88	24	28	18
ENSG00000266876.1	-1.53602	3.65693	0.000671534	0.00267832	0.135203	-1	99	94	264	28	37	51
ENSG00000142784.11	-1.53615	5.30292	0.000974431	0.00370809	0.135203	-1	211	613	454	53	189	164
ENSG00000176454.8	-1.53637	4.10134	0.000146442	0.000698885	0.135203	-1	162	150	278	36	57	68
ENSG00000086062.8	-1.53762	8.71284	0.000105406	0.000523015	0.135203	-1	3464	5239	5158	1015	1147	1687
ENSG00000131558.10	-1.53821	7.54072	7.85028e-06	5.14945e-05	0.135203	-1	1764	1935	2606	365	687	751
ENSG00000105650.14	-1.53905	0.783603	0.0157232	0.0399682	0.135203	-1	12	18	18	2	5	7
ENSG00000005238.14	-1.5401	4.47719	0.000195995	0.000906378	0.135203	-1	193	174	434	54	65	83
ENSG00000105379.5	-1.5404	3.9764	0.000617884	0.00249011	0.135203	-1	96	138	346	30	46	74
ENSG00000166595.7	-1.54076	4.79734	0.000111957	0.00055226	0.135203	-1	245	232	516	38	89	157
ENSG00000164649.15	-1.5416	4.72769	0.000398645	0.00169559	0.135203	-1	229	221	500	22	130	132
ENSG00000188512.5	-1.54202	2.93075	0.012396	0.0328137	0.135203	-1	80	34	160	8	12	57
ENSG00000188931.3	-1.54232	2.9236	0.00211249	0.00724855	0.135203	-1	57	96	87	15	22	33
ENSG00000104613.6	-1.54265	6.00678	8.30461e-06	5.42439e-05	0.135203	-1	617	477	1235	119	252	255
ENSG00000163629.8	-1.5441	6.79399	0.000115789	0.000568284	0.135203	-1	825	1559	1199	193	462	441
ENSG00000157184.5	-1.54453	5.17104	4.59911e-05	0.000249047	0.135203	-1	274	369	624	61	112	183
ENSG00000138271.4	-1.54511	5.51746	0.0012639	0.00465914	0.135203	-1	718	216	608	109	106	204
ENSG00000106460.13	-1.54683	7.60796	5.90336e-05	0.000312001	0.135203	-1	2623	1426	2480	441	629	741
ENSG00000215712.4	-1.54728	3.98123	0.000416845	0.00176247	0.135203	-1	179	103	267	36	49	59
ENSG00000234213.1	-1.54998	3.41191	0.00284338	0.0093672	0.135203	-1	142	51	172	17	26	60
ENSG00000133731.5	-1.55013	4.95223	0.000290273	0.0012861	0.135203	-1	352	144	648	58	118	121
ENSG00000254685.1	-1.55049	4.89599	4.7382e-05	0.000256129	0.135203	-1	338	217	479	50	109	133
ENSG00000090975.8	-1.55104	3.41661	0.00102275	0.0038681	0.135203	-1	62	103	219	15	52	37
ENSG00000176209.6	-1.5512	4.49058	0.000243368	0.00109667	0.135203	-1	184	256	314	37	62	122
ENSG00000128791.7	-1.55234	7.11604	6.80445e-05	0.00035436	0.135203	-1	1893	756	2201	250	500	607
ENSG00000162512.11	-1.55374	5.54166	0.000284762	0.0012641	0.135203	-1	690	311	524	97	131	211
ENSG00000078902.11	-1.55423	5.18781	2.61791e-05	0.000151143	0.135203	-1	275	391	606	59	136	165
ENSG00000197265.4	-1.55505	5.63992	2.03551e-05	0.000120143	0.135203	-1	497	329	1003	82	180	231
ENSG00000148926.5	-1.55549	3.46784	0.00341251	0.0109439	0.135203	-1	131	105	114	27	50	20
ENSG00000106392.5	-1.55846	6.60781	9.69055e-05	0.000485393	0.135203	-1	1306	507	1637	209	355	345
ENSG00000179981.9	-1.55952	4.40255	5.80015e-05	0.000307425	0.135203	-1	175	209	351	36	87	81
ENSG00000137203.6	-1.55962	5.44809	4.99648e-05	0.000268677	0.135203	-1	365	498	611	83	206	126
ENSG00000120675.4	-1.56075	5.98532	2.56456e-05	0.000148433	0.135203	-1	712	392	1186	116	203	294
ENSG00000231841.1	-1.56161	4.51737	0.000387525	0.00165515	0.135203	-1	227	120	512	32	80	117
ENSG00000232951.1	-1.56185	3.72456	0.000346837	0.00150015	0.135203	-1	132	85	257	21	57	49
ENSG00000163807.4	-1.5621	4.70721	9.4135e-05	0.00047314	0.135203	-1	244	297	317	45	87	121
ENSG00000148225.11	-1.56418	3.04654	0.0014153	0.00512733	0.135203	-1	53	103	116	14	36	27
ENSG00000122642.6	-1.5649	6.51216	9.64358e-06	6.19399e-05	0.135203	-1	998	725	1470	175	280	419
ENSG00000006125.12	-1.56504	7.96409	2.73921e-05	0.000157311	0.135203	-1	2854	1584	4579	566	768	956
ENSG00000263789.1	-1.56662	2.33144	0.00884015	0.0246236	0.135203	-1	19	71	73	9	22	14
ENSG00000137693.9	-1.56791	7.19361	7.52789e-06	4.95486e-05	0.135203	-1	1503	1135	2600	264	673	474
ENSG00000137806.4	-1.56836	4.28278	8.90359e-05	0.000449996	0.135203	-1	219	141	315	35	68	82
ENSG00000213412.3	-1.56965	2.33719	0.00611479	0.0180257	0.135203	-1	35	31	116	12	10	21
ENSG00000163659.8	-1.57019	7.293	3.78703e-05	0.000210558	0.135203	-1	2007	919	2634	271	722	531
ENSG00000100266.12	-1.57075	6.10426	9.02738e-06	5.8408e-05	0.135203	-1	800	593	936	114	257	303
ENSG00000089063.10	-1.57178	5.78825	6.57738e-06	4.38287e-05	0.135203	-1	523	473	970	86	193	268
ENSG00000224892.2	-1.57248	2.02875	0.00225744	0.00767048	0.135203	-1	34	43	51	7	16	13
ENSG00000237406.1	-1.57371	4.13078	0.000861562	0.00332718	0.135203	-1	248	90	260	38	56	65
ENSG00000147419.12	-1.57379	5.96608	4.41377e-06	3.04195e-05	0.135203	-1	567	572	1074	115	205	279
ENSG00000013288.4	-1.5743	6.39474	1.00236e-05	6.40695e-05	0.135203	-1	884	846	1092	174	314	295
ENSG00000117543.14	-1.57458	3.11911	0.000621737	0.0025051	0.135203	-1	85	64	152	16	24	40
ENSG00000252139.1	-1.57572	2.13659	0.0038882	0.0122112	0.135203	-1	51	30	61	3	25	14
ENSG00000262202.2	-1.57592	2.12685	0.018637	0.0461323	0.135203	-1	20	75	33	9	11	18
ENSG00000134030.9	-1.57668	4.5081	0.000187417	0.000871284	0.135203	-1	200	278	264	36	105	79
ENSG00000244716.2	-1.57676	1.43238	0.00374517	0.0118465	0.135203	-1	26	18	41	4	7	12
ENSG00000142973.8	-1.57686	2.69638	0.00595706	0.0176338	0.135203	-1	79	71	42	14	23	20
ENSG00000143178.8	-1.5769	0.938526	0.0173065	0.043373	0.135203	-1	17	20	16	4	3	8
ENSG00000225259.3	-1.57924	2.79734	0.000875346	0.00337196	0.135203	-1	70	70	83	9	26	31
ENSG00000140391.10	-1.58069	7.80985	1.33906e-05	8.31431e-05	0.135203	-1	2430	2262	2812	451	677	979
ENSG00000001460.13	-1.58098	3.11729	0.000869952	0.00335398	0.135203	-1	80	51	184	14	29	38
ENSG00000253313.1	-1.58275	3.35696	0.00124582	0.00460076	0.135203	-1	109	118	92	15	37	46
ENSG00000137393.8	-1.58283	5.66109	9.68049e-05	0.000485152	0.135203	-1	678	412	573	104	137	229
ENSG00000137628.12	-1.58314	4.2299	0.00584878	0.0173577	0.135203	-1	177	240	174	49	21	92
ENSG00000126247.5	-1.58356	7.31766	6.94324e-05	0.000360573	0.135203	-1	1392	1266	3246	250	375	960
ENSG00000232973.4	-1.58478	2.62976	0.00336768	0.0108208	0.135203	-1	63	71	56	8	34	16
ENSG00000170561.8	-1.58528	6.36074	6.14814e-05	0.000323459	0.135203	-1	764	433	1990	133	364	303
ENSG00000149313.6	-1.58636	6.20365	1.23022e-05	7.70889e-05	0.135203	-1	878	487	1254	113	277	336
ENSG00000106615.5	-1.58643	4.63606	0.000199	0.000917487	0.135203	-1	177	334	309	45	99	90
ENSG00000133619.13	-1.58811	3.01131	0.00142316	0.00514777	0.135203	-1	47	103	118	14	26	34
ENSG00000117614.5	-1.58876	5.33026	8.43053e-06	5.495e-05	0.135203	-1	444	326	628	69	152	164
ENSG00000145029.7	-1.58902	2.68233	0.00203788	0.00703167	0.135203	-1	38	73	105	15	20	20
ENSG00000267253.1	-1.5904	4.22979	0.000110528	0.00054565	0.135203	-1	164	188	293	39	76	55
ENSG00000141504.7	-1.59063	4.16732	0.000294213	0.00130137	0.135203	-1	140	216	244	39	70	52
ENSG00000205873.2	-1.59068	1.35656	0.0189166	0.0467119	0.135203	-1	11	38	26	3	12	7
ENSG00000134905.11	-1.59078	5.17122	0.000130865	0.000633701	0.135203	-1	324	199	864	70	151	113
ENSG00000065613.9	-1.59169	8.21628	1.83794e-05	0.000109742	0.135203	-1	3602	1773	5377	601	1052	1109
ENSG00000032444.11	-1.59246	4.3561	5.96337e-05	0.000314454	0.135203	-1	194	203	301	33	67	96
ENSG00000007047.10	-1.59291	4.17449	0.000268728	0.00120129	0.135203	-1	142	229	222	36	67	62
ENSG00000259205.2	-1.59391	1.13297	0.00553485	0.0165575	0.135203	-1	22	17	26	3	6	9
ENSG00000104154.5	-1.59455	4.63163	2.61612e-05	0.000151087	0.135203	-1	224	208	456	44	97	92
ENSG00000267809.1	-1.5949	6.60257	1.48392e-05	9.10365e-05	0.135203	-1	907	725	1961	141	311	514
ENSG00000140299.6	-1.59497	7.6602	1.80764e-05	0.000108108	0.135203	-1	2674	1408	2874	405	697	777
ENSG00000005884.13	-1.59534	7.89675	1.25093e-05	7.81222e-05	0.135203	-1	1589	2488	4643	472	738	1014
ENSG00000144824.15	-1.59573	6.52866	0.000408165	0.00173051	0.135203	-1	530	735	2368	240	197	357
ENSG00000232112.3	-1.59663	4.61988	7.93656e-05	0.00040589	0.135203	-1	277	151	458	41	85	108
ENSG00000065150.13	-1.59667	7.46487	4.43443e-05	0.00024133	0.135203	-1	2052	906	3630	271	644	823
ENSG00000119471.10	-1.59754	6.21106	7.57269e-06	4.97972e-05	0.135203	-1	670	526	1579	131	242	333
ENSG00000119013.4	-1.59934	5.5451	0.000172331	0.000807034	0.135203	-1	546	212	991	73	147	234
ENSG00000219451.3	-1.60121	6.51727	2.29758e-05	0.000134114	0.135203	-1	744	698	2024	132	288	488
ENSG00000135338.7	-1.60231	3.73609	0.00129979	0.00477076	0.135203	-1	172	136	104	24	45	54
ENSG00000157483.4	-1.60247	6.18918	1.29513e-05	8.06641e-05	0.135203	-1	553	541	1706	139	270	271
ENSG00000188177.9	-1.60377	5.45615	0.00032776	0.00143263	0.135203	-1	306	669	427	89	144	169
ENSG00000256060.2	-1.60453	3.90177	0.000107414	0.000531873	0.135203	-1	154	134	220	29	51	56
ENSG00000058668.10	-1.60558	7.40151	0.000548758	0.0022428	0.135203	-1	1119	2112	2666	463	276	681
ENSG00000188107.8	-1.60574	2.28277	0.00401809	0.0125511	0.135203	-1	53	53	41	8	23	12
ENSG00000046647.9	-1.60607	4.19317	0.000192964	0.000893802	0.135203	-1	131	210	290	36	49	82
ENSG00000175556.11	-1.60677	2.58582	0.00502658	0.0152463	0.135203	-1	46	48	116	15	7	28
ENSG00000238193.1	-1.60699	4.80215	0.000152409	0.000723521	0.135203	-1	177	324	486	46	74	146
ENSG00000269979.1	-1.60725	2.13783	0.00319373	0.0103482	0.135203	-1	29	55	55	8	17	13
ENSG00000148834.8	-1.6078	5.65867	9.25489e-06	5.96921e-05	0.135203	-1	494	462	817	81	149	257
ENSG00000067066.12	-1.60823	5.19232	2.02061e-05	0.00011934	0.135203	-1	308	412	529	75	132	125
ENSG00000171867.12	-1.60861	7.55737	6.0229e-05	0.000317231	0.135203	-1	1905	1830	2774	478	392	752
ENSG00000125753.9	-1.60866	7.10255	4.23386e-06	2.93326e-05	0.135203	-1	1375	1115	2461	252	410	633
ENSG00000163110.10	-1.6092	7.72779	2.06385e-06	1.53754e-05	0.135203	-1	2208	1739	3614	401	761	816
ENSG00000127585.7	-1.60928	4.43087	0.000122519	0.000598615	0.135203	-1	150	240	369	30	106	72
ENSG00000254013.1	-1.60932	4.82958	3.12504e-05	0.000177105	0.135203	-1	204	269	568	43	118	112
ENSG00000203965.7	-1.60964	3.15589	0.00078371	0.00306816	0.135203	-1	100	73	123	20	33	24
ENSG00000166750.5	-1.61056	7.31166	4.09276e-05	0.000224648	0.135203	-1	1948	1499	1813	235	825	488
ENSG00000048028.7	-1.61141	5.31744	7.65206e-06	5.02834e-05	0.135203	-1	323	376	739	78	141	147
ENSG00000156171.9	-1.61217	5.51567	9.96375e-05	0.000497461	0.135203	-1	575	396	551	109	109	182
ENSG00000235609.3	-1.61368	4.86754	0.000470781	0.00196093	0.135203	-1	320	356	239	63	81	117
ENSG00000263846.1	-1.61438	4.25682	8.02526e-05	0.000410313	0.135203	-1	199	139	345	27	63	94
ENSG00000130638.11	-1.61633	6.44542	3.417e-06	2.42268e-05	0.135203	-1	819	941	1218	142	338	353
ENSG00000177106.10	-1.61671	6.69532	9.6686e-05	0.000484819	0.135203	-1	530	1277	1953	141	511	368
ENSG00000233527.3	-1.61689	1.50589	0.00572101	0.0170359	0.135203	-1	37	21	26	4	10	10
ENSG00000234036.3	-1.61868	2.78874	0.00207584	0.00714265	0.135203	-1	67	29	160	10	25	28
ENSG00000164626.8	-1.61908	6.72498	0.00639715	0.0187327	0.135203	-1	2169	486	603	123	583	358
ENSG00000228187.1	-1.61916	0.776973	0.0142199	0.0367527	0.135203	-1	14	10	28	0	9	5
ENSG00000253930.1	-1.62283	2.58747	0.00800743	0.0227006	0.135203	-1	78	19	114	15	17	17
ENSG00000158864.8	-1.6236	5.40918	4.67919e-05	0.000253087	0.135203	-1	431	253	913	87	116	181
ENSG00000146054.13	-1.62494	3.16931	0.00174259	0.00614692	0.135203	-1	86	39	214	15	38	28
ENSG00000067955.9	-1.62502	7.03087	9.14023e-05	0.00046102	0.135203	-1	1622	574	2710	205	453	600
ENSG00000168300.9	-1.62517	7.03677	5.9674e-06	4.01108e-05	0.135203	-1	1460	1247	1767	210	604	437
ENSG00000099994.10	-1.62594	2.68823	0.00719444	0.0206924	0.135203	-1	70	81	41	5	20	38
ENSG00000175741.4	-1.627	3.44123	0.000346506	0.00149934	0.135203	-1	112	67	213	16	37	48
ENSG00000008853.12	-1.62718	5.00568	5.40569e-05	0.000288894	0.135203	-1	215	400	499	44	129	138
ENSG00000109944.6	-1.62743	2.66732	0.000724608	0.00285734	0.135203	-1	41	64	115	11	23	22
ENSG00000137747.10	-1.63009	4.90092	2.72914e-05	0.000156927	0.135203	-1	309	259	478	51	82	146
ENSG00000151422.8	-1.63064	6.49094	4.73404e-06	3.24094e-05	0.135203	-1	1019	792	1291	164	382	284
ENSG00000146243.8	-1.63118	1.64161	0.00196912	0.00683904	0.135203	-1	28	25	47	5	11	10
ENSG00000159905.10	-1.63129	2.47799	0.00374972	0.0118559	0.135203	-1	44	77	49	12	18	17
ENSG00000118855.13	-1.6314	6.93141	1.24609e-05	7.7925e-05	0.135203	-1	1435	1225	1383	239	395	479
ENSG00000173334.3	-1.63249	7.23954	0.00441121	0.013602	0.135203	-1	361	2699	2045	322	363	666
ENSG00000128335.9	-1.63327	4.90144	3.96494e-05	0.00021887	0.135203	-1	235	357	429	54	90	131
ENSG00000214194.4	-1.63359	5.6921	1.64092e-05	9.94228e-05	0.135203	-1	597	305	996	95	169	212
ENSG00000162623.10	-1.63509	5.60012	2.23047e-05	0.00013065	0.135203	-1	529	266	1028	78	193	186
ENSG00000185761.6	-1.6362	2.06364	0.00823735	0.0231984	0.135203	-1	13	55	72	5	18	14
ENSG00000133104.8	-1.63715	6.75525	2.83277e-06	2.0509e-05	0.135203	-1	1121	939	1767	208	443	330
ENSG00000108733.5	-1.6374	3.3328	0.000287273	0.00127403	0.135203	-1	109	89	140	16	30	46
ENSG00000077782.15	-1.63823	4.60169	0.000201349	0.000926506	0.135203	-1	144	332	353	36	83	111
ENSG00000024862.12	-1.63874	3.80119	0.000556184	0.00226864	0.135203	-1	128	177	142	19	44	69
ENSG00000141447.12	-1.63998	5.13059	0.000145698	0.00069565	0.135203	-1	396	221	660	55	190	82
ENSG00000163449.6	-1.64032	2.10315	0.0129154	0.0339409	0.135203	-1	23	66	42	10	7	18
ENSG00000168575.5	-1.64043	6.69506	3.18241e-06	2.2773e-05	0.135203	-1	1105	839	1758	216	319	389
ENSG00000081913.9	-1.64145	5.09174	2.89361e-05	0.000165306	0.135203	-1	277	427	443	52	130	140
ENSG00000052802.8	-1.64213	7.63609	0.00192362	0.0066999	0.135203	-1	3217	456	3596	374	692	753
ENSG00000223508.4	-1.64357	1.42816	0.00363795	0.0115567	0.135203	-1	18	29	37	2	11	10
ENSG00000182240.10	-1.64421	5.56538	4.09653e-05	0.000224659	0.135203	-1	546	374	739	102	100	216
ENSG00000174100.5	-1.64577	4.61776	4.5611e-05	0.000247278	0.135203	-1	259	185	437	30	85	123
ENSG00000010256.6	-1.64615	6.22586	9.01347e-06	5.83384e-05	0.135203	-1	872	500	1337	118	222	369
ENSG00000104365.9	-1.64632	5.75173	6.06425e-06	4.06584e-05	0.135203	-1	455	593	832	84	248	174
ENSG00000147894.10	-1.64653	3.97832	0.000102512	0.000509782	0.135203	-1	189	135	204	26	59	59
ENSG00000164294.9	-1.64703	5.79083	0.00257797	0.00861093	0.135203	-1	928	332	547	162	85	191
ENSG00000090097.15	-1.64813	3.14463	0.00380163	0.0119882	0.135203	-1	37	95	193	6	32	49
ENSG00000101421.3	-1.64816	6.12447	2.89144e-06	2.09011e-05	0.135203	-1	513	734	1282	118	259	271
ENSG00000174370.5	-1.64857	1.64279	0.00592705	0.0175618	0.135203	-1	20	29	53	8	10	6
ENSG00000179431.5	-1.64875	3.35236	0.000869726	0.0033538	0.135203	-1	80	62	246	18	25	48
ENSG00000159200.12	-1.64928	4.37032	0.000396423	0.00168692	0.135203	-1	145	296	236	36	56	97
ENSG00000204049.1	-1.65111	3.41627	0.0153637	0.0392266	0.135203	-1	222	34	74	23	35	33
ENSG00000166164.11	-1.65205	5.09317	9.19523e-06	5.93617e-05	0.135203	-1	285	317	637	55	150	111
ENSG00000164118.8	-1.6523	5.05289	5.29959e-05	0.000283739	0.135203	-1	411	193	593	69	103	120
ENSG00000011376.5	-1.65336	5.27096	2.7714e-05	0.000159012	0.135203	-1	446	221	759	59	132	172
ENSG00000236698.1	-1.65488	6.12437	0.000310562	0.00136455	0.135203	-1	759	254	1743	95	243	335
ENSG00000105849.5	-1.65501	6.04379	4.53922e-06	3.12027e-05	0.135203	-1	663	430	1390	108	244	262
ENSG00000164081.8	-1.65513	5.42115	1.80242e-05	0.000107906	0.135203	-1	338	540	576	74	133	187
ENSG00000102890.10	-1.65525	4.83159	1.17607e-05	7.40972e-05	0.135203	-1	221	275	539	48	104	109
ENSG00000116285.8	-1.65605	7.90804	0.000340685	0.0014805	0.135203	-1	1494	1344	7186	561	610	881
ENSG00000166025.13	-1.65751	7.29458	1.79659e-05	0.000107621	0.135203	-1	1358	1663	2536	168	829	565
ENSG00000101460.8	-1.6586	1.17157	0.0201251	0.0492556	0.135203	-1	9	30	29	1	14	4
ENSG00000198142.3	-1.65879	5.69859	5.14972e-05	0.000276034	0.135203	-1	316	413	1322	68	186	247
ENSG00000180771.9	-1.65881	6.02162	1.60306e-06	1.2183e-05	0.135203	-1	665	613	996	98	231	284
ENSG00000080822.12	-1.65896	6.50563	0.000142697	0.000684368	0.135203	-1	1306	388	1601	190	311	296
ENSG00000213585.6	-1.65925	8.64501	8.85552e-05	0.000448056	0.135203	-1	4074	1773	10031	671	1246	1814
ENSG00000172115.4	-1.66044	7.77942	0.00038693	0.00165375	0.135203	-1	2536	714	5444	373	684	981
ENSG00000006453.9	-1.66103	5.91253	4.24612e-06	2.94065e-05	0.135203	-1	445	649	1077	120	190	225
ENSG00000112655.11	-1.66347	6.47334	1.49743e-05	9.17507e-05	0.135203	-1	718	1186	1064	136	336	363
ENSG00000105427.5	-1.66376	0.899934	0.0150415	0.0385264	0.135203	-1	7	20	30	3	5	6
ENSG00000261088.1	-1.66557	2.80149	0.000563316	0.00229369	0.135203	-1	70	76	78	9	24	30
ENSG00000151882.7	-1.66607	3.95419	0.000443262	0.00186098	0.135203	-1	227	89	211	21	69	54
ENSG00000236349.1	-1.6665	6.01133	5.80956e-06	3.9178e-05	0.135203	-1	709	464	1175	105	183	311
ENSG00000169193.7	-1.6676	4.55656	0.000336888	0.00146629	0.135203	-1	345	140	318	44	56	110
ENSG00000183386.5	-1.67224	1.73858	0.00208093	0.0071575	0.135203	-1	22	29	61	6	10	11
ENSG00000171310.6	-1.67282	3.85782	0.0016902	0.00599527	0.135203	-1	153	52	358	16	49	73
ENSG00000163584.13	-1.67317	6.12455	0.0012365	0.0045718	0.135203	-1	684	179	2028	126	225	278
ENSG00000091483.6	-1.67363	6.45685	2.86796e-05	0.000163942	0.135203	-1	1064	473	1733	135	254	434
ENSG00000205085.4	-1.67474	0.515563	0.0184101	0.0456745	0.135203	-1	10	17	11	0	5	6
ENSG00000196236.7	-1.67591	6.22605	3.02702e-06	2.17706e-05	0.135203	-1	880	723	924	135	264	275
ENSG00000152433.10	-1.67601	2.62193	0.00443248	0.0136491	0.135203	-1	70	61	63	18	11	18
ENSG00000173674.6	-1.67815	5.40371	1.98835e-05	0.000117735	0.135203	-1	461	235	905	76	157	146
ENSG00000198468.3	-1.67899	1.28612	0.0074951	0.0214487	0.135203	-1	22	11	48	4	5	10
ENSG00000123595.5	-1.67922	5.73336	1.68087e-06	1.27117e-05	0.135203	-1	518	406	1047	89	184	212
ENSG00000119326.10	-1.67967	5.12995	0.000292009	0.00129255	0.135203	-1	355	137	900	51	121	154
ENSG00000125166.8	-1.68005	7.34663	7.97025e-06	5.22259e-05	0.135203	-1	1867	1038	3120	280	445	763
ENSG00000115419.8	-1.68122	8.12168	0.000497986	0.00206079	0.135203	-1	4564	997	4354	605	945	833
ENSG00000197563.5	-1.68125	5.69621	5.92942e-05	0.00031302	0.135203	-1	735	268	846	108	166	174
ENSG00000100181.16	-1.68255	3.58409	0.00253535	0.00849309	0.135203	-1	82	186	111	28	26	45
ENSG00000267742.1	-1.68258	4.32783	2.32501e-05	0.000135629	0.135203	-1	216	171	316	31	63	89
ENSG00000104689.5	-1.68308	5.22628	4.22978e-05	0.000231418	0.135203	-1	377	267	743	80	79	163
ENSG00000167315.13	-1.68396	6.10112	1.74379e-05	0.000104866	0.135203	-1	529	460	1730	90	261	302
ENSG00000073905.8	-1.68408	6.31608	9.39775e-05	0.000472519	0.135203	-1	677	380	2185	129	233	371
ENSG00000130311.6	-1.68502	5.02925	7.01318e-05	0.000363898	0.135203	-1	188	444	507	55	104	136
ENSG00000160789.15	-1.68807	8.09026	2.33055e-06	1.71824e-05	0.135203	-1	2520	2004	5849	385	1005	1182
ENSG00000174599.4	-1.68919	2.12623	0.00316555	0.010273	0.135203	-1	60	37	36	5	17	16
ENSG00000169991.6	-1.68925	5.49263	0.000130208	0.000630852	0.135203	-1	296	636	596	90	98	205
ENSG00000235371.1	-1.68933	3.07678	0.000853001	0.00329894	0.135203	-1	92	58	147	9	20	49
ENSG00000168610.10	-1.69036	7.56949	3.52552e-06	2.49198e-05	0.135203	-1	1776	2282	2375	353	619	717
ENSG00000088256.4	-1.69072	5.98259	3.60809e-06	2.54451e-05	0.135203	-1	469	658	1191	86	212	298
ENSG00000183742.8	-1.69219	8.69441	2.42829e-05	0.000141386	0.135203	-1	6163	2805	5164	809	1480	1339
ENSG00000005073.5	-1.69234	0.215103	0.0180774	0.0449941	0.135203	-1	9	4	20	0	3	5
ENSG00000067798.9	-1.69274	1.62281	0.00769456	0.0219191	0.135203	-1	28	9	73	4	10	11
ENSG00000159840.11	-1.69284	5.75875	0.000125126	0.000609259	0.135203	-1	230	719	1033	97	161	225
ENSG00000186088.11	-1.69383	3.98884	0.00084957	0.00328842	0.135203	-1	81	241	211	32	57	46
ENSG00000243859.3	-1.69394	2.76749	0.00230159	0.00780473	0.135203	-1	64	28	166	8	18	35
ENSG00000183340.5	-1.69481	4.49079	1.39351e-05	8.61247e-05	0.135203	-1	204	178	449	37	82	82
ENSG00000106588.6	-1.69496	4.2281	0.000122197	0.000597356	0.135203	-1	218	101	373	35	58	70
ENSG00000162729.9	-1.69548	4.72367	0.000121387	0.000593867	0.135203	-1	176	344	394	55	61	110
ENSG00000124145.5	-1.69634	8.52411	5.75146e-06	3.88286e-05	0.135203	-1	4498	2538	6278	712	978	1549
ENSG00000172340.10	-1.69727	6.44813	9.7232e-06	6.2408e-05	0.135203	-1	1071	476	1704	149	299	338
ENSG00000269825.1	-1.69948	4.25218	0.000645721	0.0025882	0.135203	-1	178	133	404	12	109	67
ENSG00000198633.6	-1.69983	2.73183	0.00135845	0.00494366	0.135203	-1	46	45	159	5	31	25
ENSG00000178209.10	-1.69984	10.5322	3.78205e-06	2.65605e-05	0.135203	-1	11919	12219	32711	2081	6680	5094
ENSG00000166947.7	-1.70045	1.2075	0.00343943	0.0110093	0.135203	-1	25	19	25	3	9	6
ENSG00000187554.7	-1.70179	3.79741	0.00501611	0.0152211	0.135203	-1	119	228	69	30	35	51
ENSG00000247317.3	-1.70197	2.24138	0.0125228	0.0331122	0.135203	-1	20	84	39	10	10	18
ENSG00000144792.5	-1.70209	1.73139	0.00531869	0.0160158	0.135203	-1	17	23	79	6	13	7
ENSG00000249026.2	-1.70396	5.81238	1.39464e-06	1.07224e-05	0.135203	-1	622	479	891	98	168	235
ENSG00000125124.7	-1.7043	5.75513	2.20392e-06	1.63268e-05	0.135203	-1	425	601	902	98	205	172
ENSG00000234431.2	-1.70502	2.57731	0.000738914	0.00290694	0.135203	-1	77	47	69	9	23	19
ENSG00000253676.1	-1.70527	5.67019	9.9974e-06	6.39772e-05	0.135203	-1	505	361	1050	57	182	249
ENSG00000116584.11	-1.70533	5.31408	6.16517e-06	4.12752e-05	0.135203	-1	277	402	801	63	125	172
ENSG00000137070.13	-1.70585	1.83446	0.0139108	0.0361259	0.135203	-1	13	61	34	6	9	14
ENSG00000011198.3	-1.70732	5.43266	0.000228763	0.00103975	0.135203	-1	549	155	952	77	131	173
ENSG00000151414.10	-1.70799	7.33017	0.000697739	0.00277084	0.135203	-1	2763	481	2496	303	526	579
ENSG00000007372.15	-1.7083	2.25694	0.00310074	0.010091	0.135203	-1	53	44	56	7	26	7
ENSG00000171492.10	-1.70913	6.92067	3.24273e-05	0.000183046	0.135203	-1	1702	735	1855	255	294	482
ENSG00000139192.7	-1.70955	3.98422	0.00484186	0.0147504	0.135203	-1	68	306	115	24	52	66
ENSG00000196083.5	-1.7103	4.98957	4.09446e-05	0.000224648	0.135203	-1	290	368	425	75	96	88
ENSG00000173273.11	-1.71074	6.94589	9.89804e-06	6.34421e-05	0.135203	-1	1141	1618	1322	212	440	447
ENSG00000106686.12	-1.71253	2.45533	0.00209949	0.00721062	0.135203	-1	70	46	58	13	16	14
ENSG00000102471.9	-1.71504	6.41504	4.84677e-05	0.000261463	0.135203	-1	1265	429	1353	167	241	328
ENSG00000131507.8	-1.71596	7.04782	1.26497e-05	7.89455e-05	0.135203	-1	1919	946	1659	253	469	423
ENSG00000147471.7	-1.71621	5.97982	7.54996e-07	6.14427e-06	0.135203	-1	599	515	1232	91	241	246
ENSG00000177606.5	-1.71649	7.29994	0.0149388	0.038313	0.135203	-1	243	3579	1051	280	513	599
ENSG00000167306.14	-1.71702	6.8985	4.38811e-07	3.74579e-06	0.135203	-1	1078	1163	2088	183	432	470
ENSG00000232578.3	-1.7176	1.79687	0.00298514	0.00976811	0.135203	-1	34	15	73	5	13	10
ENSG00000232533.1	-1.71886	2.56358	0.000536718	0.00220138	0.135203	-1	47	57	99	12	14	22
ENSG00000123146.14	-1.71921	4.03751	3.79068e-05	0.000210697	0.135203	-1	181	124	281	27	48	69
ENSG00000114779.15	-1.71925	4.31434	0.000114913	0.000564885	0.135203	-1	115	253	340	28	62	90
ENSG00000140564.6	-1.72159	5.61302	4.2329e-06	2.93326e-05	0.135203	-1	403	514	848	88	120	221
ENSG00000176641.6	-1.72181	6.00509	0.00395875	0.0123886	0.135203	-1	420	1235	267	108	164	301
ENSG00000115756.8	-1.72241	5.72314	1.37503e-05	8.51535e-05	0.135203	-1	401	364	1335	76	165	242
ENSG00000153113.18	-1.72362	7.52052	1.60593e-06	1.21998e-05	0.135203	-1	2196	1365	3062	363	616	590
ENSG00000152492.9	-1.72403	6.50206	3.00653e-06	2.164e-05	0.135203	-1	1165	641	1421	131	371	325
ENSG00000196743.4	-1.72453	7.06843	1.90881e-05	0.000113681	0.135203	-1	1085	1569	2097	303	271	534
ENSG00000265666.1	-1.72486	1.57052	0.0049962	0.0151657	0.135203	-1	21	41	27	2	14	9
ENSG00000142178.7	-1.72494	6.84282	1.65102e-05	9.99159e-05	0.135203	-1	628	1295	2419	218	310	465
ENSG00000105792.15	-1.72526	2.01224	0.00624627	0.0183678	0.135203	-1	30	57	36	6	21	6
ENSG00000198835.3	-1.72543	0.883467	0.00415528	0.0129205	0.135203	-1	14	12	32	1	7	6
ENSG00000135363.7	-1.72723	1.79576	0.00979574	0.0268686	0.135203	-1	41	41	18	7	11	9
ENSG00000171503.7	-1.728	4.85042	1.92364e-05	0.00011438	0.135203	-1	303	193	581	52	75	123
ENSG00000147459.13	-1.72894	7.32844	2.23844e-06	1.65626e-05	0.135203	-1	1182	1632	3198	255	712	469
ENSG00000070404.4	-1.73028	6.01289	0.00273108	0.0090488	0.135203	-1	553	128	2120	123	185	245
ENSG00000134107.4	-1.73031	6.83726	9.3166e-05	0.000468821	0.135203	-1	629	1694	1651	244	266	445
ENSG00000151320.6	-1.73053	2.33863	0.00217295	0.00742569	0.135203	-1	37	73	47	8	16	18
ENSG00000143147.10	-1.73204	1.92229	0.00200464	0.00693765	0.135203	-1	45	18	66	5	13	13
ENSG00000167889.8	-1.73299	2.09915	0.0135485	0.0353434	0.135203	-1	21	77	29	2	20	17
ENSG00000137878.12	-1.73449	2.33794	0.000466114	0.00194456	0.135203	-1	46	52	68	9	17	15
ENSG00000111962.7	-1.73534	5.06321	0.00122668	0.00454004	0.135203	-1	587	266	181	55	112	127
ENSG00000166033.7	-1.73572	4.83774	1.00211e-05	6.40695e-05	0.135203	-1	321	282	375	40	94	124
ENSG00000188554.9	-1.73633	7.93458	7.57899e-07	6.15564e-06	0.135203	-1	2561	2581	3340	400	783	994
ENSG00000117691.5	-1.73666	5.44153	0.000107077	0.000530452	0.135203	-1	264	600	657	75	89	217
ENSG00000151376.12	-1.73706	1.05779	0.00564696	0.0168507	0.135203	-1	28	13	20	2	6	8
ENSG00000255070.1	-1.73733	2.36825	0.00121686	0.00451179	0.135203	-1	35	41	112	3	23	20
ENSG00000012822.11	-1.73739	5.58375	9.82486e-05	0.000491323	0.135203	-1	279	671	734	60	252	128
ENSG00000100288.15	-1.7375	1.10028	0.00274893	0.00909979	0.135203	-1	15	21	30	3	8	5
ENSG00000132326.7	-1.73753	6.01515	2.61888e-05	0.000151151	0.135203	-1	537	929	661	114	195	254
ENSG00000076053.6	-1.73844	5.10213	4.81264e-06	3.28866e-05	0.135203	-1	420	279	502	60	122	115
ENSG00000176406.16	-1.73877	3.93483	0.000182052	0.000847832	0.135203	-1	117	174	245	34	56	33
ENSG00000102805.9	-1.74094	5.3481	3.22426e-05	0.000182059	0.135203	-1	607	284	492	76	117	155
ENSG00000137709.4	-1.74163	2.0947	0.00181341	0.00636516	0.135203	-1	27	49	66	9	15	9
ENSG00000116514.12	-1.74257	4.64242	1.38686e-05	8.57999e-05	0.135203	-1	192	300	384	36	97	89
ENSG00000162627.12	-1.74266	5.20186	1.17676e-05	7.41154e-05	0.135203	-1	452	213	698	52	132	147
ENSG00000164332.6	-1.74387	4.78449	8.85377e-06	5.74253e-05	0.135203	-1	335	233	387	50	94	91
ENSG00000149328.10	-1.74511	4.21984	2.40935e-05	0.000140328	0.135203	-1	161	201	293	29	51	83
ENSG00000165476.8	-1.74525	8.41919	3.31707e-06	2.36269e-05	0.135203	-1	4264	2337	5873	680	912	1298
ENSG00000104299.10	-1.7453	4.21626	1.49668e-05	9.17347e-05	0.135203	-1	166	148	379	28	61	74
ENSG00000150938.5	-1.74534	7.49564	1.67737e-06	1.26956e-05	0.135203	-1	2341	1485	2446	314	670	584
ENSG00000141141.10	-1.74545	5.77902	2.67591e-06	1.94495e-05	0.135203	-1	685	365	944	85	218	183
ENSG00000147457.9	-1.74624	6.10959	9.63762e-07	7.66781e-06	0.135203	-1	534	759	1219	98	234	292
ENSG00000104976.7	-1.74662	3.61916	0.000391394	0.00166859	0.135203	-1	73	147	220	14	33	64
ENSG00000105559.6	-1.74663	2.24688	0.00368001	0.0116703	0.135203	-1	20	52	96	11	12	13
ENSG00000169629.7	-1.74777	0.149478	0.0148241	0.038075	0.135203	-1	6	11	12	1	4	2
ENSG00000172159.11	-1.74907	3.70047	0.0030694	0.0100035	0.135203	-1	214	33	217	19	48	46
ENSG00000005249.8	-1.75175	4.58855	0.00235354	0.007959	0.135203	-1	151	446	141	31	83	104
ENSG00000085465.11	-1.75493	1.60832	0.0021265	0.00728849	0.135203	-1	20	36	41	4	11	9
ENSG00000176485.6	-1.75577	5.01698	3.64328e-06	2.56736e-05	0.135203	-1	280	357	511	41	120	132
ENSG00000220494.4	-1.75635	2.53781	0.000399518	0.00169813	0.135203	-1	39	56	112	6	18	26
ENSG00000143479.11	-1.75642	2.77358	0.0108827	0.0294568	0.135203	-1	31	124	57	5	15	43
ENSG00000227018.1	-1.75654	3.81325	9.34746e-05	0.000470246	0.135203	-1	156	152	157	23	42	55
ENSG00000260065.1	-1.75802	1.29856	0.014382	0.0371187	0.135203	-1	17	37	16	5	7	6
ENSG00000179241.8	-1.75826	5.25684	0.000266955	0.00119365	0.135203	-1	578	148	672	74	94	152
ENSG00000106006.5	-1.75864	0.241876	0.0147334	0.0378945	0.135203	-1	6	12	14	0	2	6
ENSG00000102349.10	-1.75904	4.08914	1.94566e-05	0.000115578	0.135203	-1	176	133	309	29	65	50
ENSG00000241316.2	-1.7607	0.630833	0.00678838	0.019747	0.135203	-1	8	15	23	1	4	6
ENSG00000214810.4	-1.76161	1.6196	0.0028103	0.00927805	0.135203	-1	27	13	69	4	9	11
ENSG00000253476.1	-1.76293	0.591892	0.0181165	0.0450671	0.135203	-1	18	11	12	3	4	3
ENSG00000261295.1	-1.7634	0.992572	0.0194535	0.0478335	0.135203	-1	6	16	45	1	11	3
ENSG00000132535.14	-1.76361	1.98162	0.0131861	0.0345343	0.135203	-1	9	66	52	8	12	10
ENSG00000093144.14	-1.76427	7.06277	8.95861e-07	7.17077e-06	0.135203	-1	1693	1120	1865	232	446	471
ENSG00000152990.9	-1.76527	6.69516	3.21135e-07	2.81667e-06	0.135203	-1	994	1065	1645	174	392	328
ENSG00000103021.5	-1.76571	2.88006	0.00712345	0.0205313	0.135203	-1	18	125	104	14	22	23
ENSG00000133789.10	-1.76622	6.0249	7.49025e-07	6.10373e-06	0.135203	-1	692	649	946	96	276	202
ENSG00000038274.11	-1.76657	6.80149	4.39275e-07	3.74802e-06	0.135203	-1	1302	843	1926	178	397	399
ENSG00000088543.10	-1.7674	1.48928	0.0028802	0.00946828	0.135203	-1	18	21	57	5	6	10
ENSG00000189369.7	-1.76805	4.46053	5.97314e-06	4.01267e-05	0.135203	-1	195	229	360	36	78	74
ENSG00000183255.7	-1.76814	9.96013	1.57013e-06	1.19672e-05	0.135203	-1	10082	10560	14437	1777	2476	4286
ENSG00000165983.10	-1.76948	6.01238	3.53062e-06	2.49463e-05	0.135203	-1	801	381	1222	112	195	245
ENSG00000164117.8	-1.77178	4.72702	3.98808e-06	2.77859e-05	0.135203	-1	306	234	388	40	88	102
ENSG00000143252.9	-1.77229	3.74782	2.91946e-05	0.000166679	0.135203	-1	140	105	240	21	44	49
ENSG00000198453.8	-1.77297	2.82601	0.00112585	0.00421067	0.135203	-1	41	105	87	12	19	27
ENSG00000101773.12	-1.77448	6.24722	8.73436e-07	7.00642e-06	0.135203	-1	871	558	1371	93	298	299
ENSG00000159461.10	-1.77473	7.96733	8.51184e-07	6.8517e-06	0.135203	-1	2826	2546	3302	429	707	1015
ENSG00000164114.14	-1.77484	5.07522	2.5176e-06	1.84e-05	0.135203	-1	301	352	555	59	129	96
ENSG00000158528.7	-1.77556	6.5635	1.32757e-05	8.25457e-05	0.135203	-1	1142	1082	881	161	369	277
ENSG00000100226.11	-1.7761	4.86323	3.17002e-05	0.000179214	0.135203	-1	188	405	418	49	101	97
ENSG00000235768.1	-1.7776	0.701969	0.0099992	0.0273496	0.135203	-1	18	12	16	3	3	5
ENSG00000115008.5	-1.77793	1.38987	0.0120887	0.0321289	0.135203	-1	13	22	55	1	17	3
ENSG00000121691.4	-1.77877	5.72881	3.6571e-06	2.57515e-05	0.135203	-1	546	312	1208	76	188	203
ENSG00000021355.8	-1.77972	6.07777	2.87175e-06	2.07668e-05	0.135203	-1	500	844	1060	104	184	302
ENSG00000134369.11	-1.77996	4.87538	0.000625246	0.00251649	0.135203	-1	193	513	223	49	106	94
ENSG00000100418.7	-1.77996	5.61743	1.378e-06	1.06121e-05	0.135203	-1	369	422	1112	78	152	194
ENSG00000171208.5	-1.78365	6.85411	1.58708e-05	9.63497e-05	0.135203	-1	1305	544	2715	184	337	482
ENSG00000060762.14	-1.78367	4.81466	0.000288479	0.00127876	0.135203	-1	434	109	480	53	77	102
ENSG00000168297.10	-1.78375	3.71925	9.90122e-05	0.000494752	0.135203	-1	167	112	167	25	39	43
ENSG00000065154.7	-1.7846	7.38186	7.14667e-07	5.84176e-06	0.135203	-1	1966	1155	3078	242	534	697
ENSG00000149269.5	-1.78595	4.51164	0.000115118	0.00056559	0.135203	-1	121	329	352	30	90	80
ENSG00000168056.10	-1.78609	5.72342	5.80496e-05	0.000307591	0.135203	-1	271	826	734	74	174	218
ENSG00000145687.11	-1.78683	4.95601	1.38323e-05	8.56038e-05	0.135203	-1	352	311	403	61	116	75
ENSG00000162736.11	-1.78879	5.68573	3.14743e-05	0.000178047	0.135203	-1	494	689	518	107	122	186
ENSG00000180332.5	-1.78984	2.50675	0.000590728	0.00239319	0.135203	-1	58	41	100	11	22	11
ENSG00000088280.13	-1.79071	5.13489	1.58065e-06	1.20275e-05	0.135203	-1	345	383	499	56	109	135
ENSG00000196535.9	-1.79085	6.43593	6.64881e-06	4.42409e-05	0.135203	-1	517	1163	1440	160	246	314
ENSG00000213856.3	-1.79113	4.78632	9.1934e-05	0.000463251	0.135203	-1	231	144	749	44	72	119
ENSG00000050405.9	-1.79257	6.46398	8.75629e-06	5.68728e-05	0.135203	-1	728	1262	968	146	266	341
ENSG00000259850.1	-1.7926	6.46152	5.73874e-05	0.000304606	0.135203	-1	446	1401	1206	139	347	270
ENSG00000169955.6	-1.79306	3.91903	9.41523e-05	0.00047314	0.135203	-1	119	201	191	28	50	45
ENSG00000238123.1	-1.79344	1.36117	0.00349775	0.011165	0.135203	-1	21	16	50	2	4	14
ENSG00000135074.11	-1.79417	2.25603	0.0181047	0.0450534	0.135203	-1	28	10	159	10	8	17
ENSG00000205978.5	-1.7942	3.91974	0.00225466	0.00766245	0.135203	-1	90	263	129	37	37	40
ENSG00000143164.11	-1.79453	6.14134	2.1452e-07	1.94615e-06	0.135203	-1	797	609	1135	113	254	236
ENSG00000160703.10	-1.79465	4.15273	5.35897e-05	0.000286669	0.135203	-1	115	234	277	25	55	73
ENSG00000069702.6	-1.7956	3.23304	0.000474376	0.00197369	0.135203	-1	131	88	82	12	36	32
ENSG00000142192.15	-1.79561	9.52272	3.91511e-06	2.73599e-05	0.135203	-1	8766	8030	8005	1393	2019	2666
ENSG00000096006.7	-1.79574	2.57175	0.0162381	0.0410795	0.135203	-1	30	120	23	11	15	21
ENSG00000231581.1	-1.7969	0.840101	0.00803274	0.0227445	0.135203	-1	19	13	21	1	10	2
ENSG00000129219.8	-1.79804	4.74002	0.000232508	0.00105415	0.135203	-1	152	426	325	28	115	98
ENSG00000180284.5	-1.79894	1.35777	0.00432925	0.0133962	0.135203	-1	25	25	28	6	5	7
ENSG00000225439.2	-1.80131	1.07004	0.002686	0.00891702	0.135203	-1	19	15	32	3	7	5
ENSG00000214820.3	-1.80217	4.99056	1.40164e-05	8.65406e-05	0.135203	-1	182	342	693	45	124	105
ENSG00000168404.8	-1.80236	4.07946	0.000408263	0.00173053	0.135203	-1	121	81	501	27	47	67
ENSG00000135828.7	-1.80307	5.56335	9.9758e-06	6.38741e-05	0.135203	-1	515	539	546	92	103	190
ENSG00000102931.3	-1.80361	5.26062	1.66852e-06	1.26389e-05	0.135203	-1	454	265	696	57	127	145
ENSG00000119922.7	-1.80448	3.52036	0.0153682	0.0392328	0.135203	-1	62	238	37	22	22	48
ENSG00000163536.8	-1.80524	1.18338	0.00758132	0.0216577	0.135203	-1	30	10	31	4	9	3
ENSG00000139278.5	-1.80568	4.57708	0.00093585	0.00357894	0.135203	-1	329	67	525	41	97	58
ENSG00000068903.15	-1.81006	4.64698	1.81602e-05	0.000108574	0.135203	-1	148	298	482	42	76	90
ENSG00000134909.14	-1.81034	7.06218	4.22402e-07	3.61573e-06	0.135203	-1	1543	1274	1892	251	387	455
ENSG00000110330.4	-1.81088	6.69246	2.90982e-06	2.10093e-05	0.135203	-1	1488	667	1532	171	356	343
ENSG00000133818.8	-1.81134	5.36959	1.96433e-06	1.46872e-05	0.135203	-1	456	262	859	59	139	158
ENSG00000083535.11	-1.81418	4.47098	9.11282e-06	5.8899e-05	0.135203	-1	229	242	292	38	79	65
ENSG00000115919.10	-1.81426	7.69615	3.81255e-05	0.000211595	0.135203	-1	2212	880	5345	270	630	937
ENSG00000110719.5	-1.81444	3.77944	0.00021727	0.000992361	0.135203	-1	65	168	276	23	43	46
ENSG00000214013.5	-1.81532	4.09694	9.68511e-05	0.000485252	0.135203	-1	233	137	213	35	58	41
ENSG00000136002.12	-1.81572	5.16678	3.65323e-06	2.5734e-05	0.135203	-1	295	269	848	53	142	110
ENSG00000134333.9	-1.81615	9.55484	2.98887e-05	0.000170165	0.135203	-1	8744	3093	18338	1333	2237	2661
ENSG00000117528.7	-1.81927	6.77391	1.34381e-06	1.03747e-05	0.135203	-1	1506	729	1709	175	346	403
ENSG00000164713.5	-1.81967	5.47488	3.11279e-06	2.23267e-05	0.135203	-1	354	342	1060	63	189	128
ENSG00000158985.9	-1.81995	7.80795	6.35928e-07	5.25386e-06	0.135203	-1	2347	2633	2705	345	743	822
ENSG00000143590.9	-1.82207	2.65323	0.000142857	0.000684779	0.135203	-1	56	61	101	10	15	25
ENSG00000226405.1	-1.82213	1.52048	0.00339444	0.0108992	0.135203	-1	35	18	39	5	4	12
ENSG00000181741.7	-1.82266	3.97629	0.000399119	0.00169722	0.135203	-1	100	105	435	29	29	68
ENSG00000254198.1	-1.82269	3.65022	0.0002034	0.000934318	0.135203	-1	182	74	182	23	35	42
ENSG00000143365.12	-1.82356	4.20015	0.000832272	0.00322957	0.135203	-1	140	305	137	32	41	77
ENSG00000089505.13	-1.82464	1.20551	0.00313357	0.0101853	0.135203	-1	10	19	50	2	8	7
ENSG00000150768.11	-1.82497	6.6484	5.67325e-06	3.83437e-05	0.135203	-1	1237	513	2118	162	284	397
ENSG00000149292.11	-1.8287	3.54099	3.83497e-05	0.000212648	0.135203	-1	92	134	184	17	35	44
ENSG00000104856.9	-1.8288	2.90372	0.0127278	0.0335478	0.135203	-1	15	148	78	9	17	37
ENSG00000187231.9	-1.8295	6.73272	1.47509e-06	1.12939e-05	0.135203	-1	1152	704	2238	148	466	298
ENSG00000088387.13	-1.83164	5.8951	3.08862e-07	2.71934e-06	0.135203	-1	534	694	881	100	192	199
ENSG00000104964.10	-1.8317	5.32537	4.98127e-07	4.20939e-06	0.135203	-1	336	438	687	55	133	155
ENSG00000269680.1	-1.83196	0.673712	0.0116747	0.0312033	0.135203	-1	10	15	22	4	3	3
ENSG00000181104.6	-1.83265	2.50731	0.00209454	0.00719628	0.135203	-1	97	36	46	6	21	20
ENSG00000152056.12	-1.83287	5.90353	2.26411e-05	0.000132369	0.135203	-1	585	265	1610	96	201	201
ENSG00000235477.1	-1.8329	2.60729	0.000604655	0.00244265	0.135203	-1	42	83	77	8	25	16
ENSG00000135052.12	-1.83483	6.63096	1.66691e-06	1.26319e-05	0.135203	-1	1398	725	1375	175	296	338
ENSG00000237512.2	-1.83597	0.462019	0.00427201	0.0132368	0.135203	-1	13	10	16	1	3	5
ENSG00000254702.1	-1.83708	2.60966	0.00171647	0.00607216	0.135203	-1	62	22	151	5	27	19
ENSG00000078142.7	-1.83909	5.69798	1.45071e-06	1.11257e-05	0.135203	-1	519	627	634	87	189	149
ENSG00000163032.7	-1.83926	1.06519	0.00252199	0.00845446	0.135203	-1	16	22	26	2	8	5
ENSG00000230889.2	-1.83944	0.381681	0.0141106	0.0365519	0.135203	-1	6	13	18	2	5	1
ENSG00000225264.2	-1.84038	0.647819	0.00860292	0.0240861	0.135203	-1	10	15	21	3	5	2
ENSG00000099800.3	-1.84066	4.79629	9.34545e-06	6.02132e-05	0.135203	-1	204	204	707	41	89	102
ENSG00000169964.5	-1.8407	3.23196	3.80218e-05	0.000211273	0.135203	-1	91	91	148	14	27	35
ENSG00000254911.1	-1.84215	2.2874	0.000957817	0.00365315	0.135203	-1	65	37	57	10	15	11
ENSG00000102910.8	-1.84311	7.85749	1.3412e-07	1.26e-06	0.135203	-1	2278	2387	3748	417	625	838
ENSG00000085788.9	-1.84354	6.52347	2.59351e-06	1.89324e-05	0.135203	-1	1107	524	1902	164	324	254
ENSG00000172824.10	-1.84471	2.18684	0.000458024	0.00191599	0.135203	-1	29	36	103	5	15	16
ENSG00000151491.8	-1.84555	6.72885	9.74351e-08	9.36775e-07	0.135203	-1	1015	861	2188	156	354	385
ENSG00000149218.4	-1.84618	7.42243	4.47546e-05	0.000243134	0.135203	-1	2436	1695	1553	341	328	684
ENSG00000167034.9	-1.84623	3.05942	0.000550211	0.00224626	0.135203	-1	51	119	112	16	19	29
ENSG00000113638.8	-1.8465	4.52824	1.72147e-05	0.000103692	0.135203	-1	310	146	378	41	78	65
ENSG00000164403.9	-1.84667	3.08022	0.000496014	0.00205309	0.135203	-1	37	101	175	12	30	26
ENSG00000158710.10	-1.84817	7.23669	1.73473e-06	1.31029e-05	0.135203	-1	1343	1066	3602	168	490	680
ENSG00000254677.1	-1.84841	2.11721	0.000541168	0.00221521	0.135203	-1	48	41	52	7	9	17
ENSG00000173846.8	-1.84856	3.59709	0.00198182	0.00687801	0.135203	-1	46	188	191	28	22	39
ENSG00000138821.8	-1.84931	6.753	1.09482e-06	8.60689e-06	0.135203	-1	1225	1055	1547	142	268	522
ENSG00000226944.1	-1.85005	0.741306	0.00580346	0.0172454	0.135203	-1	11	19	19	0	7	5
ENSG00000184381.14	-1.85361	2.85673	0.000984793	0.00374367	0.135203	-1	28	100	130	11	24	22
ENSG00000104881.10	-1.85497	5.32072	2.26839e-06	1.67508e-05	0.135203	-1	267	457	774	61	157	111
ENSG00000234800.2	-1.85549	2.32609	0.00115102	0.00429007	0.135203	-1	36	73	51	7	19	13
ENSG00000182718.11	-1.8564	9.11404	1.8133e-06	1.36518e-05	0.135203	-1	6245	3042	12604	800	1841	2039
ENSG00000185880.8	-1.85728	4.14943	4.059e-05	0.000223197	0.135203	-1	231	106	313	29	43	71
ENSG00000126460.6	-1.85754	3.56397	0.000221108	0.00100821	0.135203	-1	95	158	146	26	30	32
ENSG00000111860.9	-1.85776	4.41472	1.54771e-05	9.4269e-05	0.135203	-1	271	156	339	35	85	51
ENSG00000168961.12	-1.86095	1.07661	0.00473666	0.0144753	0.135203	-1	9	25	33	2	6	7
ENSG00000144744.12	-1.86112	5.78114	1.32877e-05	8.25927e-05	0.135203	-1	735	247	1129	93	188	162
ENSG00000160932.6	-1.86272	8.43063	0.000107421	0.000531873	0.135203	-1	2152	5731	3772	542	683	1643
ENSG00000101871.10	-1.86315	5.681	2.08113e-05	0.000122601	0.135203	-1	575	524	706	51	282	116
ENSG00000143149.8	-1.86589	5.78849	1.1185e-06	8.78554e-06	0.135203	-1	612	556	792	70	138	265
ENSG00000139132.10	-1.86611	6.93148	2.33254e-06	1.71901e-05	0.135203	-1	1705	710	2103	170	475	380
ENSG00000168487.13	-1.86782	5.40793	1.94767e-05	0.00011566	0.135203	-1	308	530	699	93	76	150
ENSG00000222724.1	-1.86994	0.652388	0.00700461	0.0202455	0.135203	-1	8	19	19	0	5	6
ENSG00000069849.6	-1.87043	7.36246	0.000103485	0.000514034	0.135203	-1	2962	920	1722	310	361	623
ENSG00000120889.8	-1.87137	7.94064	4.14495e-07	3.55462e-06	0.135203	-1	2947	2165	3748	482	603	821
ENSG00000137947.7	-1.87296	5.01771	8.63446e-07	6.93531e-06	0.135203	-1	323	324	524	55	80	124
ENSG00000127220.5	-1.87358	2.5766	0.000526508	0.00216334	0.135203	-1	35	84	82	9	18	19
ENSG00000151348.9	-1.87634	6.9828	1.07289e-06	8.44527e-06	0.135203	-1	1667	1029	1818	209	290	526
ENSG00000266405.2	-1.87804	0.559934	0.0183884	0.0456268	0.135203	-1	7	20	14	3	4	2
ENSG00000135362.9	-1.87956	0.783142	0.0124376	0.0329144	0.135203	-1	25	12	11	1	8	3
ENSG00000136111.8	-1.88071	5.31734	2.02309e-07	1.84897e-06	0.135203	-1	358	344	825	59	126	141
ENSG00000164070.6	-1.88091	6.36558	5.53698e-06	3.74627e-05	0.135203	-1	1214	432	1400	145	224	284
ENSG00000156042.13	-1.88241	0.957992	0.010304	0.0280713	0.135203	-1	10	30	16	1	8	5
ENSG00000162433.10	-1.88247	6.56221	1.21228e-07	1.14763e-06	0.135203	-1	887	1092	1396	157	280	321
ENSG00000166946.8	-1.88287	5.56939	1.82102e-07	1.67755e-06	0.135203	-1	562	355	847	69	146	175
ENSG00000243989.3	-1.88354	1.73293	0.00107254	0.00404071	0.135203	-1	24	31	58	7	10	6
ENSG00000163053.6	-1.88382	6.39181	0.000457821	0.00191558	0.135203	-1	1193	199	1957	161	202	285
ENSG00000177570.9	-1.88514	7.36179	4.67511e-05	0.00025294	0.135203	-1	1551	2548	1219	305	492	483
ENSG00000166819.7	-1.8891	1.43903	0.0049834	0.0151293	0.135203	-1	17	41	24	1	12	8
ENSG00000234602.3	-1.88947	0.543907	0.0179451	0.0447309	0.135203	-1	6	16	21	2	7	0
ENSG00000027697.8	-1.89056	6.77575	3.04273e-06	2.18665e-05	0.135203	-1	1270	1196	1325	219	220	396
ENSG00000236423.1	-1.8909	0.231243	0.0141053	0.0365486	0.135203	-1	15	4	13	1	3	3
ENSG00000131845.10	-1.89245	5.20072	5.73544e-07	4.78549e-06	0.135203	-1	417	380	492	54	105	140
ENSG00000106080.6	-1.89256	6.10833	1.47643e-05	9.0614e-05	0.135203	-1	979	557	873	153	129	225
ENSG00000177105.9	-1.89315	4.01489	2.57727e-05	0.000149075	0.135203	-1	120	206	248	19	44	71
ENSG00000137309.15	-1.89449	6.93373	0.00107671	0.0040531	0.135203	-1	733	327	4605	184	322	491
ENSG00000112297.10	-1.89642	8.74602	1.76578e-06	1.33266e-05	0.135203	-1	5313	3061	7721	503	2020	1123
ENSG00000125734.9	-1.89671	4.61658	1.22798e-05	7.69748e-05	0.135203	-1	249	290	306	47	53	87
ENSG00000073711.6	-1.89689	6.63657	9.686e-08	9.3173e-07	0.135203	-1	1049	1042	1479	140	384	292
ENSG00000234678.1	-1.89723	2.0201	0.00125728	0.00463833	0.135203	-1	42	50	34	6	14	10
ENSG00000026508.11	-1.89756	7.73404	8.43687e-07	6.80319e-06	0.135203	-1	2348	1746	3903	455	455	668
ENSG00000146411.5	-1.89781	4.15227	0.0119164	0.0317256	0.135203	-1	432	36	95	26	70	46
ENSG00000125968.7	-1.89904	7.93367	7.05686e-05	0.000365857	0.135203	-1	818	3309	5425	312	829	913
ENSG00000164463.8	-1.89906	6.29291	2.95434e-05	0.000168515	0.135203	-1	790	1119	672	96	361	199
ENSG00000168824.10	-1.90264	0.243576	0.0117414	0.031359	0.135203	-1	12	8	12	1	4	2
ENSG00000068120.10	-1.90534	5.7344	2.93822e-07	2.59433e-06	0.135203	-1	640	491	769	87	130	205
ENSG00000072210.14	-1.90637	7.46809	4.13081e-08	4.24982e-07	0.135203	-1	1719	1468	3649	255	518	674
ENSG00000118898.11	-1.90806	8.63325	3.23385e-08	3.40079e-07	0.135203	-1	3984	3290	7984	629	1193	1353
ENSG00000255346.5	-1.90884	2.5671	0.00642344	0.0188037	0.135203	-1	12	66	152	3	29	17
ENSG00000253293.3	-1.9089	2.81333	0.000271281	0.00121182	0.135203	-1	72	77	87	13	12	27
ENSG00000160691.13	-1.91189	6.90283	1.13118e-06	8.87388e-06	0.135203	-1	708	1357	2594	208	312	412
ENSG00000251191.3	-1.91235	0.858673	0.0195772	0.04808	0.135203	-1	4	21	33	4	4	3
ENSG00000101782.10	-1.91466	7.47604	1.23996e-07	1.17025e-06	0.135203	-1	2309	1283	2998	281	547	588
ENSG00000075826.11	-1.91502	2.36803	0.000919267	0.00352062	0.135203	-1	28	65	88	5	25	10
ENSG00000235978.2	-1.91555	-0.110606	0.0142193	0.0367527	0.135203	-1	6	6	12	0	3	2
ENSG00000157827.15	-1.91618	5.56421	5.69158e-07	4.75318e-06	0.135203	-1	328	460	1071	77	166	127
ENSG00000138386.12	-1.91652	6.44555	4.837e-08	4.94064e-07	0.135203	-1	817	739	1813	141	240	307
ENSG00000171757.11	-1.91852	1.51659	0.00151618	0.00544695	0.135203	-1	35	14	47	4	10	6
ENSG00000233280.1	-1.91871	5.5132	7.54021e-06	4.96013e-05	0.135203	-1	570	457	559	61	215	93
ENSG00000029153.10	-1.91876	6.09995	0.000529109	0.00217354	0.135203	-1	472	196	2452	88	257	218
ENSG00000214110.3	-1.91949	6.39225	4.44471e-05	0.000241747	0.135203	-1	916	294	2301	135	229	298
ENSG00000242670.1	-1.91962	2.98402	0.001213	0.00449842	0.135203	-1	101	23	180	12	18	30
ENSG00000197766.2	-1.92011	2.42844	0.011802	0.0314827	0.135203	-1	15	112	39	3	16	26
ENSG00000114315.3	-1.92012	7.27902	0.000602813	0.00243734	0.135203	-1	363	1803	4306	283	302	606
ENSG00000183250.7	-1.92156	4.72536	2.1098e-05	0.000124132	0.135203	-1	143	229	714	45	78	80
ENSG00000166311.5	-1.92213	4.10691	3.31371e-05	0.000186596	0.135203	-1	195	208	172	22	46	71
ENSG00000154237.8	-1.92305	4.32343	3.94537e-06	2.75402e-05	0.135203	-1	214	176	345	26	85	49
ENSG00000140718.14	-1.92422	5.58129	1.33156e-06	1.02888e-05	0.135203	-1	415	664	571	62	151	178
ENSG00000188488.8	-1.92481	6.89688	0.019087	0.047054	0.135203	-1	2917	421	367	297	84	438
ENSG00000164066.7	-1.92506	3.58758	2.45899e-05	0.000143084	0.135203	-1	146	116	151	17	32	45
ENSG00000103544.10	-1.92637	5.14622	3.12089e-07	2.74383e-06	0.135203	-1	347	378	557	50	135	97
ENSG00000080200.5	-1.92641	5.17827	2.85033e-06	2.06281e-05	0.135203	-1	448	343	485	48	159	84
ENSG00000178537.5	-1.92691	4.04468	4.46582e-05	0.000242753	0.135203	-1	119	228	230	27	35	65
ENSG00000153071.10	-1.92734	3.32874	0.0013249	0.0048473	0.135203	-1	102	137	87	5	55	26
ENSG00000136378.10	-1.92902	2.318	0.00334226	0.0107653	0.135203	-1	47	13	137	9	12	14
ENSG00000145623.8	-1.92968	6.59249	7.36442e-07	6.01179e-06	0.135203	-1	935	1104	1427	206	246	245
ENSG00000116871.11	-1.9326	5.91549	1.15829e-07	1.10216e-06	0.135203	-1	501	505	1386	88	170	223
ENSG00000228175.2	-1.93395	0.22004	0.00881844	0.0245742	0.135203	-1	6	8	20	0	1	6
ENSG00000119703.12	-1.93577	1.27125	0.000789951	0.00308933	0.135203	-1	26	19	32	2	5	10
ENSG00000141441.11	-1.93753	6.01936	5.28991e-06	3.59224e-05	0.135203	-1	305	777	1473	107	204	189
ENSG00000118276.7	-1.93825	3.54985	2.52159e-05	0.000146266	0.135203	-1	140	76	218	18	39	32
ENSG00000249007.1	-1.94006	1.65449	0.0016452	0.00585585	0.135203	-1	33	35	30	5	5	12
ENSG00000228649.3	-1.94016	2.7129	0.000251694	0.00112985	0.135203	-1	47	44	166	5	26	21
ENSG00000100284.15	-1.94073	4.54412	8.4839e-05	0.000431347	0.135203	-1	142	389	259	29	71	88
ENSG00000089356.11	-1.94093	8.01211	1.05974e-06	8.35592e-06	0.135203	-1	2934	3090	2842	484	615	833
ENSG00000163818.12	-1.94517	3.94492	2.61773e-06	1.90866e-05	0.135203	-1	153	154	250	21	52	47
ENSG00000152763.11	-1.9461	2.96464	0.000364398	0.0015665	0.135203	-1	58	113	89	15	16	25
ENSG00000114480.8	-1.94713	6.00158	1.76148e-05	0.000105792	0.135203	-1	968	253	1228	83	224	209
ENSG00000168522.8	-1.94811	6.23708	5.48845e-08	5.53875e-07	0.135203	-1	893	543	1432	118	248	219
ENSG00000133121.16	-1.94986	7.16195	8.386e-06	5.4679e-05	0.135203	-1	1438	1711	1929	143	754	300
ENSG00000256616.2	-1.9505	4.85581	3.61443e-07	3.14486e-06	0.135203	-1	271	321	457	46	86	90
ENSG00000115594.7	-1.95238	4.91088	9.5465e-05	0.000479086	0.135203	-1	512	207	303	25	105	125
ENSG00000229807.5	-1.95271	7.36838	1.5756e-05	9.5716e-05	0.135203	-1	1417	2013	2589	392	238	502
ENSG00000164465.14	-1.95419	6.18583	2.2495e-05	0.000131598	0.135203	-1	966	259	1694	114	206	243
ENSG00000231955.1	-1.95466	2.68766	0.00043186	0.00181764	0.135203	-1	101	50	58	9	21	18
ENSG00000226971.1	-1.95559	4.33035	4.83745e-06	3.3044e-05	0.135203	-1	228	174	335	21	50	93
ENSG00000158286.8	-1.95644	4.6127	0.000107795	0.000533579	0.135203	-1	94	373	436	38	73	76
ENSG00000227512.1	-1.95999	0.550047	0.00592979	0.0175672	0.135203	-1	6	14	25	1	6	2
ENSG00000236797.1	-1.96028	0.272698	0.0137986	0.0358894	0.135203	-1	5	11	19	1	0	6
ENSG00000144746.6	-1.96047	8.07827	6.72813e-06	4.46722e-05	0.135203	-1	4083	1604	4261	525	517	935
ENSG00000162735.13	-1.96107	5.68227	3.7761e-07	3.27321e-06	0.135203	-1	387	611	918	84	114	194
ENSG00000109572.9	-1.9641	8.12499	6.67093e-06	4.43562e-05	0.135203	-1	4452	1701	3904	549	607	869
ENSG00000120910.10	-1.9656	3.38083	0.000118927	0.000582914	0.135203	-1	96	80	223	5	41	41
ENSG00000128016.4	-1.96567	5.9111	0.000603049	0.00243776	0.135203	-1	167	1190	710	95	182	183
ENSG00000240207.1	-1.96628	2.62011	9.82875e-05	0.000491384	0.135203	-1	68	66	71	9	18	18
ENSG00000078668.9	-1.96713	6.97848	1.05494e-06	8.33229e-06	0.135203	-1	1457	694	2894	154	345	523
ENSG00000119541.5	-1.96802	7.07462	3.75124e-08	3.90273e-07	0.135203	-1	1663	986	2447	190	404	466
ENSG00000225014.1	-1.96917	2.08901	0.000251641	0.00112985	0.135203	-1	51	32	62	5	9	17
ENSG00000065325.7	-1.97106	1.75435	0.00134544	0.00490885	0.135203	-1	21	52	33	4	10	10
ENSG00000143344.10	-1.97127	2.33142	0.000652732	0.00261291	0.135203	-1	33	72	62	9	16	10
ENSG00000167107.8	-1.9718	5.72747	2.24765e-06	1.66242e-05	0.135203	-1	437	792	584	84	153	166
ENSG00000102886.10	-1.9738	4.63099	0.000109404	0.000540823	0.135203	-1	279	86	658	37	61	91
ENSG00000233585.1	-1.97489	5.15999	2.31674e-06	1.70942e-05	0.135203	-1	341	278	787	29	113	158
ENSG00000185068.10	-1.9761	4.77799	1.32888e-06	1.02723e-05	0.135203	-1	243	231	599	31	69	120
ENSG00000260025.1	-1.97682	0.586122	0.00383651	0.0120714	0.135203	-1	16	12	15	2	4	3
ENSG00000158863.17	-1.97684	4.70301	5.4631e-06	3.70306e-05	0.135203	-1	161	369	414	34	88	81
ENSG00000170677.5	-1.97705	7.07788	5.36193e-08	5.42291e-07	0.135203	-1	1371	1090	2800	234	316	458
ENSG00000103257.4	-1.97713	9.54977	0.000503716	0.00208264	0.135203	-1	12103	4726	10020	1641	602	2981
ENSG00000152078.5	-1.9772	5.06535	4.18931e-06	2.90457e-05	0.135203	-1	497	254	428	59	79	109
ENSG00000107249.16	-1.97894	2.08693	0.00273817	0.00907066	0.135203	-1	74	16	51	6	15	9
ENSG00000135604.9	-1.97992	0.534155	0.0151092	0.0386624	0.135203	-1	4	7	38	0	5	4
ENSG00000267317.1	-1.9805	1.98344	0.000184606	0.000859078	0.135203	-1	27	38	76	5	12	11
ENSG00000113328.14	-1.9837	8.79965	2.05731e-07	1.87469e-06	0.135203	-1	6372	3015	7072	655	1230	1563
ENSG00000248641.1	-1.98436	2.80241	0.00435007	0.0134449	0.135203	-1	41	16	249	10	20	20
ENSG00000171443.6	-1.98497	3.63288	3.04787e-05	0.000173156	0.135203	-1	79	162	209	20	35	36
ENSG00000172728.11	-1.98544	4.96431	2.14257e-07	1.94483e-06	0.135203	-1	362	300	465	41	89	113
ENSG00000138771.10	-1.98764	7.81677	4.74471e-08	4.85173e-07	0.135203	-1	2858	1937	3460	371	556	766
ENSG00000198363.11	-1.98805	8.57612	1.98854e-07	1.821e-06	0.135203	-1	4660	2682	7313	708	869	1194
ENSG00000198947.9	-1.98931	3.12806	3.19528e-05	0.000180477	0.135203	-1	74	85	164	10	36	20
ENSG00000263432.1	-1.99085	0.251048	0.00504904	0.0153085	0.135203	-1	12	10	10	0	5	2
ENSG00000130208.5	-1.99093	1.34885	0.00301476	0.00985282	0.135203	-1	10	28	49	5	6	5
ENSG00000075142.9	-1.99474	6.45953	1.85149e-08	2.02058e-07	0.135203	-1	912	978	1296	110	274	310
ENSG00000064687.8	-1.99599	3.9989	0.000143781	0.000687765	0.135203	-1	94	274	171	23	47	50
ENSG00000233554.1	-1.99694	0.509144	0.00605436	0.0178732	0.135203	-1	19	7	15	0	3	6
ENSG00000159263.10	-2	4.51485	8.52674e-07	6.85772e-06	0.135203	-1	182	281	372	31	71	72
ENSG00000182919.9	-2.0018	4.89568	4.7586e-06	3.25414e-05	0.135203	-1	433	257	343	44	108	71
ENSG00000197077.7	-2.00239	7.10956	2.81389e-07	2.49288e-06	0.135203	-1	1400	1834	1544	194	474	391
ENSG00000260257.1	-2.00241	3.04328	9.14726e-05	0.000461177	0.135203	-1	63	112	109	11	18	32
ENSG00000231991.3	-2.0036	10.2353	4.16972e-07	3.57255e-06	0.135203	-1	13048	6660	29711	1698	3531	4058
ENSG00000139289.9	-2.00422	7.58474	1.38089e-06	1.06299e-05	0.135203	-1	2191	1708	3290	424	326	549
ENSG00000134686.12	-2.00429	5.99651	1.94932e-06	1.45868e-05	0.135203	-1	357	940	1055	74	199	233
ENSG00000168389.13	-2.00437	2.28639	6.36053e-05	0.00033359	0.135203	-1	50	48	69	6	12	17
ENSG00000225507.1	-2.00438	1.88789	0.000161627	0.000762894	0.135203	-1	35	31	62	6	10	9
ENSG00000182552.10	-2.0045	2.92289	5.87623e-05	0.000310656	0.135203	-1	72	49	171	9	28	19
ENSG00000174233.7	-2.00499	6.66239	8.31773e-08	8.13221e-07	0.135203	-1	1045	1267	1244	146	303	323
ENSG00000171462.10	-2.00668	2.35834	0.00117369	0.00436488	0.135203	-1	16	72	97	6	16	15
ENSG00000142920.12	-2.00818	1.52182	0.00608917	0.0179645	0.135203	-1	14	47	28	6	8	4
ENSG00000182578.9	-2.0082	2.03989	0.00724882	0.0208065	0.135203	-1	56	7	90	3	20	7
ENSG00000110057.3	-2.00945	5.60487	7.07135e-07	5.78787e-06	0.135203	-1	347	664	765	68	109	195
ENSG00000112378.10	-2.00984	10.1582	8.44611e-07	6.80767e-06	0.135203	-1	17716	7860	15664	1976	2942	3410
ENSG00000069345.7	-2.01158	7.35357	8.36474e-08	8.16778e-07	0.135203	-1	2023	1154	3096	246	371	619
ENSG00000187091.9	-2.01216	3.86662	1.27611e-05	7.95601e-05	0.135203	-1	144	89	347	23	38	45
ENSG00000083720.8	-2.0153	5.67176	0.000101832	0.000507186	0.135203	-1	772	139	1111	79	137	162
ENSG00000159128.10	-2.01533	4.93614	8.30785e-06	5.42459e-05	0.135203	-1	156	311	784	43	75	113
ENSG00000151690.10	-2.01603	7.09188	2.03918e-07	1.86276e-06	0.135203	-1	1990	1061	1854	226	360	414
ENSG00000154511.7	-2.0161	4.62157	2.18192e-06	1.61736e-05	0.135203	-1	256	226	437	48	46	78
ENSG00000186567.8	-2.01781	1.81041	0.00188875	0.00659334	0.135203	-1	12	54	52	3	10	12
ENSG00000100246.7	-2.01836	3.82328	1.563e-05	9.51378e-05	0.135203	-1	107	197	194	17	50	40
ENSG00000228261.1	-2.02134	1.18144	0.0021753	0.00743234	0.135203	-1	11	20	47	4	3	7
ENSG00000230849.2	-2.02238	2.55135	0.000147509	0.000703253	0.135203	-1	71	49	84	5	11	28
ENSG00000010270.9	-2.02432	5.39567	1.31465e-06	1.0175e-05	0.135203	-1	516	299	788	83	78	131
ENSG00000153902.9	-2.02524	0.836742	0.00194565	0.00676644	0.135203	-1	14	21	18	2	5	4
ENSG00000255455.2	-2.02654	3.4854	0.000821306	0.00318902	0.135203	-1	80	203	73	18	28	34
ENSG00000133401.11	-2.02666	5.00864	3.76123e-07	3.26338e-06	0.135203	-1	248	376	589	40	123	82
ENSG00000189283.5	-2.02784	1.70091	0.000436318	0.00183474	0.135203	-1	42	23	43	2	12	9
ENSG00000205213.9	-2.02811	7.03777	4.99323e-06	3.40452e-05	0.135203	-1	2085	572	2339	208	348	410
ENSG00000125354.18	-2.02837	2.21563	0.000114732	0.000564144	0.135203	-1	28	54	84	5	14	14
ENSG00000142627.9	-2.02911	7.50543	1.01945e-07	9.77597e-07	0.135203	-1	1567	1325	4609	282	439	624
ENSG00000165548.6	-2.02996	4.32518	5.84757e-07	4.87245e-06	0.135203	-1	225	184	326	33	51	60
ENSG00000260948.1	-2.03013	1.02357	0.0151285	0.0387022	0.135203	-1	5	32	26	4	5	3
ENSG00000141622.9	-2.03185	2.77881	0.000858983	0.0033186	0.135203	-1	55	25	205	11	20	16
ENSG00000010810.12	-2.03308	2.48345	0.000379079	0.00162319	0.135203	-1	27	79	92	4	16	22
ENSG00000225358.1	-2.03335	0.453597	0.00662817	0.0193381	0.135203	-1	17	6	17	1	1	6
ENSG00000178685.9	-2.03405	4.19422	0.000334833	0.00145872	0.135203	-1	68	331	241	26	45	64
ENSG00000104679.6	-2.03677	4.28698	1.61456e-06	1.22603e-05	0.135203	-1	153	188	421	20	53	78
ENSG00000139793.14	-2.03814	7.30227	9.10358e-08	8.81204e-07	0.135203	-1	2183	1161	2513	272	383	473
ENSG00000135916.11	-2.03822	4.97676	6.79882e-07	5.59451e-06	0.135203	-1	279	397	460	37	75	130
ENSG00000118217.5	-2.03915	6.88305	2.85889e-07	2.52791e-06	0.135203	-1	1398	1358	1378	210	257	369
ENSG00000204839.4	-2.04153	4.3032	4.99844e-05	0.000268704	0.135203	-1	154	182	443	14	103	40
ENSG00000100299.12	-2.04225	2.90775	5.48392e-05	0.000292676	0.135203	-1	51	88	135	11	15	27
ENSG00000156463.13	-2.0441	3.95032	1.66671e-05	0.000100655	0.135203	-1	220	116	215	24	55	31
ENSG00000251495.1	-2.04573	0.183148	0.0114768	0.0307856	0.135203	-1	8	6	19	1	4	1
ENSG00000125266.6	-2.04639	7.15627	1.49306e-06	1.14221e-05	0.135203	-1	1849	637	3276	204	371	487
ENSG00000119537.11	-2.04761	5.94708	1.42013e-08	1.57965e-07	0.135203	-1	715	522	1094	103	152	186
ENSG00000087053.14	-2.05042	6.19252	1.29961e-06	1.00755e-05	0.135203	-1	1072	348	1408	112	206	214
ENSG00000129636.8	-2.05282	6.08112	5.41219e-07	4.54447e-06	0.135203	-1	984	581	833	119	145	212
ENSG00000165895.13	-2.05341	4.70222	8.95432e-08	8.69029e-07	0.135203	-1	226	277	482	35	79	78
ENSG00000182197.6	-2.05726	6.80761	3.90532e-08	4.0403e-07	0.135203	-1	872	1507	1732	156	316	359
ENSG00000110315.2	-2.05803	6.31665	2.7454e-09	3.42906e-08	0.135203	-1	855	710	1484	117	206	261
ENSG00000157617.12	-2.05969	5.90901	2.16243e-08	2.3447e-07	0.135203	-1	691	592	929	60	190	219
ENSG00000225205.1	-2.0597	0.842529	0.00632157	0.0185476	0.135203	-1	19	5	36	1	8	2
ENSG00000110756.13	-2.06201	6.55929	5.358e-07	4.50306e-06	0.135203	-1	1492	558	1429	132	287	276
ENSG00000243015.2	-2.06249	0.734027	0.000908908	0.00348745	0.135203	-1	13	12	28	1	6	3
ENSG00000158555.10	-2.06344	3.96656	0.00169875	0.00601983	0.135203	-1	40	324	163	20	40	55
ENSG00000224172.1	-2.06368	3.60685	1.46076e-05	8.97416e-05	0.135203	-1	127	136	167	21	23	40
ENSG00000163931.11	-2.06372	8.727	1.00101e-08	1.1346e-07	0.135203	-1	4565	3319	8820	538	1093	1577
ENSG00000186815.8	-2.06444	6.22332	1.82874e-08	1.99811e-07	0.135203	-1	767	890	1034	123	204	202
ENSG00000164323.8	-2.06588	7.03074	4.85338e-09	5.78839e-08	0.135203	-1	1458	1004	2658	178	361	431
ENSG00000026103.15	-2.06624	5.4279	5.06616e-06	3.45171e-05	0.135203	-1	651	240	722	85	101	102
ENSG00000225169.1	-2.06662	0.373363	0.0201479	0.0492983	0.135203	-1	3	6	34	1	1	5
ENSG00000161638.6	-2.07117	5.75555	4.63178e-06	3.17701e-05	0.135203	-1	478	404	1327	118	83	148
ENSG00000179094.9	-2.07354	4.54737	1.27654e-07	1.2017e-06	0.135203	-1	234	204	462	31	76	63
ENSG00000224962.3	-2.07385	1.27639	0.0114586	0.0307507	0.135203	-1	40	4	36	5	5	4
ENSG00000167772.7	-2.07628	3.90636	0.0113635	0.030526	0.135203	-1	12	105	579	26	19	56
ENSG00000253982.1	-2.07753	3.26841	0.000113181	0.000557554	0.135203	-1	51	151	138	12	25	32
ENSG00000198945.3	-2.07765	1.59959	0.000145193	0.000693819	0.135203	-1	27	30	45	3	8	9
ENSG00000140682.14	-2.07847	2.16569	0.000584632	0.00237057	0.135203	-1	30	23	127	4	16	11
ENSG00000168071.17	-2.07856	2.07003	0.000300751	0.00132649	0.135203	-1	33	48	64	6	5	17
ENSG00000145349.12	-2.07874	6.27548	7.17362e-09	8.35628e-08	0.135203	-1	959	706	1194	112	250	197
ENSG00000249407.1	-2.08014	1.01096	0.00179894	0.00632398	0.135203	-1	25	13	25	3	6	3
ENSG00000198515.9	-2.08138	1.95257	0.00186023	0.00650484	0.135203	-1	32	55	37	6	16	3
ENSG00000169371.9	-2.08175	2.10272	0.000113349	0.000558237	0.135203	-1	31	45	77	7	9	12
ENSG00000197965.7	-2.08417	7.8217	4.52363e-08	4.63848e-07	0.135203	-1	2895	2195	3112	380	478	721
ENSG00000172339.7	-2.08442	3.55501	8.55286e-06	5.56688e-05	0.135203	-1	143	92	197	21	26	32
ENSG00000152104.6	-2.08511	5.59185	1.53256e-05	9.35931e-05	0.135203	-1	430	740	478	61	209	83
ENSG00000130707.13	-2.08763	7.01772	3.8844e-06	2.71658e-05	0.135203	-1	1283	1395	2192	267	152	428
ENSG00000008394.7	-2.08821	8.50718	1.01392e-05	6.47856e-05	0.135203	-1	5315	1396	7854	620	739	1163
ENSG00000171817.12	-2.08906	0.235176	0.0114844	0.0307979	0.135203	-1	11	12	8	2	3	1
ENSG00000120925.9	-2.09435	5.62496	8.35252e-09	9.58468e-08	0.135203	-1	574	488	753	77	139	130
ENSG00000137992.9	-2.09584	5.6548	4.95696e-08	5.04644e-07	0.135203	-1	690	401	766	73	118	169
ENSG00000248930.1	-2.10048	2.43703	0.000215714	0.000985741	0.135203	-1	64	54	67	2	24	14
ENSG00000132109.8	-2.1014	3.71999	9.00786e-06	5.83225e-05	0.135203	-1	102	163	219	19	24	49
ENSG00000122359.13	-2.10231	7.26195	5.44236e-07	4.56773e-06	0.135203	-1	1072	2468	1895	191	457	483
ENSG00000081320.5	-2.10239	6.43594	1.39966e-09	1.83104e-08	0.135203	-1	910	795	1633	101	247	296
ENSG00000250479.4	-2.10345	3.86707	0.000196295	0.000907315	0.135203	-1	81	74	495	18	35	51
ENSG00000137575.7	-2.10571	7.75255	1.93262e-07	1.77506e-06	0.135203	-1	2803	1102	4783	290	651	619
ENSG00000103494.8	-2.10657	4.55547	3.41851e-07	2.98422e-06	0.135203	-1	254	162	517	29	60	81
ENSG00000119632.3	-2.1071	3.08961	0.000161669	0.000762894	0.135203	-1	51	99	174	4	21	40
ENSG00000011426.6	-2.10765	8.21036	0.0126992	0.0334867	0.135203	-1	4914	69	7381	389	834	932
ENSG00000229211.3	-2.1078	1.16794	0.000979303	0.0037251	0.135203	-1	20	16	40	2	2	10
ENSG00000264443.1	-2.10927	3.57985	1.80735e-05	0.000108108	0.135203	-1	103	142	192	9	52	28
ENSG00000180346.2	-2.1093	5.39279	3.31588e-08	3.47323e-07	0.135203	-1	493	460	554	55	105	143
ENSG00000054598.5	-2.11064	5.37383	1.54524e-08	1.70447e-07	0.135203	-1	441	454	626	66	109	111
ENSG00000089486.12	-2.11108	3.57584	0.000968708	0.00368859	0.135203	-1	38	235	134	11	41	36
ENSG00000141738.9	-2.11121	3.92022	0.00014279	0.000684637	0.135203	-1	73	267	187	25	35	42
ENSG00000213574.2	-2.11243	1.89538	0.000246778	0.00111149	0.135203	-1	46	19	68	5	7	12
ENSG00000174028.6	-2.11393	5.80164	2.40622e-07	2.1628e-06	0.135203	-1	455	503	1297	104	98	167
ENSG00000134986.9	-2.11746	2.7848	5.01299e-05	0.000269408	0.135203	-1	90	39	127	7	24	17
ENSG00000069712.9	-2.11763	4.31004	3.77063e-07	3.27e-06	0.135203	-1	181	246	292	26	60	54
ENSG00000125089.11	-2.1178	2.14438	0.00253759	0.00849905	0.135203	-1	31	15	136	8	6	13
ENSG00000104611.7	-2.1179	5.76655	2.48633e-09	3.12597e-08	0.135203	-1	507	579	994	67	181	146
ENSG00000223427.1	-2.11958	2.91902	1.42927e-05	8.80617e-05	0.135203	-1	92	64	114	12	20	18
ENSG00000204653.5	-2.11996	0.790954	0.00467235	0.0142976	0.135203	-1	7	24	22	2	2	6
ENSG00000110013.8	-2.1202	5.54492	1.57786e-07	1.46954e-06	0.135203	-1	550	571	506	59	117	161
ENSG00000177675.4	-2.1205	2.74069	0.000367299	0.0015775	0.135203	-1	24	92	134	10	19	15
ENSG00000184100.5	-2.12171	5.87687	1.93717e-09	2.49019e-08	0.135203	-1	517	583	1209	70	175	183
ENSG00000182175.9	-2.12274	1.12766	0.0058768	0.0174254	0.135203	-1	35	4	33	1	4	9
ENSG00000188112.4	-2.12386	5.71909	3.16443e-06	2.26618e-05	0.135203	-1	366	868	611	77	177	112
ENSG00000178229.7	-2.12518	4.53756	4.88079e-06	3.33277e-05	0.135203	-1	227	329	243	36	48	75
ENSG00000169403.7	-2.12622	4.08347	0.000105577	0.000523721	0.135203	-1	120	215	299	32	15	63
ENSG00000179342.3	-2.12654	2.48488	1.70549e-05	0.000102796	0.135203	-1	47	61	93	6	17	15
ENSG00000214193.5	-2.12661	5.56456	0.000773035	0.00302958	0.135203	-1	311	96	1855	52	174	120
ENSG00000089060.7	-2.12778	5.07152	9.22425e-09	1.04939e-07	0.135203	-1	357	332	578	44	102	92
ENSG00000135069.9	-2.1281	5.52673	0.00138583	0.00503439	0.135203	-1	1016	91	537	83	71	150
ENSG00000200997.1	-2.13153	0.937406	0.00737115	0.0211332	0.135203	-1	9	21	32	5	3	2
ENSG00000166710.12	-2.13211	9.65263	3.52792e-07	3.07248e-06	0.135203	-1	9065	9944	9610	1326	1359	2787
ENSG00000215915.5	-2.13332	0.951574	0.00486522	0.0148045	0.135203	-1	14	26	18	3	7	1
[truncated: 1,476 more rows]

## Sheet: up
ENSEMBL_ID	logFC	logCPM	Pvalue	FDR	Cmn.Disp	UpDown.Cmn	C_R1	C_R2	C_R3	T_R1	T_R2	T_R3
ENSG00000170500.8	13.8507	7.01185	1.19538e-66	3.15888e-63	0.135203	1	0	0	0	1096	1893	1760
ENSG00000227051.4	13.6672	6.82865	2.25433e-66	5.21257e-63	0.135203	1	0	0	0	885	1777	1614
ENSG00000147255.13	13.4593	6.6201	1.04492e-52	6.23516e-50	0.135203	1	0	0	0	1023	965	1423
ENSG00000171587.10	13.4093	6.57136	1.04577e-58	1.20904e-55	0.135203	1	0	0	0	590	1923	1228
ENSG00000082175.10	12.5988	5.76218	1.0352e-48	4.22242e-46	0.135203	1	0	0	0	376	1118	589
ENSG00000197496.4	12.4685	5.63125	5.40802e-51	2.69208e-48	0.135203	1	0	0	0	450	619	723
ENSG00000004948.9	12.3967	5.5597	4.99284e-50	2.19899e-47	0.135203	1	0	0	0	415	721	579
ENSG00000145451.8	12.1285	7.07793	7.33867e-53	4.52503e-50	0.135203	1	1	0	0	1480	1359	1750
ENSG00000196557.6	11.9476	5.1131	7.82124e-47	2.49444e-44	0.135203	1	0	0	0	232	516	596
ENSG00000235123.1	11.9066	8.1517	2.74621e-74	2.53997e-70	0.135203	1	0	3	0	2195	4087	4460
ENSG00000135333.9	11.8863	5.05211	5.71119e-43	1.48797e-40	0.135203	1	0	0	0	220	645	419
ENSG00000101144.8	11.7467	7.47883	7.22186e-67	2.2265e-63	0.135203	1	1	1	0	1490	2091	3037
ENSG00000160182.2	11.6863	9.90393	8.0382e-58	7.82582e-55	0.135203	1	9	3	0	8916	8742	16872
ENSG00000110975.4	11.6127	6.56139	2.96414e-60	4.56923e-57	0.135203	1	0	1	0	813	1231	1423
ENSG00000198879.7	11.5665	4.73327	5.51157e-41	1.25868e-38	0.135203	1	0	0	0	196	452	360
ENSG00000167434.5	11.473	4.63964	1.09368e-38	2.19638e-36	0.135203	1	0	0	0	196	424	310
ENSG00000113504.15	11.4377	4.60408	6.05673e-39	1.23118e-36	0.135203	1	0	0	0	203	317	378
ENSG00000164920.5	11.3189	4.48676	5.8216e-38	1.09886e-35	0.135203	1	0	0	0	171	293	382
ENSG00000224559.2	11.298	4.4687	1.07075e-27	8.96228e-26	0.135203	1	0	0	0	128	561	181
ENSG00000235205.1	11.2952	4.46454	4.40974e-30	4.53175e-28	0.135203	1	0	0	0	143	512	197
ENSG00000095627.5	11.2891	4.4566	1.12327e-37	2.07783e-35	0.135203	1	0	0	0	177	297	343
ENSG00000134769.17	11.0387	5.98927	1.25195e-53	8.27092e-51	0.135203	1	0	1	0	445	1200	792
ENSG00000180787.5	10.8771	4.04892	1.93896e-33	2.69676e-31	0.135203	1	0	0	0	117	266	248
ENSG00000182985.10	10.8581	5.80691	2.44125e-51	1.29023e-48	0.135203	1	1	0	0	513	727	776
ENSG00000237440.4	10.8534	4.02523	2.41121e-33	3.30389e-31	0.135203	1	0	0	0	117	250	252
ENSG00000111058.3	10.7756	3.94798	2.55239e-32	3.14761e-30	0.135203	1	0	0	0	113	215	257
ENSG00000181449.2	10.6893	3.86247	4.70752e-31	5.24576e-29	0.135203	1	0	0	0	106	236	208
ENSG00000188227.8	10.6757	3.84858	2.15988e-30	2.28306e-28	0.135203	1	0	0	0	108	242	191
ENSG00000198521.7	10.6734	3.84302	2.15908e-29	2.11316e-27	0.135203	1	0	0	0	130	181	206
ENSG00000197013.5	10.6207	3.79501	1.98907e-30	2.11459e-28	0.135203	1	0	0	0	98	225	205
ENSG00000184160.6	10.5317	3.70842	7.12003e-28	6.1545e-26	0.135203	1	0	0	0	86	157	263
ENSG00000165731.13	10.5311	5.48287	2.59911e-48	1.00163e-45	0.135203	1	0	1	0	364	529	774
ENSG00000152977.5	10.5241	3.69887	2.71022e-29	2.61112e-27	0.135203	1	0	0	0	96	206	187
ENSG00000074370.13	10.5087	6.24133	2.08368e-58	2.14133e-55	0.135203	1	1	1	0	519	1016	1400
ENSG00000240498.2	10.4706	3.64515	2.2335e-25	1.55321e-23	0.135203	1	0	0	0	94	250	123
ENSG00000137869.9	10.4547	3.63111	3.95854e-26	2.94077e-24	0.135203	1	0	0	0	86	248	136
ENSG00000147256.6	10.4044	3.58812	3.24023e-19	1.33542e-17	0.135203	1	0	0	0	60	334	83
ENSG00000234444.3	10.3994	3.57515	6.33269e-28	5.49963e-26	0.135203	1	0	0	0	90	194	162
ENSG00000196208.9	10.3784	9.47709	1.11519e-73	6.87629e-70	0.135203	1	9	4	12	5432	12822	8622
ENSG00000147883.9	10.3755	5.32647	2.85223e-48	1.05521e-45	0.135203	1	1	0	0	274	559	721
ENSG00000213967.6	10.349	3.52775	6.96115e-27	5.59858e-25	0.135203	1	0	0	0	76	214	152
ENSG00000179082.3	10.3449	3.51762	2.80444e-26	2.10026e-24	0.135203	1	0	0	0	103	135	175
ENSG00000091129.15	10.2968	7.94974	1.7218e-69	6.36998e-66	0.135203	1	3	1	5	1934	4129	3211
ENSG00000146038.7	10.2626	5.97095	1.96325e-47	6.48504e-45	0.135203	1	0	1	1	312	1400	838
ENSG00000115461.4	10.2487	8.93864	8.62211e-59	1.1015e-55	0.135203	1	5	10	2	4101	8375	5594
ENSG00000251574.2	10.2408	3.42891	1.27947e-20	6.05309e-19	0.135203	1	0	0	0	48	276	109
ENSG00000101210.6	10.237	8.92009	6.30707e-73	2.91671e-69	0.135203	1	7	5	6	3230	6339	9383
ENSG00000156127.6	10.195	3.37677	4.29313e-26	3.17658e-24	0.135203	1	0	0	0	67	140	194
ENSG00000174963.13	10.1931	3.37078	8.06616e-26	5.80575e-24	0.135203	1	0	0	0	81	172	130
ENSG00000187601.3	10.158	3.339	1.50182e-23	8.93269e-22	0.135203	1	0	0	0	71	100	215
ENSG00000123201.10	10.144	3.33115	3.75058e-21	1.85503e-19	0.135203	1	0	0	0	52	244	101
ENSG00000259937.1	10.1062	3.27043	8.70922e-21	4.17366e-19	0.135203	1	0	0	0	111	120	91
ENSG00000102401.15	10.0431	5.77648	4.01123e-51	2.06111e-48	0.135203	1	2	0	0	469	729	814
ENSG00000121440.10	10.0342	3.21922	7.27245e-25	4.7874e-23	0.135203	1	0	0	0	58	165	136
ENSG00000203685.5	10.0117	3.1644	6.23824e-13	1.28502e-11	0.135203	1	0	0	0	115	19	157
ENSG00000186417.9	10.0024	3.17965	5.41386e-24	3.31608e-22	0.135203	1	0	0	0	81	113	132
ENSG00000188002.6	9.99899	3.18133	4.00105e-25	2.72101e-23	0.135203	1	0	0	0	67	131	142
ENSG00000175356.8	9.95313	6.58134	1.04201e-55	8.03127e-53	0.135203	1	3	1	0	607	1830	1314
ENSG00000261179.1	9.94365	3.12721	1.51758e-24	9.81544e-23	0.135203	1	0	0	0	64	120	144
ENSG00000189196.4	9.93986	3.1211	2.27804e-23	1.32513e-21	0.135203	1	0	0	0	69	149	102
ENSG00000130635.11	9.93563	4.89743	2.02851e-32	2.55261e-30	0.135203	1	1	0	0	147	727	330
ENSG00000130294.10	9.92895	3.12507	5.85584e-21	2.87324e-19	0.135203	1	0	0	0	35	185	134
ENSG00000151892.9	9.92538	9.43749	4.05631e-53	2.58737e-50	0.135203	1	13	14	2	4384	11191	11747
ENSG00000184674.8	9.90895	3.09863	1.11082e-23	6.69312e-22	0.135203	1	0	0	0	48	148	139
ENSG00000154654.10	9.84767	4.80338	5.81488e-40	1.26545e-37	0.135203	1	1	0	0	172	400	528
ENSG00000090661.7	9.82208	3.00287	2.73167e-22	1.46465e-20	0.135203	1	0	0	0	70	87	133
ENSG00000197124.7	9.80492	2.98325	5.87082e-22	3.07644e-20	0.135203	1	0	0	0	74	112	94
ENSG00000182621.12	9.7684	5.50589	1.05001e-48	4.22242e-46	0.135203	1	0	2	0	364	681	648
ENSG00000166432.10	9.75444	2.93816	8.06492e-20	3.51023e-18	0.135203	1	0	0	0	61	152	67
ENSG00000162639.11	9.74522	4.70402	1.10424e-38	2.19638e-36	0.135203	1	0	1	0	150	402	485
ENSG00000255794.2	9.73767	2.93006	1.11198e-19	4.79473e-18	0.135203	1	0	0	0	46	171	75
ENSG00000196724.8	9.69845	2.89039	2.59679e-22	1.40454e-20	0.135203	1	0	0	0	47	133	103
ENSG00000204434.4	9.64028	4.56226	4.81285e-35	7.60924e-33	0.135203	1	0	0	1	163	483	257
ENSG00000170837.2	9.63118	2.82081	7.74339e-22	3.98989e-20	0.135203	1	0	0	0	53	85	125
ENSG00000107562.12	9.63016	4.59319	6.41518e-34	9.27094e-32	0.135203	1	0	1	0	127	510	330
ENSG00000255774.1	9.60443	2.79386	2.65297e-20	1.19987e-18	0.135203	1	0	0	0	52	132	72
ENSG00000174498.9	9.58462	2.77864	6.32804e-22	3.28809e-20	0.135203	1	0	0	0	45	117	98
ENSG00000267136.1	9.57944	2.78263	5.99126e-17	1.9897e-15	0.135203	1	0	0	0	33	176	61
ENSG00000145808.4	9.57366	5.32053	7.32066e-40	1.55652e-37	0.135203	1	0	2	0	183	824	634
ENSG00000155961.4	9.56607	2.75773	1.23656e-21	6.28405e-20	0.135203	1	0	0	0	50	84	118
ENSG00000258894.1	9.53223	2.73083	2.16987e-18	8.34474e-17	0.135203	1	0	0	0	39	151	64
ENSG00000189127.3	9.53001	2.72912	1.47189e-19	6.25908e-18	0.135203	1	0	0	0	38	141	76
ENSG00000180543.3	9.49748	6.43356	2.53944e-54	1.87898e-51	0.135203	1	2	3	0	502	1271	1684
ENSG00000134595.6	9.46589	2.66831	2.10288e-20	9.65239e-19	0.135203	1	0	0	0	34	119	94
ENSG00000204792.2	9.4594	2.65436	2.09766e-20	9.65235e-19	0.135203	1	0	0	0	45	114	75
ENSG00000121361.2	9.45254	2.65999	3.90558e-18	1.45951e-16	0.135203	1	0	0	0	29	144	76
ENSG00000186462.7	9.45033	2.65396	2.08092e-20	9.59923e-19	0.135203	1	0	0	0	33	95	118
ENSG00000011201.6	9.44644	2.63638	1.0958e-20	5.19744e-19	0.135203	1	0	0	0	53	87	84
ENSG00000198960.6	9.43241	2.62809	4.02003e-21	1.983e-19	0.135203	1	0	0	0	45	84	101
ENSG00000160180.14	9.39886	2.605	3.70586e-19	1.51327e-17	0.135203	1	0	0	0	32	75	131
ENSG00000138792.5	9.39463	2.58809	2.4624e-20	1.12191e-18	0.135203	1	0	0	0	48	95	76
ENSG00000102109.6	9.39394	2.60084	3.40031e-19	1.39775e-17	0.135203	1	0	0	0	31	78	129
ENSG00000166426.7	9.36147	2.54575	4.92243e-16	1.46156e-14	0.135203	1	0	0	0	56	37	113
ENSG00000164742.10	9.35726	6.29985	1.40509e-49	6.04451e-47	0.135203	1	1	4	0	496	1602	984
ENSG00000102683.6	9.28265	4.24264	5.22414e-34	7.66953e-32	0.135203	1	1	0	0	131	319	274
ENSG00000207422.1	9.26946	4.22978	1.01674e-32	1.32448e-30	0.135203	1	0	1	0	162	275	246
ENSG00000165566.11	9.26306	2.46684	1.15559e-17	4.11872e-16	0.135203	1	0	0	0	36	116	55
ENSG00000187123.10	9.26199	4.18877	9.9169e-35	1.4914e-32	0.135203	1	0	0	1	125	308	266
ENSG00000265000.1	9.25259	2.45852	1.52388e-16	4.79399e-15	0.135203	1	0	0	0	34	125	48
ENSG00000254337.1	9.23981	2.45843	6.07485e-14	1.42968e-12	0.135203	1	0	0	0	24	152	39
ENSG00000259964.1	9.22537	2.44297	8.71354e-16	2.51064e-14	0.135203	1	0	0	0	24	134	55
ENSG00000177932.6	9.19854	2.40334	3.85836e-19	1.57207e-17	0.135203	1	0	0	0	36	93	68
ENSG00000183850.9	9.19701	2.40109	1.82502e-19	7.69001e-18	0.135203	1	0	0	0	37	86	73
ENSG00000118946.7	9.19636	2.45797	6.27393e-09	7.36858e-08	0.135203	1	0	0	0	2	50	187
ENSG00000230836.1	9.1899	2.3933	1.61613e-19	6.84101e-18	0.135203	1	0	0	0	38	81	75
ENSG00000158321.11	9.16248	2.3726	2.96048e-19	1.22512e-17	0.135203	1	0	0	0	31	77	89
ENSG00000236055.1	9.15575	2.33588	2.94386e-16	8.89795e-15	0.135203	1	0	0	0	57	50	62
ENSG00000169418.8	9.14985	2.35417	2.67458e-18	1.02009e-16	0.135203	1	0	0	0	37	93	58
ENSG00000259977.1	9.14077	2.34564	1.35651e-16	4.29671e-15	0.135203	1	0	0	0	36	106	45
ENSG00000253768.1	9.1146	2.32442	3.22041e-16	9.67063e-15	0.135203	1	0	0	0	32	110	45
ENSG00000184867.9	9.10075	2.28526	4.47554e-16	1.33746e-14	0.135203	1	0	0	0	53	44	68
ENSG00000234284.2	9.09394	2.30925	1.75469e-18	6.81897e-17	0.135203	1	0	0	0	27	85	78
ENSG00000187172.11	9.06586	4.03387	2.18432e-30	2.29577e-28	0.135203	1	0	1	0	91	300	258
ENSG00000171798.13	9.05894	2.26362	1.82585e-16	5.66688e-15	0.135203	1	0	0	0	38	41	96
ENSG00000204740.5	9.05586	4.82309	4.3352e-26	3.19492e-24	0.135203	1	1	1	0	88	753	358
ENSG00000166157.12	9.05181	2.26729	5.69551e-17	1.90172e-15	0.135203	1	0	0	0	28	100	54
ENSG00000126947.7	9.01385	4.72565	1.51769e-40	3.38244e-38	0.135203	1	1	0	1	173	432	422
ENSG00000113205.2	9.01222	3.93525	3.18198e-30	3.28828e-28	0.135203	1	0	0	1	138	177	237
ENSG00000105357.11	9.00776	6.1234	3.01079e-56	2.53153e-53	0.135203	1	2	1	3	475	1032	1193
ENSG00000172551.6	8.96778	2.15726	1.56248e-15	4.3792e-14	0.135203	1	0	0	0	48	41	62
ENSG00000050030.8	8.96205	2.17023	9.35142e-18	3.37457e-16	0.135203	1	0	0	0	36	69	57
ENSG00000139352.3	8.95722	2.16584	1.16409e-17	4.14102e-16	0.135203	1	0	0	0	36	53	73
ENSG00000120322.2	8.91826	2.1042	6.36509e-15	1.66067e-13	0.135203	1	0	0	0	49	41	53
ENSG00000003989.12	8.90206	9.67485	1.36306e-36	2.35643e-34	0.135203	1	6	15	73	7839	7696	13558
ENSG00000236803.1	8.89672	2.12009	6.02638e-14	1.42008e-12	0.135203	1	0	0	0	25	105	33
ENSG00000251129.1	8.88788	2.09654	5.84223e-17	1.9472e-15	0.135203	1	0	0	0	36	66	50
ENSG00000241101.1	8.87274	2.07149	7.24133e-16	2.10613e-14	0.135203	1	0	0	0	42	57	45
ENSG00000196917.4	8.86666	3.83922	1.81874e-23	1.06803e-21	0.135203	1	1	0	0	96	117	341
ENSG00000135773.8	8.84851	2.07593	1.18275e-14	2.98072e-13	0.135203	1	0	0	0	23	97	39
ENSG00000237423.1	8.83246	2.04263	3.56096e-15	9.58815e-14	0.135203	1	0	0	0	35	34	78
ENSG00000183734.4	8.83131	2.05836	4.78587e-17	1.61255e-15	0.135203	1	0	0	0	23	62	73
ENSG00000141469.12	8.82962	2.05532	3.08666e-16	9.29919e-15	0.135203	1	0	0	0	24	82	50
ENSG00000139915.13	8.81201	2.02192	1.63966e-16	5.13205e-15	0.135203	1	0	0	0	36	48	59
ENSG00000250986.1	8.80719	2.02835	2.54704e-17	8.77378e-16	0.135203	1	0	0	0	28	60	62
ENSG00000261226.1	8.80255	2.02616	5.92379e-17	1.97083e-15	0.135203	1	0	0	0	26	70	55
ENSG00000225489.1	8.77304	1.99247	4.64749e-17	1.57165e-15	0.135203	1	0	0	0	30	55	59
ENSG00000130558.14	8.74898	4.49681	4.78596e-33	6.4621e-31	0.135203	1	2	0	0	153	261	459
ENSG00000260800.1	8.73716	1.94733	7.6992e-16	2.22879e-14	0.135203	1	0	0	0	36	44	54
ENSG00000254266.1	8.69992	1.94917	7.92394e-12	1.41211e-10	0.135203	1	0	0	0	15	106	28
ENSG00000169744.8	8.69871	1.93352	2.81837e-14	6.90737e-13	0.135203	1	0	0	0	21	85	37
ENSG00000053108.12	8.69464	1.92336	2.8159e-16	8.53909e-15	0.135203	1	0	0	0	25	46	69
ENSG00000103489.7	8.68908	3.66207	4.42042e-27	3.60216e-25	0.135203	1	0	1	0	77	225	190
ENSG00000197308.4	8.68098	3.65334	1.05844e-26	8.3315e-25	0.135203	1	1	0	0	71	223	201
ENSG00000165194.10	8.67418	1.9492	4.94072e-10	6.87169e-09	0.135203	1	0	0	0	6	115	35
ENSG00000165078.7	8.66095	1.86812	8.09232e-15	2.08484e-13	0.135203	1	0	0	0	37	45	42
ENSG00000169122.7	8.65268	1.89027	5.56693e-15	1.46691e-13	0.135203	1	0	0	0	20	76	43
ENSG00000180525.8	8.62757	1.86875	1.44119e-13	3.2275e-12	0.135203	1	0	0	0	19	84	34
ENSG00000124126.9	8.60752	7.06186	4.53596e-50	2.04649e-47	0.135203	1	3	8	4	666	2294	2502
ENSG00000257040.1	8.60025	1.84956	1.02037e-12	2.05609e-11	0.135203	1	0	0	0	16	89	32
ENSG00000264907.1	8.56741	1.80231	9.43675e-15	2.40774e-13	0.135203	1	0	0	0	23	67	37
ENSG00000185052.7	8.56559	4.27976	9.68034e-35	1.46776e-32	0.135203	1	1	0	1	147	308	274
ENSG00000143341.7	8.54199	7.13591	2.92036e-37	5.24474e-35	0.135203	1	4	9	3	651	3533	1575
ENSG00000254251.1	8.52983	3.5113	3.48429e-23	1.98927e-21	0.135203	1	0	1	0	61	248	140
ENSG00000250978.1	8.51503	1.76057	9.03092e-12	1.59099e-10	0.135203	1	0	0	0	19	84	22
ENSG00000133937.3	8.51293	1.75372	1.21497e-15	3.42601e-14	0.135203	1	0	0	0	21	49	54
ENSG00000249346.2	8.51286	1.76476	3.75416e-13	7.97295e-12	0.135203	1	0	0	0	16	78	34
ENSG00000101336.8	8.50318	1.75332	5.97966e-13	1.23313e-11	0.135203	1	0	0	0	17	78	31
ENSG00000256274.1	8.5	1.74492	1.99049e-14	4.94229e-13	0.135203	1	0	0	0	19	66	39
ENSG00000154930.10	8.48211	1.71675	3.41718e-15	9.22787e-14	0.135203	1	0	0	0	25	51	41
ENSG00000137672.8	8.46634	1.69481	1.71895e-13	3.80805e-12	0.135203	1	0	0	0	27	58	28
ENSG00000263501.1	8.46316	1.70006	6.27418e-15	1.64034e-13	0.135203	1	0	0	0	24	53	39
ENSG00000251206.1	8.44027	1.72259	7.29204e-10	9.93285e-09	0.135203	1	0	0	0	8	97	24
ENSG00000139910.15	8.43488	1.66729	1.00861e-14	2.55579e-13	0.135203	1	0	0	0	27	38	46
ENSG00000215218.3	8.43008	1.69857	5.13824e-13	1.06915e-11	0.135203	1	0	0	0	11	47	68
ENSG00000179447.2	8.4208	1.68198	1.78944e-12	3.49167e-11	0.135203	1	0	0	0	14	75	32
ENSG00000171435.9	8.41913	3.40054	7.22602e-23	4.05051e-21	0.135203	1	1	0	0	54	220	144
ENSG00000134202.6	8.41897	3.39917	1.6209e-23	9.54887e-22	0.135203	1	1	0	0	55	208	154
ENSG00000269397.1	8.41655	1.64894	1.63247e-14	4.08073e-13	0.135203	1	0	0	0	27	44	38
ENSG00000162877.8	8.41646	1.65791	1.8861e-13	4.15346e-12	0.135203	1	0	0	0	22	62	29
ENSG00000056998.14	8.41162	1.64152	5.81572e-14	1.37569e-12	0.135203	1	0	0	0	28	31	49
ENSG00000197647.7	8.41148	3.3842	2.1781e-25	1.5204e-23	0.135203	1	1	0	0	75	161	157
ENSG00000231437.2	8.40932	1.67615	1.73858e-12	3.39961e-11	0.135203	1	0	0	0	12	73	37
ENSG00000227953.2	8.40774	1.64699	7.19315e-15	1.86096e-13	0.135203	1	0	0	0	24	46	41
ENSG00000260586.1	8.37402	1.62404	1.28711e-13	2.90516e-12	0.135203	1	0	0	0	19	61	32
ENSG00000266869.1	8.34719	1.60054	1.11563e-14	2.81541e-13	0.135203	1	0	0	0	18	47	46
ENSG00000121297.6	8.3453	1.59273	1.47821e-14	3.7152e-13	0.135203	1	0	0	0	21	48	39
ENSG00000249242.2	8.33081	5.21784	3.11815e-42	7.9013e-40	0.135203	1	3	0	2	248	496	701
ENSG00000258406.1	8.31094	1.57463	5.56285e-12	1.00983e-10	0.135203	1	0	0	0	15	69	26
ENSG00000234967.1	8.30913	1.55076	7.81811e-14	1.81683e-12	0.135203	1	0	0	0	24	46	32
ENSG00000233968.1	8.30594	1.61451	2.73718e-08	2.92334e-07	0.135203	1	0	0	0	4	97	20
ENSG00000162975.3	8.30218	1.54963	1.82021e-13	4.02273e-12	0.135203	1	0	0	0	22	28	54
ENSG00000184986.6	8.30016	1.56606	1.35177e-13	3.03827e-12	0.135203	1	0	0	0	14	39	58
ENSG00000234752.1	8.29156	1.54022	2.42087e-13	5.26838e-12	0.135203	1	0	0	0	21	53	29
ENSG00000196963.2	8.28974	4.04063	3.51557e-26	2.62222e-24	0.135203	1	2	0	0	170	177	222
ENSG00000019505.3	8.28463	1.48121	2.54853e-09	3.19829e-08	0.135203	1	0	0	0	34	9	47
ENSG00000229483.2	8.27576	1.5461	2.11368e-12	4.06521e-11	0.135203	1	0	0	0	13	64	32
ENSG00000004139.9	8.25855	1.50557	4.5743e-14	1.09464e-12	0.135203	1	0	0	0	23	38	38
ENSG00000132554.15	8.25083	1.50247	4.41211e-14	1.05856e-12	0.135203	1	0	0	0	21	43	36
ENSG00000259594.1	8.24103	1.52034	1.22013e-11	2.12524e-10	0.135203	1	0	0	0	11	67	30
ENSG00000105388.10	8.23692	3.94416	1.09275e-22	6.05203e-21	0.135203	1	0	1	1	184	117	206
ENSG00000224593.1	8.23355	1.4802	3.63828e-12	6.81873e-11	0.135203	1	0	0	0	22	53	22
ENSG00000162989.3	8.21197	3.9805	1.16466e-23	6.99474e-22	0.135203	1	2	0	0	75	173	395
ENSG00000112320.7	8.20494	1.46311	7.11343e-14	1.66142e-12	0.135203	1	0	0	0	19	44	35
ENSG00000223808.1	8.19736	4.39487	1.5045e-33	2.14079e-31	0.135203	1	1	0	2	163	360	261
ENSG00000066382.11	8.19171	1.48624	1.52168e-10	2.27184e-09	0.135203	1	0	0	0	8	70	29
ENSG00000154856.7	8.18341	1.44716	1.19762e-13	2.71824e-12	0.135203	1	0	0	0	17	46	35
ENSG00000266878.1	8.17824	1.45342	2.11414e-12	4.06521e-11	0.135203	1	0	0	0	13	57	31
ENSG00000171827.6	8.17481	1.44897	2.37132e-13	5.17272e-12	0.135203	1	0	0	0	13	46	42
ENSG00000109099.9	8.1746	4.71813	1.31391e-24	8.55797e-23	0.135203	1	1	0	3	83	312	734
ENSG00000196437.6	8.17453	1.446	1.80865e-13	4.00196e-12	0.135203	1	0	0	0	14	47	39
ENSG00000144218.13	8.15501	1.41815	1.10078e-13	2.51695e-12	0.135203	1	0	0	0	18	42	35
ENSG00000265702.1	8.12283	1.38331	1.53409e-13	3.41899e-12	0.135203	1	0	0	0	20	35	36
ENSG00000135097.2	8.12108	1.3723	6.66078e-13	1.36446e-11	0.135203	1	0	0	0	23	36	29
ENSG00000267529.1	8.1164	1.38996	6.71209e-10	9.18345e-09	0.135203	1	0	0	0	15	65	14
ENSG00000073670.9	8.11546	1.38589	1.56122e-13	3.47527e-12	0.135203	1	0	0	0	16	35	43
ENSG00000197977.3	8.11094	3.08909	3.04554e-22	1.62353e-20	0.135203	1	0	1	0	72	122	114
ENSG00000249238.1	8.10469	1.37891	5.26914e-09	6.26405e-08	0.135203	1	0	0	0	15	68	10
ENSG00000198327.3	8.09495	3.08785	6.34952e-21	3.09088e-19	0.135203	1	0	1	0	42	119	177
ENSG00000251046.2	8.09338	1.3619	8.1089e-13	1.65015e-11	0.135203	1	0	0	0	17	46	28
ENSG00000245526.3	8.09227	1.36104	4.13361e-13	8.68904e-12	0.135203	1	0	0	0	17	44	30
ENSG00000123119.7	8.08523	5.23181	3.85777e-41	9.03305e-39	0.135203	1	2	2	2	275	689	456
ENSG00000226057.2	8.08219	1.35663	4.7969e-13	1.00377e-11	0.135203	1	0	0	0	15	45	32
ENSG00000196440.7	8.08192	1.33907	5.19538e-11	8.27771e-10	0.135203	1	0	0	0	20	50	17
ENSG00000253776.1	8.06292	1.35302	5.09701e-11	8.12798e-10	0.135203	1	0	0	0	11	59	24
ENSG00000255580.1	8.0617	1.34482	5.2298e-11	8.32537e-10	0.135203	1	0	0	0	13	58	21
ENSG00000243064.4	8.06127	1.33735	2.29747e-10	3.33846e-09	0.135203	1	0	0	0	15	59	16
ENSG00000260855.1	8.05596	3.73486	2.01454e-26	1.52102e-24	0.135203	1	0	0	2	114	216	153
ENSG00000204118.1	8.05288	1.3196	8.89712e-13	1.80856e-11	0.135203	1	0	0	0	19	26	42
ENSG00000225898.1	8.04678	1.31272	9.33774e-13	1.88982e-11	0.135203	1	0	0	0	19	40	27
ENSG00000124493.8	8.03387	1.32352	4.18982e-12	7.75809e-11	0.135203	1	0	0	0	11	49	32
ENSG00000223523.1	8.02577	1.29416	5.96195e-13	1.23085e-11	0.135203	1	0	0	0	19	28	38
ENSG00000165810.12	8.01352	1.27914	9.00797e-13	1.82908e-11	0.135203	1	0	0	0	20	34	29
ENSG00000224271.1	8.01287	1.29431	5.09096e-13	1.0617e-11	0.135203	1	0	0	0	14	40	34
ENSG00000225479.1	7.99397	1.29292	1.56496e-10	2.33081e-09	0.135203	1	0	0	0	10	58	22
ENSG00000224008.1	7.98185	1.24956	1.22025e-12	2.44025e-11	0.135203	1	0	0	0	20	29	32
ENSG00000261754.1	7.98141	1.24543	2.00167e-12	3.87311e-11	0.135203	1	0	0	0	21	30	29
ENSG00000183535.5	7.97881	1.27676	2.17278e-11	3.65715e-10	0.135203	1	0	0	0	10	51	28
ENSG00000198934.3	7.96983	1.257	7.69761e-13	1.56818e-11	0.135203	1	0	0	0	13	36	37
ENSG00000169862.14	7.95763	4.58501	2.76194e-29	2.64717e-27	0.135203	1	0	3	1	110	505	362
ENSG00000229298.1	7.95652	1.22826	1.63312e-12	3.21378e-11	0.135203	1	0	0	0	19	33	28
ENSG00000179314.9	7.93372	1.212	2.85463e-12	5.41034e-11	0.135203	1	0	0	0	17	38	25
ENSG00000256070.1	7.9232	1.20019	3.18549e-11	5.23314e-10	0.135203	1	0	0	0	17	43	19
ENSG00000264010.1	7.92048	1.19878	8.49027e-12	1.50434e-10	0.135203	1	0	0	0	17	40	22
ENSG00000177103.9	7.90195	1.18914	1.1331e-12	2.27332e-11	0.135203	1	0	0	0	15	29	36
ENSG00000267702.1	7.88559	2.83313	2.4999e-18	9.55438e-17	0.135203	1	0	0	1	36	171	71
ENSG00000225140.1	7.87399	1.1795	4.02794e-11	6.53587e-10	0.135203	1	0	0	0	10	47	25
ENSG00000198342.5	7.86645	1.16754	3.5495e-12	6.67941e-11	0.135203	1	0	0	0	11	32	38
ENSG00000145506.9	7.86066	1.14145	7.24406e-12	1.29568e-10	0.135203	1	0	0	0	18	22	35
ENSG00000251718.1	7.85895	1.16716	2.50131e-10	3.62044e-09	0.135203	1	0	0	0	10	51	20
ENSG00000259692.1	7.85538	1.15743	9.47475e-12	1.66442e-10	0.135203	1	0	0	0	11	41	28
ENSG00000249421.1	7.85385	1.18599	5.5849e-10	7.71541e-09	0.135203	1	0	0	0	5	39	42
ENSG00000168830.5	7.84703	1.14339	1.90758e-12	3.70655e-11	0.135203	1	0	0	0	13	33	32
ENSG00000182177.9	7.84499	1.16736	3.73386e-10	5.25638e-09	0.135203	1	0	0	0	7	50	26
ENSG00000151240.10	7.84428	5.13725	3.58349e-40	7.89136e-38	0.135203	1	1	1	5	222	659	490
ENSG00000129993.10	7.84355	3.60708	1.44003e-25	1.02452e-23	0.135203	1	0	2	0	92	188	174
ENSG00000171295.8	7.84008	4.07297	6.87557e-31	7.57049e-29	0.135203	1	2	0	1	129	255	244
ENSG00000165061.10	7.82985	1.1277	2.19597e-12	4.21817e-11	0.135203	1	0	0	0	13	31	33
ENSG00000255374.1	7.82845	1.11993	9.08808e-12	1.59954e-10	0.135203	1	0	0	0	15	37	23
ENSG00000149557.8	7.8102	1.08988	2.08054e-11	3.51147e-10	0.135203	1	0	0	0	19	21	31
ENSG00000115616.2	7.80116	5.80295	1.09184e-42	2.80511e-40	0.135203	1	7	1	3	480	781	774
ENSG00000256315.1	7.78946	1.0848	2.28132e-09	2.89436e-08	0.135203	1	0	0	0	14	47	12
ENSG00000146555.14	7.78043	4.42804	1.68461e-31	1.93553e-29	0.135203	1	4	0	0	151	349	319
ENSG00000084710.9	7.77909	2.76926	9.63414e-21	4.5931e-19	0.135203	1	1	0	0	45	110	102
ENSG00000249395.2	7.76255	1.0661	4.60285e-12	8.45516e-11	0.135203	1	0	0	0	13	29	31
ENSG00000230446.1	7.76048	1.0107	8.46803e-10	1.13756e-08	0.135203	1	0	0	0	24	20	19
ENSG00000232551.2	7.75853	1.0396	3.12134e-10	4.44827e-09	0.135203	1	0	0	0	18	35	15
ENSG00000258828.2	7.75518	1.06233	7.53292e-11	1.17096e-09	0.135203	1	0	0	0	12	41	20
ENSG00000147027.3	7.74364	1.07196	1.07865e-10	1.64357e-09	0.135203	1	0	0	0	7	34	36
ENSG00000165023.5	7.73978	1.03912	8.60118e-12	1.52253e-10	0.135203	1	0	0	0	15	30	25
ENSG00000235730.1	7.73584	1.02131	8.87901e-11	1.3687e-09	0.135203	1	0	0	0	18	31	18
ENSG00000269190.1	7.73149	1.04457	1.44773e-11	2.49117e-10	0.135203	1	0	0	0	11	25	37
ENSG00000184635.9	7.71705	3.44448	7.27356e-26	5.2971e-24	0.135203	1	1	0	1	71	168	178
ENSG00000007264.9	7.70228	1.0205	1.55348e-11	2.66077e-10	0.135203	1	0	0	0	10	28	34
ENSG00000111052.3	7.68673	5.08274	1.98875e-38	3.83207e-36	0.135203	1	3	3	1	212	490	624
ENSG00000150676.7	7.68116	3.40486	2.05062e-24	1.32169e-22	0.135203	1	0	1	1	94	146	140
ENSG00000168280.12	7.68107	3.96277	2.03536e-26	1.53049e-24	0.135203	1	0	3	0	98	196	312
ENSG00000163873.5	7.67774	0.944329	5.89496e-08	5.9103e-07	0.135203	1	0	0	0	20	6	36
ENSG00000196932.7	7.67063	0.935289	1.38138e-09	1.80841e-08	0.135203	1	0	0	0	22	15	23
ENSG00000127928.8	7.66578	0.966642	4.71448e-11	7.53747e-10	0.135203	1	0	0	0	16	29	20
ENSG00000147889.12	7.65706	0.97786	6.32539e-11	9.92427e-10	0.135203	1	0	0	0	11	20	38
ENSG00000234261.1	7.65216	0.9625	1.34886e-11	2.33606e-10	0.135203	1	0	0	0	14	28	24
ENSG00000239453.1	7.63606	0.951229	1.22174e-11	2.12603e-10	0.135203	1	0	0	0	13	26	27
ENSG00000122679.4	7.62416	0.963615	3.43708e-10	4.86078e-09	0.135203	1	0	0	0	7	38	25
ENSG00000256146.1	7.62036	0.936349	3.0152e-11	4.95778e-10	0.135203	1	0	0	0	13	30	22
ENSG00000125851.5	7.61874	0.961709	3.36684e-09	4.1437e-08	0.135203	1	0	0	0	8	15	47
ENSG00000196126.6	7.61124	0.948801	2.14006e-10	3.12198e-09	0.135203	1	0	0	0	8	22	39
ENSG00000166446.9	7.60346	4.19192	9.17113e-31	9.97926e-29	0.135203	1	2	0	2	120	247	339
ENSG00000144476.5	7.58449	5.99989	8.44241e-41	1.90448e-38	0.135203	1	7	6	1	498	745	1157
ENSG00000235032.1	7.57613	0.906028	4.08e-11	6.59983e-10	0.135203	1	0	0	0	10	31	24
ENSG00000219438.4	7.57288	0.891203	2.71657e-11	4.49876e-10	0.135203	1	0	0	0	14	24	24
ENSG00000229676.2	7.57061	0.89788	2.55605e-11	4.25196e-10	0.135203	1	0	0	0	11	29	24
ENSG00000120087.8	7.56717	0.895174	2.08599e-11	3.51747e-10	0.135203	1	0	0	0	11	24	29
ENSG00000159217.5	7.56662	0.881683	5.23814e-11	8.33148e-10	0.135203	1	0	0	0	15	20	26
ENSG00000177839.4	7.56233	2.50063	1.64763e-18	6.41639e-17	0.135203	1	0	0	1	56	65	75
ENSG00000142611.11	7.5609	0.882902	4.6275e-11	7.41764e-10	0.135203	1	0	0	0	13	28	21
ENSG00000102271.9	7.54939	0.921712	3.87386e-08	4.01e-07	0.135203	1	0	0	0	4	47	18
ENSG00000108231.7	7.53577	0.866309	9.03061e-10	1.20874e-08	0.135203	1	0	0	0	11	36	15
ENSG00000197882.2	7.52882	0.879464	1.58762e-09	2.0638e-08	0.135203	1	0	0	0	7	39	19
ENSG00000169856.6	7.52124	0.860521	8.4694e-11	1.30992e-09	0.135203	1	0	0	0	9	31	23
ENSG00000188176.7	7.5201	0.864081	1.32724e-10	1.99441e-09	0.135203	1	0	0	0	8	24	32
ENSG00000255178.1	7.51451	0.850852	4.40404e-11	7.09016e-10	0.135203	1	0	0	0	10	27	25
ENSG00000100867.10	7.50964	5.23851	9.70962e-14	2.2423e-12	0.135203	1	0	8	0	444	114	692
ENSG00000165140.5	7.50089	5.66312	1.08366e-41	2.67273e-39	0.135203	1	3	7	2	331	740	897
ENSG00000163762.2	7.48467	0.804407	7.20972e-10	9.8352e-09	0.135203	1	0	0	0	15	14	28
ENSG00000034053.10	7.48277	0.829845	1.1025e-10	1.67438e-09	0.135203	1	0	0	0	8	27	27
ENSG00000151025.9	7.47952	3.16965	3.26719e-23	1.8711e-21	0.135203	1	0	0	2	73	132	124
ENSG00000106304.11	7.46278	0.798296	1.27484e-10	1.92036e-09	0.135203	1	0	0	0	12	27	19
ENSG00000269001.1	7.4561	0.788975	1.31759e-10	1.98153e-09	0.135203	1	0	0	0	13	25	19
ENSG00000259881.1	7.4431	0.795812	4.853e-10	6.75476e-09	0.135203	1	0	0	0	8	32	20
ENSG00000197134.7	7.4248	0.685985	2.60146e-07	2.32024e-06	0.135203	1	0	0	0	21	6	21
ENSG00000185737.8	7.42221	0.779868	5.22278e-09	6.21692e-08	0.135203	1	0	0	0	8	37	14
ENSG00000050628.16	7.41156	3.10288	8.59528e-18	3.12368e-16	0.135203	1	0	0	2	37	215	91
ENSG00000129946.5	7.40969	0.732613	2.47052e-09	3.11094e-08	0.135203	1	0	0	0	15	25	13
ENSG00000144290.10	7.40875	4.24258	9.40163e-28	8.01435e-26	0.135203	1	1	0	4	108	410	225
ENSG00000158258.10	7.39783	3.64439	1.99688e-22	1.08962e-20	0.135203	1	0	2	1	101	109	252
ENSG00000179344.12	7.39081	2.3942	2.96488e-18	1.12386e-16	0.135203	1	1	0	0	36	74	85
ENSG00000163017.9	7.38756	0.781719	5.20373e-08	5.28023e-07	0.135203	1	0	0	0	4	16	42
ENSG00000267503.1	7.3849	0.723374	1.33999e-08	1.4959e-07	0.135203	1	0	0	0	12	32	10
ENSG00000231107.1	7.3807	0.713011	4.73424e-09	5.65724e-08	0.135203	1	0	0	0	14	11	28
ENSG00000130433.3	7.37881	0.732168	3.57586e-10	5.04934e-09	0.135203	1	0	0	0	10	17	29
ENSG00000264914.1	7.37282	0.702245	7.70693e-09	8.91574e-08	0.135203	1	0	0	0	14	27	11
ENSG00000237940.2	7.37237	0.729398	1.41524e-09	1.85011e-08	0.135203	1	0	0	0	9	31	16
ENSG00000232164.1	7.36813	0.715647	2.25343e-10	3.27962e-09	0.135203	1	0	0	0	12	19	23
ENSG00000168594.11	7.36689	0.708996	5.0789e-10	7.05856e-09	0.135203	1	0	0	0	13	23	17
ENSG00000132321.12	7.36262	0.711069	2.88963e-09	3.59422e-08	0.135203	1	0	0	0	11	30	13
ENSG00000228450.2	7.35892	0.709285	6.50572e-10	8.90768e-09	0.135203	1	0	0	0	11	27	16
ENSG00000165568.12	7.35564	3.09219	2.0667e-22	1.12441e-20	0.135203	1	0	1	1	58	151	112
ENSG00000260831.1	7.34427	0.699955	2.46449e-09	3.10758e-08	0.135203	1	0	0	0	10	30	14
ENSG00000225968.4	7.34174	0.722729	2.89123e-09	3.59422e-08	0.135203	1	0	0	0	5	27	26
ENSG00000134326.7	7.33667	0.694593	1.97575e-10	2.90521e-09	0.135203	1	0	0	0	10	21	23
ENSG00000102445.13	7.31656	0.700668	5.65694e-08	5.69016e-07	0.135203	1	0	0	0	6	38	12
ENSG00000198739.6	7.31587	0.724616	4.12466e-06	2.86404e-05	0.135203	1	0	0	0	4	49	5
ENSG00000227911.2	7.31299	0.74657	2.04735e-06	1.52709e-05	0.135203	1	0	0	0	1	43	17
ENSG00000258387.1	7.30735	0.675946	7.28224e-10	9.92682e-09	0.135203	1	0	0	0	8	27	19
ENSG00000260337.1	7.3069	0.675349	5.60638e-10	7.73932e-09	0.135203	1	0	0	0	8	26	20
ENSG00000241111.1	7.29922	4.23007	1.3179e-28	1.21286e-26	0.135203	1	2	2	1	152	318	218
ENSG00000237460.1	7.29639	0.652064	8.48697e-10	1.13927e-08	0.135203	1	0	0	0	12	16	23
ENSG00000140470.9	7.29616	2.30672	1.74605e-16	5.44574e-15	0.135203	1	0	1	0	35	92	54
ENSG00000139800.8	7.29321	0.672947	1.52949e-09	1.99103e-08	0.135203	1	0	0	0	6	25	24
ENSG00000259610.1	7.29003	0.66962	2.90564e-08	3.09255e-07	0.135203	1	0	0	0	7	35	12
ENSG00000019186.5	7.2894	3.52765	4.55308e-16	1.35625e-14	0.135203	1	1	1	1	134	55	195
ENSG00000265029.1	7.28339	0.627018	1.63709e-08	1.80149e-07	0.135203	1	0	0	0	13	26	10
ENSG00000188868.9	7.27781	0.639455	1.52777e-09	1.99018e-08	0.135203	1	0	0	0	11	14	26
ENSG00000224245.1	7.27284	0.680569	3.35791e-07	2.93558e-06	0.135203	1	0	0	0	4	41	11
ENSG00000173157.12	7.26121	0.637585	1.64374e-08	1.80772e-07	0.135203	1	0	0	0	8	32	12
ENSG00000242888.1	7.25554	2.27901	3.14845e-13	6.77209e-12	0.135203	1	1	0	0	29	118	34
ENSG00000235784.2	7.24668	0.662777	2.76098e-06	2.00284e-05	0.135203	1	0	0	0	4	45	6
ENSG00000165215.5	7.23743	6.14617	5.95392e-38	1.11248e-35	0.135203	1	4	12	4	488	870	1369
ENSG00000006071.7	7.2356	0.614577	5.99379e-09	7.07099e-08	0.135203	1	0	0	0	8	29	14
ENSG00000259485.1	7.23428	0.612731	1.72868e-09	2.2346e-08	0.135203	1	0	0	0	8	26	17
ENSG00000081277.7	7.23152	4.42026	8.54792e-31	9.35617e-29	0.135203	1	1	4	1	154	347	307
ENSG00000198346.6	7.22957	2.97247	8.43433e-22	4.33384e-20	0.135203	1	0	1	1	47	113	142
ENSG00000267366.1	7.22572	0.638147	2.45145e-07	2.19704e-06	0.135203	1	0	0	0	4	38	12
ENSG00000196090.7	7.20226	0.580827	3.71463e-09	4.53254e-08	0.135203	1	0	0	0	9	26	14
ENSG00000101194.13	7.19742	2.21452	4.31943e-17	1.46607e-15	0.135203	1	0	1	0	29	73	71
ENSG00000142156.10	7.1971	0.590034	3.48043e-09	4.27213e-08	0.135203	1	0	0	0	6	26	19
ENSG00000232237.2	7.19522	0.575802	7.89815e-10	1.06876e-08	0.135203	1	0	0	0	9	18	22
ENSG00000120262.8	7.19414	6.02881	9.36837e-48	3.26974e-45	0.135203	1	4	5	12	490	1070	894
ENSG00000104755.10	7.16975	0.575791	1.12119e-06	8.80295e-06	0.135203	1	0	0	0	6	38	6
ENSG00000218014.1	7.16647	4.73804	5.56733e-33	7.46264e-31	0.135203	1	3	3	2	179	315	535
ENSG00000267585.1	7.16609	0.562171	1.27612e-07	1.2017e-06	0.135203	1	0	0	0	7	33	9
ENSG00000120324.4	7.16569	2.12155	9.87146e-17	3.17018e-15	0.135203	1	0	0	1	41	50	60
ENSG00000200222.1	7.16384	0.555885	2.34287e-09	2.96635e-08	0.135203	1	0	0	0	7	23	19
ENSG00000261379.1	7.16367	4.45192	5.32119e-30	5.40832e-28	0.135203	1	2	0	5	205	286	285
ENSG00000269895.1	7.15521	0.532923	2.97511e-09	3.69353e-08	0.135203	1	0	0	0	11	20	15
ENSG00000261452.1	7.14778	2.88326	3.00129e-21	1.49242e-19	0.135203	1	1	0	1	60	100	108
ENSG00000187516.5	7.14572	0.524987	2.69782e-08	2.88631e-07	0.135203	1	0	0	0	10	26	10
ENSG00000157303.5	7.1393	0.528408	3.1172e-09	3.85441e-08	0.135203	1	0	0	0	9	14	24
ENSG00000164690.3	7.13647	2.12284	1.76849e-15	4.91933e-14	0.135203	1	0	0	1	17	90	63
ENSG00000261128.1	7.13567	5.05677	2.27846e-33	3.1453e-31	0.135203	1	7	2	1	234	435	601
ENSG00000169783.8	7.1294	0.513961	4.10102e-08	4.22622e-07	0.135203	1	0	0	0	10	9	27
ENSG00000203995.5	7.12927	3.75825	1.36943e-26	1.06025e-24	0.135203	1	1	2	1	107	185	207
ENSG00000187566.3	7.12915	2.14217	2.29914e-16	7.05299e-15	0.135203	1	1	0	0	33	54	73
ENSG00000151322.14	7.12724	0.548609	9.09186e-08	8.8053e-07	0.135203	1	0	0	0	4	31	15
ENSG00000152954.7	7.12451	0.551724	5.67348e-07	4.74234e-06	0.135203	1	0	0	0	4	36	10
ENSG00000261776.1	7.12297	0.506455	3.11476e-09	3.85397e-08	0.135203	1	0	0	0	11	15	19
ENSG00000128918.10	7.12294	0.517977	2.48752e-09	3.12597e-08	0.135203	1	0	0	0	8	16	23
ENSG00000254245.1	7.12199	0.511877	7.18405e-09	8.36316e-08	0.135203	1	0	0	0	9	24	13
ENSG00000118961.10	7.11588	4.27798	2.23614e-29	2.17706e-27	0.135203	1	0	4	2	156	263	296
ENSG00000119714.6	7.11585	2.90463	7.69996e-20	3.36723e-18	0.135203	1	0	2	0	44	128	115
ENSG00000224574.1	7.11224	0.513982	2.54191e-08	2.73215e-07	0.135203	1	0	0	0	7	28	12
ENSG00000228594.1	7.10887	2.90427	5.62039e-18	2.07103e-16	0.135203	1	2	0	0	35	100	162
ENSG00000248498.3	7.10277	0.492565	6.72676e-09	7.8605e-08	0.135203	1	0	0	0	10	12	23
ENSG00000265583.1	7.10261	0.491802	2.07391e-07	1.88517e-06	0.135203	1	0	0	0	9	29	7
ENSG00000229375.1	7.09888	0.528294	3.89878e-07	3.36379e-06	0.135203	1	0	0	0	4	34	11
ENSG00000204832.5	7.08984	0.471537	7.59895e-09	8.80735e-08	0.135203	1	0	0	0	12	16	15
ENSG00000262119.1	7.08074	0.445587	3.13686e-08	3.30442e-07	0.135203	1	0	0	0	14	14	13
ENSG00000225362.3	7.0803	2.05483	2.34498e-16	7.16984e-15	0.135203	1	0	0	1	28	78	46
ENSG00000164199.11	7.07566	5.7177	4.24121e-32	5.16144e-30	0.135203	1	3	12	1	398	800	774
ENSG00000260810.1	7.07101	0.488684	1.87002e-08	2.0396e-07	0.135203	1	0	0	0	5	25	17
ENSG00000228503.1	7.06324	0.462766	6.10041e-09	7.18303e-08	0.135203	1	0	0	0	9	21	14
ENSG00000237016.1	7.06324	0.462766	6.09583e-09	7.18221e-08	0.135203	1	0	0	0	9	21	14
ENSG00000150556.12	7.05998	4.50669	8.43007e-29	7.83615e-27	0.135203	1	1	6	0	169	358	324
ENSG00000113212.4	7.05445	0.432542	2.17255e-08	2.3543e-07	0.135203	1	0	0	0	13	13	15
ENSG00000261101.1	7.05363	0.449973	8.07339e-09	9.29319e-08	0.135203	1	0	0	0	10	20	13
ENSG00000146049.1	7.04259	0.466679	5.13577e-08	5.21413e-07	0.135203	1	0	0	0	5	27	14
ENSG00000105711.6	7.04093	3.29365	5.69148e-23	3.2196e-21	0.135203	1	1	1	1	65	178	128
ENSG00000267690.1	7.03986	0.470576	6.32705e-07	5.23659e-06	0.135203	1	0	0	0	5	33	8
ENSG00000257512.1	7.03852	0.430825	3.04947e-08	3.22706e-07	0.135203	1	0	0	0	11	10	21
ENSG00000171345.9	7.0361	9.44002	7.74591e-32	9.30414e-30	0.135203	1	61	110	44	4518	9159	13413
ENSG00000163606.6	7.0352	0.410045	6.76981e-08	6.72184e-07	0.135203	1	0	0	0	13	17	10
ENSG00000178235.6	7.02213	0.436134	4.05165e-09	4.91781e-08	0.135203	1	0	0	0	7	17	20
ENSG00000242732.2	7.01438	2.04878	1.6435e-15	4.59932e-14	0.135203	1	0	1	0	21	66	70
ENSG00000197085.7	7.01314	0.444292	1.43332e-07	1.33974e-06	0.135203	1	0	0	0	5	29	11
ENSG00000234288.1	7.01222	0.424436	3.66111e-09	4.47313e-08	0.135203	1	0	0	0	8	18	17
ENSG00000259204.1	7.01128	0.423764	4.79276e-09	5.72347e-08	0.135203	1	0	0	0	8	17	18
ENSG00000259240.1	7.00443	0.413186	1.17813e-08	1.32561e-07	0.135203	1	0	0	0	9	20	13
ENSG00000263931.1	7.00383	1.99171	1.88298e-16	5.83441e-15	0.135203	1	0	0	1	21	70	59
ENSG00000264513.1	7.0037	3.29997	6.03363e-21	2.95265e-19	0.135203	1	2	1	0	57	196	127
ENSG00000084628.5	6.99657	2.02693	9.85833e-16	2.81419e-14	0.135203	1	0	1	0	24	57	71
ENSG00000069482.6	6.99574	0.43246	1.21804e-07	1.1519e-06	0.135203	1	0	0	0	5	11	29
ENSG00000174944.4	6.99254	2.01943	9.61813e-15	2.44948e-13	0.135203	1	0	1	0	28	76	43
ENSG00000249506.2	6.98662	0.385847	2.99895e-08	3.18088e-07	0.135203	1	0	0	0	11	18	11
ENSG00000244342.1	6.98347	0.400317	6.67164e-09	7.80102e-08	0.135203	1	0	0	0	8	19	15
ENSG00000088881.15	6.97713	0.405666	9.33185e-08	9.01413e-07	0.135203	1	0	0	0	6	26	11
ENSG00000173838.7	6.97083	1.95021	8.99312e-17	2.91339e-15	0.135203	1	0	0	1	29	52	58
ENSG00000240216.2	6.96772	1.97269	6.1833e-12	1.11698e-10	0.135203	1	0	1	0	44	24	62
ENSG00000267767.1	6.9661	0.381855	2.37228e-08	2.56174e-07	0.135203	1	0	0	0	9	11	21
ENSG00000268705.1	6.96138	0.422586	1.32219e-06	1.02291e-05	0.135203	1	0	0	0	3	32	10
ENSG00000254290.1	6.96061	0.385424	8.56865e-09	9.81442e-08	0.135203	1	0	0	0	7	15	20
ENSG00000136928.4	6.95863	1.99611	2.1384e-14	5.29533e-13	0.135203	1	1	0	0	21	46	84
ENSG00000228879.1	6.95488	0.3592	3.80362e-08	3.94391e-07	0.135203	1	0	0	0	11	17	11
ENSG00000101188.4	6.94212	0.373943	1.39253e-08	1.55175e-07	0.135203	1	0	0	0	6	16	20
ENSG00000268864.1	6.93061	0.382259	2.5682e-07	2.29279e-06	0.135203	1	0	0	0	4	27	12
ENSG00000232915.1	6.92418	0.368592	1.65199e-07	1.53176e-06	0.135203	1	0	0	0	5	26	11
ENSG00000152580.8	6.9236	0.350007	2.40767e-08	2.59389e-07	0.135203	1	0	0	0	8	20	12
ENSG00000234345.2	6.92274	0.338368	3.05173e-07	2.68815e-06	0.135203	1	0	0	0	9	23	7
ENSG00000101850.8	6.91062	1.89301	2.0749e-16	6.38629e-15	0.135203	1	0	0	1	28	53	52
ENSG00000145526.7	6.90631	3.90285	2.25012e-21	1.12191e-19	0.135203	1	1	4	0	81	337	168
ENSG00000221866.5	6.89815	2.63705	7.17298e-19	2.86578e-17	0.135203	1	1	0	1	56	71	93
ENSG00000227986.1	6.89776	0.319373	3.5705e-08	3.72937e-07	0.135203	1	0	0	0	10	16	12
ENSG00000162009.7	6.89232	0.323762	4.32264e-08	4.4373e-07	0.135203	1	0	0	0	8	20	11
ENSG00000105549.5	6.89156	0.336907	2.49227e-08	2.68035e-07	0.135203	1	0	0	0	5	17	19
ENSG00000106852.11	6.88937	0.34763	1.37838e-07	1.29165e-06	0.135203	1	0	0	0	4	13	25
ENSG00000105409.10	6.88469	0.300667	7.64557e-08	7.53077e-07	0.135203	1	0	0	0	11	10	16
ENSG00000180251.4	6.88094	0.323185	1.54131e-08	1.70143e-07	0.135203	1	0	0	0	6	17	17
ENSG00000178568.9	6.87534	5.52402	2.53394e-29	2.45407e-27	0.135203	1	3	12	1	370	692	633
ENSG00000235621.4	6.86767	0.331555	6.31358e-07	5.22778e-06	0.135203	1	0	0	0	4	27	10
ENSG00000181790.6	6.86083	0.311539	3.27071e-08	3.43174e-07	0.135203	1	0	0	0	5	18	17
ENSG00000221176.1	6.86049	0.296989	7.85364e-08	7.71517e-07	0.135203	1	0	0	0	8	20	10
ENSG00000113494.12	6.85304	7.39229	3.15656e-37	5.61443e-35	0.135203	1	15	30	17	1528	1962	2520
ENSG00000022267.12	6.85063	4.12098	2.49625e-28	2.20936e-26	0.135203	1	0	1	6	112	311	246
ENSG00000150051.8	6.8476	0.289382	3.95694e-06	2.76001e-05	0.135203	1	0	0	0	7	27	4
ENSG00000115526.6	6.84608	3.4528	5.0038e-23	2.84801e-21	0.135203	1	0	2	2	67	147	209
ENSG00000215196.4	6.84403	0.332265	1.50457e-06	1.15054e-05	0.135203	1	0	0	0	2	26	14
ENSG00000251370.1	6.83721	0.283692	4.92898e-08	5.02626e-07	0.135203	1	0	0	0	7	19	12
ENSG00000138650.6	6.82794	2.68675	1.7897e-11	3.03723e-10	0.135203	1	1	1	0	11	72	189
ENSG00000183230.11	6.80792	0.32291	9.46848e-06	6.09422e-05	0.135203	1	0	0	0	1	30	11
ENSG00000260064.1	6.80785	0.258414	3.012e-07	2.65694e-06	0.135203	1	0	0	0	7	22	8
ENSG00000196341.2	6.80235	0.255534	5.87594e-08	5.89762e-07	0.135203	1	0	0	0	7	18	12
ENSG00000256229.3	6.80079	0.124012	3.78346e-05	0.000210486	0.135203	1	0	0	0	16	2	11
ENSG00000240175.1	6.79997	0.280281	3.75784e-06	2.64105e-05	0.135203	1	0	0	0	4	29	6
ENSG00000264491.1	6.79593	1.79198	7.1231e-14	1.66158e-12	0.135203	1	0	0	1	19	74	35
ENSG00000213976.3	6.79258	0.231799	1.2891e-07	1.21229e-06	0.135203	1	0	0	0	10	10	15
ENSG00000197263.2	6.78458	0.246462	4.9689e-07	4.20085e-06	0.135203	1	0	0	0	6	23	8
ENSG00000169313.9	6.78206	0.192487	3.65874e-06	2.57532e-05	0.135203	1	0	0	0	11	18	4
ENSG00000269051.1	6.78124	0.23521	5.99469e-08	5.99718e-07	0.135203	1	0	0	0	8	11	17
ENSG00000164778.4	6.7792	0.27533	7.43172e-07	6.05871e-06	0.135203	1	0	0	0	2	19	19
ENSG00000264529.1	6.77329	1.8123	6.63748e-14	1.55615e-12	0.135203	1	1	0	0	23	64	40
ENSG00000105707.9	6.77174	0.246056	1.5251e-07	1.42194e-06	0.135203	1	0	0	0	4	19	15
ENSG00000197937.7	6.77131	0.221793	6.80407e-08	6.75224e-07	0.135203	1	0	0	0	9	14	12
ENSG00000255983.1	6.76402	0.225325	4.94146e-08	5.03621e-07	0.135203	1	0	0	0	7	15	14
ENSG00000250240.1	6.76024	0.233811	5.60272e-07	4.68743e-06	0.135203	1	0	0	0	5	23	9
ENSG00000154316.10	6.75968	0.229491	7.33019e-08	7.23167e-07	0.135203	1	0	0	0	5	17	15
ENSG00000185986.10	6.75967	3.05833	5.26803e-19	2.12769e-17	0.135203	1	2	1	0	64	152	88
ENSG00000251680.1	6.75957	0.23669	5.08419e-06	3.46272e-05	0.135203	1	0	0	0	5	27	5
ENSG00000258980.1	6.75183	0.210331	9.4722e-08	9.13063e-07	0.135203	1	0	0	0	8	16	11
ENSG00000177614.5	6.74991	0.209592	7.30891e-08	7.21453e-07	0.135203	1	0	0	0	8	15	12
ENSG00000152137.2	6.72713	3.966	9.29539e-21	4.44305e-19	0.135203	1	6	0	0	140	164	255
ENSG00000204044.5	6.72242	0.199787	9.32508e-08	9.0123e-07	0.135203	1	0	0	0	5	15	16
ENSG00000198502.5	6.72223	0.172441	3.28923e-07	2.87952e-06	0.135203	1	0	0	0	10	9	14
ENSG00000269289.1	6.7098	0.178188	9.38551e-08	9.0565e-07	0.135203	1	0	0	0	8	12	14
ENSG00000173876.9	6.70643	0.183048	6.99379e-08	6.92565e-07	0.135203	1	0	0	0	6	14	15
ENSG00000268805.1	6.70046	0.191427	4.45717e-07	3.79598e-06	0.135203	1	0	0	0	4	21	11
ENSG00000253756.1	6.69892	0.170393	4.25516e-07	3.63902e-06	0.135203	1	0	0	0	7	19	8
ENSG00000171054.6	6.69456	0.154407	2.2509e-06	1.66349e-05	0.135203	1	0	0	0	8	20	5
ENSG00000141040.10	6.69014	2.91404	8.12301e-21	3.90284e-19	0.135203	1	1	0	2	52	111	119
ENSG00000184845.2	6.68901	1.79855	3.30521e-08	3.46401e-07	0.135203	1	0	1	0	12	12	112
ENSG00000237225.1	6.68846	0.17756	2.64619e-06	1.92638e-05	0.135203	1	0	0	0	5	24	6
ENSG00000244137.1	6.68828	0.173872	2.86906e-07	2.53568e-06	0.135203	1	0	0	0	5	19	11
ENSG00000187398.7	6.68639	0.22979	1.42847e-05	8.80502e-05	0.135203	1	0	0	0	1	10	28
ENSG00000177519.3	6.68619	0.17092	1.23901e-07	1.16994e-06	0.135203	1	0	0	0	5	15	15
ENSG00000196876.7	6.67992	2.43259	8.33797e-18	3.03614e-16	0.135203	1	0	1	1	44	86	63
ENSG00000255030.1	6.6744	0.157388	4.01408e-07	3.452e-06	0.135203	1	0	0	0	6	19	9
ENSG00000252908.1	6.67334	0.156641	2.54219e-07	2.27176e-06	0.135203	1	0	0	0	6	18	10
ENSG00000175175.4	6.67161	2.9676	2.76657e-19	1.15002e-17	0.135203	1	2	1	0	66	118	96
ENSG00000256417.1	6.66683	0.152156	1.14392e-07	1.08905e-06	0.135203	1	0	0	0	6	12	16
ENSG00000226508.1	6.66123	0.157342	2.04914e-07	1.86908e-06	0.135203	1	0	0	0	4	14	17
ENSG00000138115.9	6.66042	0.165455	4.92953e-06	3.36357e-05	0.135203	1	0	0	0	4	25	6
ENSG00000230973.1	6.65589	0.123194	2.52378e-06	1.8438e-05	0.135203	1	0	0	0	8	19	5
ENSG00000261787.1	6.64898	1.63076	1.02443e-13	2.35404e-12	0.135203	1	0	0	1	29	44	32
ENSG00000196132.7	6.64787	0.111885	4.43382e-07	3.77784e-06	0.135203	1	0	0	0	10	10	11
ENSG00000124302.6	6.63799	0.119357	2.8122e-07	2.49258e-06	0.135203	1	0	0	0	8	14	10
ENSG00000248138.1	6.63291	0.102332	9.96226e-07	7.9057e-06	0.135203	1	0	0	0	9	15	7
ENSG00000233924.1	6.63196	0.124355	1.64584e-07	1.52758e-06	0.135203	1	0	0	0	6	15	12
ENSG00000075461.5	6.63134	6.20536	5.18873e-44	1.47663e-41	0.135203	1	7	12	15	449	1302	1134
ENSG00000187068.2	6.62688	1.70334	9.09976e-11	1.39923e-09	0.135203	1	0	1	0	15	80	26
ENSG00000178726.6	6.62615	3.95905	5.04339e-27	4.09178e-25	0.135203	1	0	3	4	114	231	237
ENSG00000138622.3	6.62178	0.0999975	3.78695e-07	3.28108e-06	0.135203	1	0	0	0	9	12	10
ENSG00000101115.8	6.61994	3.50416	7.57237e-21	3.65728e-19	0.135203	1	0	2	3	65	240	134
ENSG00000259306.1	6.61986	0.0992192	3.47004e-07	3.02635e-06	0.135203	1	0	0	0	9	11	11
ENSG00000099810.13	6.6155	1.61883	9.19723e-15	2.35312e-13	0.135203	1	0	0	1	22	47	40
ENSG00000240893.1	6.61243	0.115047	9.99089e-07	7.92502e-06	0.135203	1	0	0	0	5	20	8
ENSG00000227248.1	6.60549	0.0997561	1.50387e-05	9.20537e-05	0.135203	1	0	0	0	6	23	3
ENSG00000176887.5	6.60051	0.106724	6.03645e-07	5.01177e-06	0.135203	1	0	0	0	5	9	19
ENSG00000116254.13	6.59805	3.20579	1.10533e-21	5.66383e-20	0.135203	1	0	2	2	73	132	132
ENSG00000179088.10	6.59259	0.0936236	2.51298e-07	2.24783e-06	0.135203	1	0	0	0	6	15	11
ENSG00000086548.8	6.58795	4.53361	2.64294e-25	1.83105e-23	0.135203	1	1	4	6	238	209	350
ENSG00000162444.11	6.58771	0.100471	5.95837e-07	4.95584e-06	0.135203	1	0	0	0	4	18	11
ENSG00000115525.12	6.58621	4.79027	1.18494e-32	1.51166e-30	0.135203	1	3	4	6	244	356	394
ENSG00000267526.1	6.58552	3.26665	7.27905e-21	3.52482e-19	0.135203	1	2	2	0	68	169	121
ENSG00000113211.3	6.5762	0.0755288	4.11609e-07	3.53152e-06	0.135203	1	0	0	0	7	15	9
ENSG00000227737.2	6.57347	0.0850145	3.25222e-06	2.32366e-05	0.135203	1	0	0	0	5	21	6
ENSG00000248727.1	6.56857	1.57674	1.27759e-14	3.21535e-13	0.135203	1	0	0	1	21	41	44
ENSG00000255130.1	6.56782	0.0683859	3.58382e-05	0.00020061	0.135203	1	0	0	0	6	23	2
ENSG00000103485.12	6.5665	4.72294	6.71057e-20	2.94851e-18	0.135203	1	0	11	0	170	402	445
ENSG00000136099.9	6.56531	0.0459177	6.36592e-05	0.000333683	0.135203	1	0	0	0	8	1	21
ENSG00000170542.5	6.56368	0.0765853	4.85647e-07	4.11333e-06	0.135203	1	0	0	0	5	10	17
ENSG00000259543.1	6.56132	0.0660564	3.98415e-06	2.77795e-05	0.135203	1	0	0	0	6	20	5
ENSG00000174946.5	6.55629	1.62356	1.58072e-12	3.11728e-11	0.135203	1	0	1	0	16	60	37
ENSG00000229404.1	6.55213	0.062173	4.08191e-07	3.50544e-06	0.135203	1	0	0	0	6	15	10
ENSG00000249057.1	6.5475	0.0695394	9.24923e-07	7.38422e-06	0.135203	1	0	0	0	4	18	10
ENSG00000248335.1	6.53611	0.0434466	7.50838e-07	6.11312e-06	0.135203	1	0	0	0	7	15	8
ENSG00000183570.11	6.53573	1.58206	7.37887e-12	1.31624e-10	0.135203	1	0	1	0	26	50	26
ENSG00000232259.1	6.53324	0.0426589	5.12198e-07	4.31843e-06	0.135203	1	0	0	0	7	14	9
ENSG00000197594.7	6.5303	5.85332	2.18865e-36	3.71428e-34	0.135203	1	9	11	7	473	643	1010
ENSG00000250874.1	6.52945	0.0488488	3.68939e-07	3.20556e-06	0.135203	1	0	0	0	5	15	11
ENSG00000135406.9	6.52677	0.0395076	3.54988e-07	3.09015e-06	0.135203	1	0	0	0	7	10	13
ENSG00000159450.8	6.52351	2.75158	1.47749e-18	5.76596e-17	0.135203	1	1	0	2	45	127	79
ENSG00000165821.7	6.52196	1.53571	5.65259e-14	1.34053e-12	0.135203	1	0	0	1	19	33	52
ENSG00000167555.9	6.51888	1.5715	4.15537e-11	6.71318e-10	0.135203	1	1	0	0	23	58	22
ENSG00000248858.2	6.51831	2.82938	1.05944e-17	3.79064e-16	0.135203	1	3	0	0	42	131	97
ENSG00000154330.7	6.51703	1.55445	7.20616e-12	1.29041e-10	0.135203	1	0	0	1	8	55	50
ENSG00000223519.3	6.51681	1.55903	2.39849e-12	4.57394e-11	0.135203	1	0	1	0	28	34	37
ENSG00000069188.12	6.51253	1.52773	2.12199e-14	5.26173e-13	0.135203	1	0	0	1	19	41	43
ENSG00000215444.2	6.51253	0.0307555	1.04027e-06	8.22224e-06	0.135203	1	0	0	0	6	16	8
ENSG00000115468.7	6.50673	2.30935	7.34322e-16	2.13242e-14	0.135203	1	2	0	0	38	56	85
ENSG00000269086.1	6.50597	0.0276068	3.71112e-07	3.22141e-06	0.135203	1	0	0	0	6	12	12
ENSG00000166603.3	6.50055	0.00120424	1.58026e-06	1.20275e-05	0.135203	1	0	0	0	9	11	8
ENSG00000260415.2	6.49178	0.00977759	9.19825e-07	7.34668e-06	0.135203	1	0	0	0	7	14	8
ENSG00000184613.6	6.48427	2.89696	1.1251e-08	1.26903e-07	0.135203	1	0	3	0	26	20	260
ENSG00000133863.2	6.4813	-0.0101655	2.42724e-06	1.781e-05	0.135203	1	0	0	0	8	14	6
ENSG00000254101.1	6.47943	0.023849	1.96157e-06	1.46725e-05	0.135203	1	0	0	0	3	17	11
ENSG00000177108.5	6.4781	2.31804	1.18254e-13	2.6906e-12	0.135203	1	0	2	0	19	109	67
ENSG00000138829.6	6.47543	0.0806914	8.61882e-05	0.000437516	0.135203	1	0	0	0	0	20	14
ENSG00000144649.4	6.46403	-0.00462277	6.52998e-07	5.38287e-06	0.135203	1	0	0	0	6	13	10
ENSG00000242330.2	6.46354	0.00389912	1.18394e-06	9.2603e-06	0.135203	1	0	0	0	4	16	10
ENSG00000078596.6	6.46343	0.00311335	9.07213e-07	7.25535e-06	0.135203	1	0	0	0	4	15	11
ENSG00000204131.6	6.46299	0.00232755	7.58057e-07	6.15564e-06	0.135203	1	0	0	0	4	14	12
ENSG00000124191.12	6.46245	-0.00542059	5.5805e-07	4.67095e-06	0.135203	1	0	0	0	6	12	11
ENSG00000201736.1	6.46171	0.00782739	1.19976e-05	7.53842e-05	0.135203	1	0	0	0	4	21	5
ENSG00000116774.7	6.46114	-0.00621845	5.38977e-07	4.5277e-06	0.135203	1	0	0	0	6	11	12
ENSG00000121075.4	6.44654	-0.0142042	4.04803e-06	2.81548e-05	0.135203	1	0	0	0	5	18	6
ENSG00000249736.1	6.44654	-0.0142042	4.05088e-06	2.81598e-05	0.135203	1	0	0	0	5	18	6
ENSG00000241913.1	6.44287	1.4943	2.90142e-12	5.4934e-11	0.135203	1	1	0	0	24	41	31
ENSG00000229254.1	6.44234	-0.0173921	7.04528e-07	5.76908e-06	0.135203	1	0	0	0	5	14	10
ENSG00000255020.1	6.43845	-0.0287896	1.01957e-06	8.07015e-06	0.135203	1	0	0	0	7	8	13
ENSG00000181333.11	6.43812	1.50122	2.63295e-11	4.37202e-10	0.135203	1	1	0	0	20	55	24
ENSG00000111452.8	6.42828	-0.0141871	2.44057e-06	1.79007e-05	0.135203	1	0	0	0	3	10	17
ENSG00000119547.3	6.4246	4.65446	1.06853e-30	1.15589e-28	0.135203	1	3	5	5	221	343	339
ENSG00000233449.1	6.42186	-0.0376624	1.07632e-06	8.46503e-06	0.135203	1	0	0	0	6	14	8
ENSG00000250026.1	6.41787	-0.0253499	2.32836e-05	0.000135782	0.135203	1	0	0	0	4	21	4
ENSG00000126217.16	6.416	3.66939	2.18252e-21	1.09114e-19	0.135203	1	1	5	0	75	196	221
ENSG00000233635.2	6.40271	2.21789	3.41168e-15	9.22649e-14	0.135203	1	1	1	0	31	87	52
ENSG00000254162.1	6.40172	1.47319	1.45658e-12	2.87954e-11	0.135203	1	0	1	0	17	46	36
ENSG00000236564.1	6.40081	-0.0799773	1.11915e-05	7.08973e-05	0.135203	1	0	0	0	8	14	4
ENSG00000267694.1	6.40016	-0.0196798	1.24207e-05	7.76996e-05	0.135203	1	0	0	0	2	20	8
ENSG00000258871.1	6.38757	-0.0699145	1.16102e-05	7.32991e-05	0.135203	1	0	0	0	6	17	4
ENSG00000268615.1	6.38723	-0.0570107	2.1624e-06	1.60579e-05	0.135203	1	0	0	0	5	7	16
ENSG00000269421.1	6.38712	-0.0816441	3.94051e-06	2.7527e-05	0.135203	1	0	0	0	8	12	6
ENSG00000183688.4	6.38532	-0.0475978	2.91888e-06	2.10665e-05	0.135203	1	0	0	0	3	10	16
ENSG00000197444.5	6.3828	1.4472	4.9868e-12	9.09927e-11	0.135203	1	0	1	0	21	44	29
ENSG00000258414.1	6.37791	1.39578	4.0414e-13	8.53399e-12	0.135203	1	0	0	1	20	42	29
ENSG00000184515.6	6.36668	-0.0805745	1.21179e-05	7.60628e-05	0.135203	1	0	0	0	6	4	17
ENSG00000102313.8	6.3662	2.19651	1.83154e-13	4.03811e-12	0.135203	1	0	2	0	28	98	43
ENSG00000141506.9	6.36246	-0.0337691	2.50667e-05	0.000145447	0.135203	1	0	0	0	1	19	10
ENSG00000081853.13	6.3617	1.42269	4.77442e-12	8.76164e-11	0.135203	1	0	1	0	23	31	37
ENSG00000100985.7	6.35623	-0.0714657	6.58046e-06	4.38334e-05	0.135203	1	0	0	0	4	6	18
ENSG00000253394.1	6.35317	-0.0956771	2.87131e-06	2.07668e-05	0.135203	1	0	0	0	7	12	7
ENSG00000163909.6	6.34668	-0.0786245	2.34213e-06	1.72539e-05	0.135203	1	0	0	0	3	14	11
ENSG00000233052.1	6.34666	-0.0973422	1.82696e-06	1.37434e-05	0.135203	1	0	0	0	7	10	9
ENSG00000224604.1	6.34628	-0.0794304	2.06492e-06	1.53771e-05	0.135203	1	0	0	0	3	13	12
ENSG00000256972.1	6.33763	-0.118842	5.28509e-06	3.59029e-05	0.135203	1	0	0	0	8	11	6
ENSG00000258215.1	6.33761	-0.118842	5.2735e-06	3.58373e-05	0.135203	1	0	0	0	8	11	6
ENSG00000205517.8	6.33743	-0.0826546	3.1943e-06	2.28492e-05	0.135203	1	0	0	0	3	9	16
ENSG00000239899.2	6.33632	2.66313	2.18973e-15	6.04562e-14	0.135203	1	1	2	0	42	134	58
ENSG00000266732.1	6.32907	-0.120533	3.35597e-06	2.38672e-05	0.135203	1	0	0	0	8	9	8
ENSG00000266112.1	6.32578	-0.0991577	3.82377e-06	2.68128e-05	0.135203	1	0	0	0	4	15	8
ENSG00000259701.1	6.32553	-0.0999757	2.72368e-06	1.97656e-05	0.135203	1	0	0	0	4	14	9
ENSG00000105696.4	6.31988	-0.111332	1.88742e-06	1.41407e-05	0.135203	1	0	0	0	6	10	10
ENSG00000227418.1	6.31791	-0.144446	6.99154e-06	4.62717e-05	0.135203	1	0	0	0	9	8	7
ENSG00000153012.7	6.31602	-0.145305	6.86143e-06	4.5492e-05	0.135203	1	0	0	0	9	7	8
ENSG00000152270.4	6.30542	3.70826	6.65572e-23	3.74217e-21	0.135203	1	2	3	2	72	185	255
ENSG00000170396.6	6.30431	-0.0501661	0.000110718	0.000546443	0.135203	1	0	0	0	0	15	15
ENSG00000230126.1	6.30233	-0.121958	3.84091e-06	2.69228e-05	0.135203	1	0	0	0	5	14	7
ENSG00000267095.1	6.29935	1.38097	8.94608e-12	1.57755e-10	0.135203	1	0	1	0	16	46	30
ENSG00000167080.4	6.29931	-0.13808	7.64417e-06	5.02494e-05	0.135203	1	0	0	0	7	5	13
ENSG00000119514.5	6.28345	1.31707	3.3434e-13	7.14985e-12	0.135203	1	0	0	1	17	38	32
ENSG00000197125.2	6.27882	-0.130063	0.000216097	0.000987245	0.135203	1	0	0	0	4	21	1
ENSG00000184985.12	6.27627	1.30247	3.78444e-12	7.07832e-11	0.135203	1	0	0	1	18	44	23
ENSG00000112541.8	6.27314	-0.105733	2.17481e-05	0.000127794	0.135203	1	0	0	0	1	14	13
ENSG00000130038.5	6.27045	2.58302	2.30862e-16	7.07033e-15	0.135203	1	1	2	0	54	87	68
ENSG00000170054.10	6.27028	-0.147982	2.1467e-06	1.59541e-05	0.135203	1	0	0	0	6	10	9
ENSG00000132329.6	6.26972	1.35472	4.10564e-12	7.62512e-11	0.135203	1	0	1	0	15	34	42
ENSG00000259527.1	6.26768	2.97266	1.65327e-13	3.67134e-12	0.135203	1	4	0	0	75	50	149
ENSG00000267886.1	6.2658	-0.129043	7.38679e-06	4.87133e-05	0.135203	1	0	0	0	2	12	13
ENSG00000155962.8	6.26391	-0.124965	1.73368e-05	0.000104325	0.135203	1	0	0	0	2	17	8
ENSG00000175093.4	6.25601	-0.0854564	0.000132287	0.000639751	0.135203	1	0	0	0	0	13	16
ENSG00000140519.8	6.25521	-0.144161	2.58933e-05	0.000149633	0.135203	1	0	0	0	4	4	18
ENSG00000239389.3	6.25125	2.94023	8.95911e-19	3.55634e-17	0.135203	1	3	1	0	57	115	109
ENSG00000147246.5	6.25052	2.56948	4.17954e-17	1.42381e-15	0.135203	1	1	2	0	41	100	77
ENSG00000252534.1	6.24915	-0.149734	5.4799e-06	3.71309e-05	0.135203	1	0	0	0	3	14	9
ENSG00000249001.1	6.24887	-0.15139	3.85637e-06	2.70106e-05	0.135203	1	0	0	0	3	12	11
ENSG00000124343.8	6.24599	-0.174822	6.87691e-06	4.55783e-05	0.135203	1	0	0	0	7	6	11
ENSG00000175567.3	6.24313	4.13659	2.13699e-25	1.49735e-23	0.135203	1	2	5	3	121	317	224
ENSG00000256115.1	6.22634	-0.171055	1.5397e-05	9.39359e-05	0.135203	1	0	0	0	4	16	5
ENSG00000204962.4	6.22634	-0.171055	1.54227e-05	9.4062e-05	0.135203	1	0	0	0	4	16	5
ENSG00000238711.1	6.2257	-0.171896	9.19896e-06	5.93617e-05	0.135203	1	0	0	0	4	15	6
ENSG00000252952.1	6.22438	-0.173577	4.123e-06	2.86396e-05	0.135203	1	0	0	0	4	13	8
ENSG00000213483.3	6.22197	-0.184803	4.46313e-06	3.07368e-05	0.135203	1	0	0	0	6	11	7
ENSG00000234695.1	6.21967	-0.176941	4.3353e-06	2.99121e-05	0.135203	1	0	0	0	4	9	12
ENSG00000165379.9	6.21544	-0.166036	9.90489e-06	6.3464e-05	0.135203	1	0	0	0	2	11	13
ENSG00000162174.8	6.21505	1.27357	6.88433e-12	1.23757e-10	0.135203	1	0	0	1	9	41	39
ENSG00000250930.1	6.20629	-0.209144	1.503e-05	9.20306e-05	0.135203	1	0	0	0	7	11	5
ENSG00000224549.1	6.20563	-0.195605	2.56197e-05	0.00014833	0.135203	1	0	0	0	5	15	4
ENSG00000257966.1	6.2007	1.2835	1.41152e-11	2.43112e-10	0.135203	1	1	0	0	17	39	28
ENSG00000266934.1	6.19828	3.80964	1.15754e-16	3.69177e-15	0.135203	1	5	1	2	73	360	114
ENSG00000157851.12	6.19534	-0.19009	5.20075e-06	3.53819e-05	0.135203	1	0	0	0	3	10	12
ENSG00000178597.4	6.19356	-0.235175	2.90651e-05	0.000165991	0.135203	1	0	0	0	8	10	4
ENSG00000137142.4	6.19291	-0.19093	5.93247e-06	3.99051e-05	0.135203	1	0	0	0	3	9	13
ENSG00000132677.8	6.19085	1.27812	1.91299e-11	3.2346e-10	0.135203	1	0	1	0	17	26	41
ENSG00000152592.9	6.1897	-0.19177	7.43825e-06	4.90003e-05	0.135203	1	0	0	0	3	8	14
ENSG00000142173.10	6.17645	1.96433	4.85863e-15	1.29503e-13	0.135203	1	0	1	1	25	45	73
ENSG00000221265.1	6.17448	-0.178982	3.43023e-05	0.00019263	0.135203	1	0	0	0	1	12	13
ENSG00000167554.10	6.16766	1.27	2.96476e-11	4.88354e-10	0.135203	1	1	0	0	11	40	36
ENSG00000249478.1	6.16751	-0.230499	3.40942e-05	0.000191636	0.135203	1	0	0	0	6	3	14
ENSG00000126262.3	6.16586	-0.20068	1.77103e-05	0.000106262	0.135203	1	0	0	0	2	14	9
ENSG00000111796.3	6.16584	-0.20068	1.77435e-05	0.000106426	0.135203	1	0	0	0	2	14	9
ENSG00000198797.6	6.163	-0.228763	1.11337e-05	7.05554e-05	0.135203	1	0	0	0	6	5	12
ENSG00000163520.9	6.163	-0.228763	1.11321e-05	7.05554e-05	0.135203	1	0	0	0	6	5	12
ENSG00000259803.1	6.15737	-0.218312	2.02301e-05	0.000119443	0.135203	1	0	0	0	4	5	15
ENSG00000172461.5	6.14871	3.49302	2.13645e-18	8.23336e-17	0.135203	1	2	1	4	46	265	141
ENSG00000241361.2	6.14614	1.2451	5.34096e-11	8.47316e-10	0.135203	1	0	1	0	14	43	26
ENSG00000259129.1	6.14352	1.20001	4.51898e-11	7.26888e-10	0.135203	1	0	0	1	11	48	23
ENSG00000229048.4	6.14343	-0.227318	7.52952e-06	4.95486e-05	0.135203	1	0	0	0	3	11	10
ENSG00000092096.10	6.1419	1.97711	5.74925e-14	1.36171e-12	0.135203	1	0	2	0	25	47	72
ENSG00000159247.8	6.14006	-0.237912	8.20459e-06	5.36284e-05	0.135203	1	0	0	0	5	11	7
ENSG00000124507.6	6.13063	1.92255	2.32535e-15	6.39144e-14	0.135203	1	0	1	1	23	60	56
ENSG00000168675.13	6.12886	5.27087	8.19005e-33	1.07447e-30	0.135203	1	10	7	7	246	719	517
ENSG00000263558.1	6.11953	1.22733	1.022e-10	1.56368e-09	0.135203	1	0	1	0	12	44	27
ENSG00000236007.1	6.11216	-0.264332	1.16207e-05	7.334e-05	0.135203	1	0	0	0	6	10	6
ENSG00000183036.6	6.11215	-0.241392	1.76759e-05	0.000106124	0.135203	1	0	0	0	2	11	11
ENSG00000121101.11	6.10847	1.8945	3.63699e-15	9.77863e-14	0.135203	1	0	1	1	28	51	53
ENSG00000150201.10	6.10306	-0.257413	1.72305e-05	0.000103753	0.135203	1	0	0	0	4	5	14
ENSG00000268649.1	6.09867	-0.290761	3.00269e-05	0.000170799	0.135203	1	0	0	0	7	10	4
ENSG00000187730.6	6.09735	-0.259143	5.41301e-05	0.000289142	0.135203	1	0	0	0	4	3	16
ENSG00000259440.2	6.09253	-0.276194	3.6735e-05	0.000204985	0.135203	1	0	0	0	5	13	4
ENSG00000179071.3	6.09156	3.6551	2.64376e-20	1.19864e-18	0.135203	1	4	1	3	99	232	127
ENSG00000240567.1	6.08783	1.1546	4.31509e-10	6.0333e-09	0.135203	1	0	0	1	9	51	20
ENSG00000251138.2	6.08664	-0.267343	1.05522e-05	6.71462e-05	0.135203	1	0	0	0	3	10	10
ENSG00000173175.10	6.08418	4.08011	7.69095e-15	1.9842e-13	0.135203	1	2	7	1	148	88	373
ENSG00000267383.2	6.08274	-0.295243	2.69875e-05	0.000155277	0.135203	1	0	0	0	7	5	9
ENSG00000156049.6	6.08237	3.04043	6.94069e-18	2.5474e-16	0.135203	1	3	1	1	75	111	102
ENSG00000267667.1	6.0762	-0.284111	3.12868e-05	0.000177203	0.135203	1	0	0	0	5	4	13
ENSG00000223749.2	6.06915	1.86631	2.45231e-12	4.66216e-11	0.135203	1	1	0	1	20	83	31
ENSG00000222014.4	6.06129	-0.289768	4.21055e-05	0.000230434	0.135203	1	0	0	0	4	14	4
ENSG00000235231.3	6.05705	-0.305463	2.2605e-05	0.000132199	0.135203	1	0	0	0	6	10	5
ENSG00000260903.1	6.05174	-0.306357	1.68352e-05	0.000101538	0.135203	1	0	0	0	6	9	6
ENSG00000260239.1	6.05017	-0.310831	3.06218e-05	0.000173862	0.135203	1	0	0	0	6	4	11
ENSG00000131831.12	6.04809	-0.296793	1.4465e-05	8.89916e-05	0.135203	1	0	0	0	4	6	12
ENSG00000127084.13	6.04428	2.41507	2.22928e-12	4.27328e-11	0.135203	1	1	2	0	19	132	58
ENSG00000235914.1	6.02898	-0.306798	1.82612e-05	0.000109107	0.135203	1	0	0	0	3	11	8
ENSG00000109625.14	6.02897	-0.306798	1.82726e-05	0.00010914	0.135203	1	0	0	0	3	11	8
ENSG00000196844.4	6.02692	-0.308551	1.57048e-05	9.54985e-05	0.135203	1	0	0	0	3	9	10
ENSG00000156925.7	6.0269	-0.308551	1.57324e-05	9.56038e-05	0.135203	1	0	0	0	3	9	10
ENSG00000072858.6	6.02068	5.56647	1.07234e-32	1.38714e-30	0.135203	1	5	16	11	363	715	675
ENSG00000082929.4	6.01623	-0.322789	1.65895e-05	0.000100318	0.135203	1	0	0	0	5	7	9
ENSG00000006747.10	6.01596	3.6122	2.88993e-08	3.0776e-07	0.135203	1	4	3	0	11	429	86
ENSG00000266411.1	6.01267	3.93329	1.79482e-22	9.82266e-21	0.135203	1	6	2	2	131	220	195
ENSG00000146950.8	6.01048	4.31152	1.00929e-22	5.62345e-21	0.135203	1	1	9	3	140	289	316
ENSG00000126970.11	6.00327	-0.331136	8.90353e-05	0.000449996	0.135203	1	0	0	0	4	14	3
ENSG00000247746.4	6.00188	1.84466	1.88885e-13	4.15457e-12	0.135203	1	2	0	0	20	58	54
ENSG00000240138.1	6.00186	1.11103	5.63643e-11	8.89613e-10	0.135203	1	0	1	0	14	32	28
ENSG00000099954.13	6.0006	-0.385934	0.000643536	0.00258056	0.135203	1	0	0	0	7	0	12
ENSG00000224738.1	5.99893	4.09287	6.61194e-27	5.34094e-25	0.135203	1	3	3	6	123	254	260
ENSG00000226082.2	5.99805	-0.332918	3.13748e-05	0.000177592	0.135203	1	0	0	0	4	12	5
ENSG00000251876.1	5.99786	-0.320265	2.96691e-05	0.000169127	0.135203	1	0	0	0	2	12	8
ENSG00000168126.3	5.99393	-0.334701	1.66118e-05	0.000100354	0.135203	1	0	0	0	4	10	7
ENSG00000259664.1	5.99393	-0.334701	1.66081e-05	0.000100354	0.135203	1	0	0	0	4	10	7
ENSG00000168505.6	5.99072	-0.336483	1.40445e-05	8.66272e-05	0.135203	1	0	0	0	4	8	9
ENSG00000266916.1	5.99072	-0.336483	1.4029e-05	8.65891e-05	0.135203	1	0	0	0	4	8	9
ENSG00000258490.1	5.98881	-0.349706	2.5328e-05	0.000146871	0.135203	1	0	0	0	6	8	6
ENSG00000021645.13	5.98771	-0.272775	0.000491755	0.00203774	0.135203	1	0	0	0	0	7	17
ENSG00000222017.1	5.97436	-0.360872	7.08675e-05	0.000367201	0.135203	1	0	0	0	5	12	3
ENSG00000138294.9	5.96806	1.80619	5.47413e-13	1.13521e-11	0.135203	1	0	2	0	28	40	54
ENSG00000238351.1	5.9553	-0.390772	0.000171056	0.000801466	0.135203	1	0	0	0	6	11	2
ENSG00000242741.1	5.95523	-0.364499	2.62794e-05	0.00015158	0.135203	1	0	0	0	5	8	7
ENSG00000151631.7	5.95313	-0.367219	3.63804e-05	0.000203251	0.135203	1	0	0	0	5	5	10
ENSG00000186306.1	5.95277	-0.366312	2.86397e-05	0.000163815	0.135203	1	0	0	0	5	6	9
ENSG00000229674.1	5.93682	-0.362825	3.80513e-05	0.000211373	0.135203	1	0	0	0	2	11	8
ENSG00000214457.3	5.93354	-0.376519	4.07716e-05	0.000223996	0.135203	1	0	0	0	4	11	5
ENSG00000116833.9	5.93078	1.8017	6.70905e-12	1.20724e-10	0.135203	1	1	1	0	13	49	71
ENSG00000162891.6	5.92895	1.03416	8.97372e-10	1.202e-08	0.135203	1	0	1	0	18	18	31
ENSG00000234840.1	5.92781	1.68964	3.96967e-13	8.40171e-12	0.135203	1	0	0	2	19	60	38
ENSG00000266370.1	5.92706	-0.379233	2.22649e-05	0.000130458	0.135203	1	0	0	0	4	8	8
ENSG00000110446.5	5.92706	-0.379233	2.22278e-05	0.000130282	0.135203	1	0	0	0	4	8	8
ENSG00000226476.1	5.92353	-0.394464	4.00642e-05	0.000220633	0.135203	1	0	0	0	6	7	6
ENSG00000186891.9	5.91796	1.04127	2.21277e-09	2.81706e-08	0.135203	1	0	1	0	14	16	40
ENSG00000256069.3	5.91609	-0.404803	0.000163254	0.000769786	0.135203	1	0	0	0	5	12	2
ENSG00000252786.1	5.91609	-0.404803	0.000163223	0.000769786	0.135203	1	0	0	0	5	12	2
ENSG00000226797.1	5.90605	2.16141	2.13921e-13	4.68297e-12	0.135203	1	0	1	2	29	95	39
ENSG00000164035.5	5.90201	2.92172	2.37604e-15	6.52108e-14	0.135203	1	5	0	0	47	142	95
ENSG00000255622.1	5.90173	-0.393004	3.70685e-05	0.000206658	0.135203	1	0	0	0	3	9	8
ENSG00000236703.1	5.89496	-0.407566	5.6489e-05	0.000300182	0.135203	1	0	0	0	5	9	5
ENSG00000233823.1	5.89456	1.70048	1.28978e-13	2.90602e-12	0.135203	1	1	0	1	20	57	40
ENSG00000182348.5	5.89118	-0.349654	0.000381002	0.00163067	0.135203	1	0	0	0	0	11	11
ENSG00000228935.1	5.89075	-0.408486	4.58461e-05	0.000248334	0.135203	1	0	0	0	5	8	6
ENSG00000262118.1	5.89074	-0.408486	4.58159e-05	0.000248243	0.135203	1	0	0	0	5	8	6
ENSG00000174945.8	5.88997	5.03824	2.60579e-30	2.70797e-28	0.135203	1	6	8	11	200	656	410
ENSG00000248803.1	5.87146	-0.40762	4.79231e-05	0.000258676	0.135203	1	0	0	0	2	9	9
ENSG00000178395.5	5.86845	-0.444474	0.000195581	0.000904915	0.135203	1	0	0	0	6	2	10
ENSG00000255225.1	5.86548	-0.421533	5.45991e-05	0.000291563	0.135203	1	0	0	0	4	10	5
ENSG00000249942.1	5.8626	-0.422451	4.19736e-05	0.000229848	0.135203	1	0	0	0	4	9	6
ENSG00000184261.3	5.8574	-0.425207	3.96316e-05	0.000218838	0.135203	1	0	0	0	4	6	9
ENSG00000162949.12	5.8533	3.46866	4.07409e-17	1.39045e-15	0.135203	1	0	6	2	94	124	178
ENSG00000140403.7	5.84794	3.69761	1.01278e-22	5.62594e-21	0.135203	1	1	4	5	92	200	191
ENSG00000254976.1	5.83761	-0.452079	0.000114537	0.000563335	0.135203	1	0	0	0	5	10	3
ENSG00000180708.4	5.83192	-0.420378	0.000143289	0.000686495	0.135203	1	0	0	0	1	11	8
ENSG00000248596.1	5.83189	-0.420378	0.000143563	0.000687367	0.135203	1	0	0	0	1	11	8
ENSG00000206557.3	5.8311	-0.439107	5.80016e-05	0.000307425	0.135203	1	0	0	0	3	7	9
ENSG00000163040.10	5.81958	0.95877	3.07191e-10	4.39135e-09	0.135203	1	0	1	0	10	28	29
ENSG00000198153.7	5.8194	-0.457691	0.000101414	0.000505377	0.135203	1	0	0	0	5	4	9
ENSG00000258551.1	5.81903	0.919347	3.31036e-10	4.69234e-09	0.135203	1	0	0	1	8	37	21
ENSG00000165899.6	5.80305	-0.48573	0.000180332	0.000840248	0.135203	1	0	0	0	6	8	3
ENSG00000142408.2	5.7992	0.926001	2.26967e-09	2.88354e-08	0.135203	1	0	1	0	15	30	17
ENSG00000223573.2	5.79074	4.87946	7.79485e-28	6.70647e-26	0.135203	1	2	11	11	213	432	454
ENSG00000257268.1	5.79062	-0.468987	6.30943e-05	0.000331191	0.135203	1	0	0	0	4	8	6
ENSG00000108001.9	5.79062	-0.468987	6.30565e-05	0.000331087	0.135203	1	0	0	0	4	8	6
ENSG00000232398.1	5.78844	-0.46992	5.83563e-05	0.000308774	0.135203	1	0	0	0	4	7	7
ENSG00000248318.1	5.78844	-0.46992	5.83245e-05	0.000308774	0.135203	1	0	0	0	4	7	7
ENSG00000156564.8	5.78577	-0.472718	9.59842e-05	0.000481431	0.135203	1	0	0	0	4	4	10
ENSG00000099998.13	5.78572	-0.473651	0.000145726	0.00069565	0.135203	1	0	0	0	4	3	11
ENSG00000164684.9	5.76837	4.57922	3.8353e-11	6.23421e-10	0.135203	1	0	15	2	100	582	282
ENSG00000215808.2	5.76011	-0.484888	8.95689e-05	0.000452443	0.135203	1	0	0	0	3	7	8
ENSG00000213538.4	5.75717	0.923769	1.06789e-08	1.20745e-07	0.135203	1	1	0	0	7	20	40
ENSG00000211459.2	5.75608	12.3321	1.02195e-14	2.58605e-13	0.135203	1	1411	455	2986	75889	45481	25175
ENSG00000187672.8	5.75126	2.35752	1.78469e-16	5.54843e-15	0.135203	1	0	1	3	34	61	94
ENSG00000196581.5	5.74954	-0.501943	8.46139e-05	0.00043047	0.135203	1	0	0	0	5	7	5
ENSG00000253197.1	5.74534	0.926806	1.1878e-07	1.12676e-06	0.135203	1	1	0	0	6	45	16
ENSG00000237697.2	5.74406	0.810111	8.32506e-09	9.55909e-08	0.135203	1	0	0	1	15	31	10
ENSG00000135374.5	5.7433	0.891536	8.3873e-10	1.12917e-08	0.135203	1	0	1	0	10	30	23
ENSG00000236609.3	5.72935	-0.499789	0.000109862	0.000542795	0.135203	1	0	0	0	2	7	9
ENSG00000174473.11	5.72902	0.891049	4.31534e-09	5.21733e-08	0.135203	1	0	1	0	8	35	21
ENSG00000113763.6	5.7226	1.57846	6.03774e-12	1.09282e-10	0.135203	1	2	0	0	22	35	47
ENSG00000268442.1	5.71908	0.868737	9.07693e-09	1.03453e-07	0.135203	1	1	0	0	11	35	15
ENSG00000172687.9	5.71829	1.50094	4.5583e-11	7.31939e-10	0.135203	1	1	0	1	31	34	26
ENSG00000240499.3	5.7122	0.860728	8.03576e-09	9.25563e-08	0.135203	1	0	1	0	12	33	15
ENSG00000118156.8	5.71178	-0.519029	0.000106657	0.000528939	0.135203	1	0	0	0	4	5	8
ENSG00000067840.7	5.70545	2.6593	7.37791e-17	2.42841e-15	0.135203	1	1	2	2	33	91	118
ENSG00000204970.5	5.69821	-0.480449	0.000791266	0.00309251	0.135203	1	0	0	0	0	10	9
ENSG00000180662.8	5.67274	0.822391	8.93433e-09	1.02017e-07	0.135203	1	1	0	0	12	31	15
ENSG00000244286.1	5.65499	-0.563152	0.000444478	0.00186524	0.135203	1	0	0	0	4	10	2
ENSG00000100626.11	5.64762	1.49053	1.63665e-11	2.79546e-10	0.135203	1	0	1	1	12	56	35
ENSG00000215217.2	5.64741	-0.564116	0.000283259	0.00125894	0.135203	1	0	0	0	4	9	3
ENSG00000118971.3	5.63709	-0.566042	0.000168843	0.000792506	0.135203	1	0	0	0	4	7	5
ENSG00000169507.5	5.6329	-0.568931	0.000193443	0.000895698	0.135203	1	0	0	0	4	4	8
ENSG00000241738.1	5.62279	0.676679	3.07603e-08	3.2496e-07	0.135203	1	0	0	1	18	20	10
ENSG00000155966.9	5.61913	-0.529388	0.00110277	0.00413353	0.135203	1	0	0	0	0	7	11
ENSG00000255005.1	5.61155	0.763201	4.47815e-09	5.37901e-08	0.135203	1	0	1	0	14	22	18
ENSG00000170523.3	5.60074	1.95992	1.72539e-12	3.37737e-11	0.135203	1	1	2	0	30	36	71
ENSG00000135547.4	5.59416	0.793839	4.14857e-07	3.55608e-06	0.135203	1	0	1	0	7	41	11
ENSG00000108551.4	5.58999	3.8866	7.18041e-14	1.67284e-12	0.135203	1	3	6	4	122	66	349
ENSG00000168646.8	5.58184	0.73576	9.01178e-08	8.74148e-07	0.135203	1	1	0	0	14	10	29
ENSG00000152430.13	5.57327	0.725228	5.05457e-08	5.13451e-07	0.135203	1	1	0	0	14	26	12
ENSG00000081479.8	5.56748	0.752449	1.91141e-08	2.07984e-07	0.135203	1	0	1	0	8	16	33
ENSG00000143653.9	5.56351	6.3811	9.75117e-16	2.7879e-14	0.135203	1	46	3	29	731	745	1501
ENSG00000267248.1	5.55003	2.83634	2.03624e-16	6.27773e-15	0.135203	1	0	1	6	53	130	76
ENSG00000121068.9	5.53971	6.34275	6.64647e-33	8.84507e-31	0.135203	1	27	11	45	465	1510	1189
ENSG00000132932.12	5.53686	2.95486	7.09424e-17	2.3392e-15	0.135203	1	4	1	2	67	92	114
ENSG00000175785.8	5.5361	-0.611654	0.000537785	0.00220478	0.135203	1	0	0	0	1	7	8
ENSG00000259103.1	5.53594	0.752518	7.00423e-07	5.74564e-06	0.135203	1	1	0	0	5	40	13
ENSG00000177181.9	5.53076	1.41656	2.48261e-11	4.14845e-10	0.135203	1	0	2	0	16	37	41
ENSG00000224984.1	5.52501	1.84715	2.27222e-13	4.96827e-12	0.135203	1	2	0	1	23	62	44
ENSG00000155269.7	5.52026	-0.659766	0.000895636	0.00344152	0.135203	1	0	0	0	5	1	8
ENSG00000204950.2	5.52011	0.725248	3.77144e-08	3.91933e-07	0.135203	1	0	1	0	5	25	27
ENSG00000173930.8	5.51822	2.17801	5.4521e-13	1.13191e-11	0.135203	1	0	2	2	28	94	43
ENSG00000137462.6	5.51812	3.6817	7.83774e-18	2.86527e-16	0.135203	1	1	7	4	120	153	172
ENSG00000160200.13	5.51284	5.58745	1.67644e-15	4.67734e-14	0.135203	1	32	3	8	406	554	767
ENSG00000223882.1	5.5087	0.742379	1.16409e-06	9.1166e-06	0.135203	1	0	1	0	4	40	14
ENSG00000225614.2	5.50786	2.22038	2.36045e-12	4.50604e-11	0.135203	1	0	3	1	24	97	53
ENSG00000132688.10	5.49787	1.83377	1.47786e-11	2.53829e-10	0.135203	1	0	2	1	21	35	74
ENSG00000107518.11	5.49726	3.38437	5.53659e-11	8.74602e-10	0.135203	1	0	8	1	54	258	89
ENSG00000255408.2	5.48364	0.609093	4.04275e-09	4.91022e-08	0.135203	1	0	0	1	12	23	13
ENSG00000235686.1	5.4802	-0.668463	0.000785698	0.00307399	0.135203	1	0	0	0	4	8	2
ENSG00000240210.2	5.48019	-0.668463	0.0007854	0.00307348	0.135203	1	0	0	0	4	8	2
ENSG00000160145.10	5.47244	2.58365	5.11766e-16	1.50983e-14	0.135203	1	0	1	5	37	106	80
ENSG00000234584.1	5.47104	-0.669458	0.000567695	0.00230949	0.135203	1	0	0	0	4	7	3
ENSG00000171671.6	5.46468	-0.674435	0.00073557	0.00289531	0.135203	1	0	0	0	4	2	8
ENSG00000113209.6	5.4569	0.6285	7.29412e-08	7.20377e-07	0.135203	1	1	0	0	13	23	12
ENSG00000187372.9	5.45354	2.48462	1.72195e-12	3.37422e-11	0.135203	1	5	0	0	52	76	63
ENSG00000226276.1	5.45179	1.34698	1.3194e-09	1.73834e-08	0.135203	1	2	0	0	16	50	22
ENSG00000243663.1	5.44888	0.580086	2.1427e-07	1.94483e-06	0.135203	1	0	0	1	9	32	7
ENSG00000226330.1	5.44015	0.596343	2.57356e-09	3.22751e-08	0.135203	1	0	0	1	7	25	18
ENSG00000183145.4	5.42798	1.27707	2.51311e-11	4.19563e-10	0.135203	1	1	0	1	15	42	27
ENSG00000253626.2	5.42182	0.61183	1.3248e-08	1.48073e-07	0.135203	1	1	0	0	10	17	22
ENSG00000178372.6	5.41479	4.08066	5.01971e-21	2.46953e-19	0.135203	1	9	3	5	119	296	211
ENSG00000249853.3	5.41285	1.29457	3.26052e-10	4.6359e-09	0.135203	1	1	1	0	21	36	24
ENSG00000205488.4	5.41033	1.20189	7.28791e-11	1.13478e-09	0.135203	1	0	0	2	20	31	25
ENSG00000241157.1	5.4006	1.77906	4.03557e-11	6.5425e-10	0.135203	1	0	3	0	27	57	34
ENSG00000144460.10	5.39652	-0.723249	0.00166852	0.00592292	0.135203	1	0	0	0	4	8	1
ENSG00000196542.4	5.39015	10.2838	1.67225e-31	1.93333e-29	0.135203	1	298	230	1005	8686	18740	19434
ENSG00000124097.7	5.38919	0.592644	1.65007e-08	1.81253e-07	0.135203	1	0	1	0	8	22	19
ENSG00000168350.6	5.38894	3.50002	7.50074e-16	2.17474e-14	0.135203	1	1	8	2	69	146	214
ENSG00000264441.1	5.38302	-0.724261	0.00110772	0.00414958	0.135203	1	0	0	0	4	7	2
ENSG00000259621.1	5.38233	1.28486	6.97528e-10	9.52945e-09	0.135203	1	1	1	0	15	46	23
ENSG00000121413.8	5.37839	0.593341	5.70676e-08	5.73716e-07	0.135203	1	1	0	0	6	26	18
ENSG00000139269.2	5.37787	1.10951	3.07886e-05	0.000174702	0.135203	1	1	0	1	33	2	27
ENSG00000170075.7	5.37191	2.83604	5.34252e-15	1.41315e-13	0.135203	1	3	3	1	64	73	111
ENSG00000164093.10	5.34609	0.557997	3.10182e-08	3.27123e-07	0.135203	1	1	0	0	7	21	20
ENSG00000180998.7	5.34037	3.86983	1.082e-18	4.26756e-17	0.135203	1	8	1	7	96	284	166
ENSG00000189212.8	5.32672	1.95094	3.95628e-13	8.38297e-12	0.135203	1	1	0	3	26	74	38
ENSG00000124140.7	5.30772	2.34601	3.77349e-14	9.17241e-13	0.135203	1	3	2	0	37	80	64
ENSG00000143502.9	5.307	4.92605	6.14621e-10	8.44044e-09	0.135203	1	0	25	5	254	327	509
ENSG00000175928.5	5.30161	0.537474	1.38039e-07	1.29288e-06	0.135203	1	0	1	0	5	24	19
ENSG00000166509.6	5.29927	2.89309	4.3368e-09	5.23643e-08	0.135203	1	1	6	0	31	46	217
ENSG00000188385.7	5.29737	0.512733	3.21898e-08	3.38707e-07	0.135203	1	0	1	0	9	19	17
ENSG00000183044.7	5.29488	6.69278	2.21589e-30	2.31579e-28	0.135203	1	26	49	38	786	1431	1582
ENSG00000204019.4	5.28401	2.29239	5.46352e-14	1.29736e-12	0.135203	1	3	1	1	28	80	73
ENSG00000237978.1	5.28166	1.65617	1.28628e-11	2.22995e-10	0.135203	1	2	1	0	26	39	42
ENSG00000162636.11	5.27615	7.68447	4.46105e-28	3.91092e-26	0.135203	1	62	65	118	1639	1560	4326
ENSG00000168461.7	5.26539	5.74201	1.36987e-26	1.06025e-24	0.135203	1	7	25	32	383	943	656
ENSG00000259349.1	5.26297	2.41677	1.67074e-15	4.66847e-14	0.135203	1	1	1	4	37	91	65
ENSG00000162997.11	5.26029	1.64136	9.74431e-12	1.70692e-10	0.135203	1	1	2	0	24	40	43
ENSG00000267131.1	5.25942	2.48719	2.6108e-14	6.43927e-13	0.135203	1	3	1	2	31	110	68
ENSG00000251586.1	5.25779	2.03183	2.09865e-10	3.07051e-09	0.135203	1	2	2	0	26	91	29
ENSG00000243745.2	5.24985	0.435972	2.69015e-08	2.87977e-07	0.135203	1	0	0	1	7	24	12
ENSG00000120328.4	5.24396	2.00243	7.24957e-12	1.29568e-10	0.135203	1	2	2	0	27	76	39
ENSG00000117598.7	5.23897	1.49852	1.86342e-12	3.62838e-11	0.135203	1	0	0	3	22	33	42
ENSG00000104213.8	5.2216	2.88544	9.2495e-15	2.36322e-13	0.135203	1	4	3	1	62	76	122
ENSG00000182759.3	5.21583	1.19191	5.43808e-08	5.49392e-07	0.135203	1	0	2	0	5	39	40
ENSG00000173093.8	5.21346	1.09437	1.10937e-10	1.68344e-09	0.135203	1	1	0	1	11	34	29
ENSG00000056487.11	5.21315	0.44145	1.35398e-07	1.27008e-06	0.135203	1	1	0	0	9	20	13
ENSG00000232342.2	5.20901	0.458344	8.8913e-07	7.11997e-06	0.135203	1	1	0	0	6	27	11
ENSG00000264480.1	5.20819	1.11322	1.19933e-08	1.347e-07	0.135203	1	1	0	1	6	48	24
ENSG00000197457.5	5.20506	3.95872	4.69354e-18	1.7434e-16	0.135203	1	3	9	6	109	148	321
ENSG00000243838.1	5.203	1.95067	3.01068e-12	5.69444e-11	0.135203	1	2	2	0	33	42	57
ENSG00000204969.5	5.20162	1.00545	6.59957e-09	7.7265e-08	0.135203	1	0	0	2	17	34	14
ENSG00000225650.2	5.20115	1.98116	2.79585e-10	4.02159e-09	0.135203	1	3	1	0	22	89	32
ENSG00000231806.1	5.19246	0.427346	6.20857e-08	6.19785e-07	0.135203	1	1	0	0	8	17	17
ENSG00000198133.4	5.1867	3.72966	6.02359e-11	9.47487e-10	0.135203	1	1	12	1	104	112	264
ENSG00000254164.1	5.18343	0.430341	1.36172e-07	1.27669e-06	0.135203	1	0	1	0	6	20	17
ENSG00000187013.2	5.17888	1.93999	2.23641e-12	4.28252e-11	0.135203	1	1	3	0	25	47	65
ENSG00000249364.1	5.16292	3.46098	1.86755e-15	5.17929e-14	0.135203	1	7	2	4	70	230	109
ENSG00000184774.6	5.15973	0.40323	9.12834e-08	8.83139e-07	0.135203	1	0	1	0	8	17	16
ENSG00000100154.10	5.15925	3.33623	2.24063e-17	7.75552e-16	0.135203	1	2	6	4	74	166	126
ENSG00000065320.4	5.15708	3.34656	2.10346e-17	7.34093e-16	0.135203	1	1	4	8	83	165	113
ENSG00000189223.8	5.15207	4.17774	7.95154e-19	3.16999e-17	0.135203	1	13	4	4	126	254	290
ENSG00000235217.5	5.1502	2.1994	2.5505e-11	4.24655e-10	0.135203	1	1	3	1	15	83	80
ENSG00000230922.1	5.14476	0.350328	3.99112e-07	3.43385e-06	0.135203	1	0	0	1	6	26	8
ENSG00000242488.2	5.14244	0.394475	5.99525e-07	4.98204e-06	0.135203	1	1	0	0	7	23	11
ENSG00000148677.6	5.12991	1.46796	3.79277e-07	3.28458e-06	0.135203	1	1	0	2	7	81	15
ENSG00000235413.3	5.12116	0.39854	3.87307e-06	2.71071e-05	0.135203	1	1	0	0	5	28	9
ENSG00000264853.1	5.1189	2.98145	4.02877e-13	8.51704e-12	0.135203	1	3	5	1	47	171	75
ENSG00000250421.1	5.11747	0.399184	3.89801e-06	2.72507e-05	0.135203	1	0	1	0	5	28	9
ENSG00000207005.1	5.1105	0.361206	2.84824e-07	2.51969e-06	0.135203	1	0	1	0	9	12	18
ENSG00000139304.7	5.10975	1.04529	9.25124e-09	1.05181e-07	0.135203	1	1	1	0	13	38	18
ENSG00000141579.6	5.10308	2.36448	3.10747e-13	6.69173e-12	0.135203	1	2	3	1	46	59	71
ENSG00000148488.11	5.09996	3.18822	1.74871e-16	5.44574e-15	0.135203	1	2	3	7	85	89	140
ENSG00000255571.2	5.09722	1.04276	3.10554e-09	3.84768e-08	0.135203	1	0	2	0	10	28	33
ENSG00000224973.1	5.09024	1.92731	1.24563e-07	1.1747e-06	0.135203	1	4	0	0	12	104	28
ENSG00000064787.8	5.08899	6.22984	3.19247e-08	3.36109e-07	0.135203	1	3	71	8	510	1433	854
ENSG00000172575.7	5.07539	5.45112	1.30756e-24	8.54674e-23	0.135203	1	15	25	14	351	649	570
ENSG00000147041.7	5.07142	6.67313	2.70132e-22	1.45259e-20	0.135203	1	15	60	61	775	1764	1174
ENSG00000125257.9	5.04884	3.8257	6.94255e-17	2.29738e-15	0.135203	1	8	0	12	110	163	240
ENSG00000149150.4	5.04607	0.289016	2.92761e-06	2.1113e-05	0.135203	1	0	1	0	12	8	15
ENSG00000213937.3	5.04331	3.84574	1.96276e-17	6.88941e-16	0.135203	1	1	10	8	90	227	223
ENSG00000234450.1	5.02807	0.364508	3.48279e-05	0.000195226	0.135203	1	1	0	0	2	31	9
ENSG00000259723.1	5.01302	0.987023	3.96612e-08	4.09861e-07	0.135203	1	1	1	0	7	40	22
ENSG00000250267.2	5.01275	0.972255	2.49195e-08	2.68035e-07	0.135203	1	2	0	0	9	37	21
ENSG00000258693.1	5.00552	0.307079	4.26979e-06	2.95262e-05	0.135203	1	1	0	0	4	24	11
ENSG00000268333.1	5.00384	2.02911	1.20971e-11	2.10907e-10	0.135203	1	1	3	1	33	66	41
ENSG00000255438.2	5.00375	4.09384	1.5326e-20	7.21377e-19	0.135203	1	5	7	12	117	326	186
ENSG00000060982.10	4.99913	0.909009	1.48628e-09	1.9375e-08	0.135203	1	0	1	1	11	18	34
ENSG00000241546.1	4.99688	0.27133	7.90509e-07	6.39669e-06	0.135203	1	1	0	0	8	17	11
ENSG00000136883.8	4.99026	0.298706	3.27036e-06	2.33391e-05	0.135203	1	0	1	0	4	11	24
ENSG00000135063.13	4.98684	3.7527	4.2113e-16	1.26053e-14	0.135203	1	2	10	6	88	252	159
ENSG00000243020.1	4.97451	0.252597	8.03571e-07	6.4967e-06	0.135203	1	0	1	0	9	11	15
ENSG00000237729.2	4.96345	0.247098	1.45575e-05	8.9493e-05	0.135203	1	1	0	0	8	22	5
ENSG00000254416.1	4.96306	1.69882	6.45939e-11	1.01259e-09	0.135203	1	0	3	1	25	43	43
ENSG00000242134.2	4.96246	1.70977	2.32041e-09	2.93992e-08	0.135203	1	2	1	1	20	71	24
ENSG00000186998.11	4.96021	1.30656	6.98104e-11	1.08975e-09	0.135203	1	0	1	2	13	36	38
ENSG00000264057.1	4.95776	0.20864	1.03286e-07	9.89426e-07	0.135203	1	0	0	1	6	17	12
ENSG00000178718.5	4.95731	3.78999	2.43982e-16	7.4475e-15	0.135203	1	2	10	7	68	199	272
ENSG00000170873.14	4.9528	6.0045	1.49904e-26	1.14584e-24	0.135203	1	37	19	35	598	768	842
ENSG00000232986.1	4.94854	0.879121	4.5335e-08	4.64602e-07	0.135203	1	1	0	1	7	40	16
ENSG00000109814.7	4.94327	8.20966	2.79154e-24	1.75044e-22	0.135203	1	194	61	171	2147	4825	3911
ENSG00000151640.8	4.94139	1.59248	4.98792e-12	9.09927e-11	0.135203	1	1	0	3	25	35	42
ENSG00000235121.1	4.94014	0.232106	2.16477e-06	1.6069e-05	0.135203	1	1	0	0	7	19	9
ENSG00000204624.6	4.93587	0.229151	5.70939e-07	4.7659e-06	0.135203	1	0	1	0	7	14	14
ENSG00000198929.8	4.92768	3.1554	9.31275e-14	2.15604e-12	0.135203	1	2	7	3	61	176	86
ENSG00000205018.2	4.92075	0.212027	1.02162e-06	8.08297e-06	0.135203	1	1	0	0	8	13	13
ENSG00000080007.6	4.91889	1.94867	7.47886e-10	1.01723e-08	0.135203	1	3	1	1	33	70	27
ENSG00000126778.6	4.91609	2.47296	4.24518e-14	1.02116e-12	0.135203	1	1	2	5	37	59	106
ENSG00000196371.2	4.91544	1.95967	2.62169e-11	4.35724e-10	0.135203	1	0	4	1	25	63	50
ENSG00000233877.2	4.90526	0.256417	2.62083e-05	0.000151217	0.135203	1	1	0	0	2	25	11
ENSG00000210082.2	4.90208	13.9382	3.36574e-13	7.18102e-12	0.135203	1	8417	2629	14518	216431	150667	86003
ENSG00000259986.1	4.90181	0.91852	6.48616e-07	5.35152e-06	0.135203	1	0	2	0	5	41	20
ENSG00000182732.12	4.89142	2.96018	5.30888e-14	1.26226e-12	0.135203	1	2	5	4	42	162	88
ENSG00000169083.11	4.88377	5.56254	4.0528e-13	8.54831e-12	0.135203	1	3	43	20	285	779	734
ENSG00000135842.12	4.87878	0.830585	4.92178e-08	5.02168e-07	0.135203	1	2	0	0	15	16	25
ENSG00000232229.1	4.87672	0.811164	2.41572e-09	3.04816e-08	0.135203	1	0	1	1	8	27	24
ENSG00000242173.4	4.87258	0.84742	1.38399e-08	1.54316e-07	0.135203	1	0	2	0	9	27	24
ENSG00000267041.1	4.86807	3.79027	4.3168e-17	1.46607e-15	0.135203	1	11	3	6	79	238	207
ENSG00000105088.4	4.86277	0.823764	1.95785e-08	2.12911e-07	0.135203	1	0	2	0	14	21	21
ENSG00000196427.7	4.86133	0.163209	4.29756e-06	2.96961e-05	0.135203	1	0	1	0	9	8	15
ENSG00000167757.9	4.8595	3.33074	9.24188e-11	1.41872e-09	0.135203	1	10	1	3	53	242	85
ENSG00000161905.8	4.85765	2.40479	1.00913e-12	2.03565e-11	0.135203	1	3	4	0	27	83	87
ENSG00000091831.16	4.85615	7.68238	2.18327e-28	1.95102e-26	0.135203	1	107	49	180	1202	2971	3734
ENSG00000237827.1	4.85576	1.29761	1.87422e-08	2.04298e-07	0.135203	1	2	1	0	16	49	18
ENSG00000266960.1	4.85145	1.89815	7.31722e-11	1.13838e-09	0.135203	1	2	2	1	23	72	37
ENSG00000183668.13	4.85119	1.63355	4.21936e-09	5.10796e-08	0.135203	1	2	1	1	9	62	45
ENSG00000197479.4	4.8428	1.84728	4.9477e-12	9.04373e-11	0.135203	1	0	3	2	26	50	49
ENSG00000257137.1	4.84071	0.760677	3.66597e-08	3.82261e-07	0.135203	1	1	0	1	12	30	12
ENSG00000147872.5	4.83945	2.02917	2.42356e-12	4.61225e-11	0.135203	1	1	1	4	21	46	84
ENSG00000268873.1	4.83658	0.16279	1.15433e-05	7.2902e-05	0.135203	1	0	1	0	6	20	7
ENSG00000118513.14	4.83372	4.49378	7.28767e-23	4.07273e-21	0.135203	1	5	10	22	149	366	323
ENSG00000232493.2	4.82789	0.761705	1.62545e-07	1.51017e-06	0.135203	1	0	1	1	10	35	10
ENSG00000259475.1	4.82346	1.17464	5.5541e-10	7.68435e-09	0.135203	1	1	0	2	15	37	24
ENSG00000186340.10	4.81868	0.147611	3.9436e-06	2.75382e-05	0.135203	1	1	0	0	5	18	10
ENSG00000143515.12	4.81855	4.79658	3.63667e-24	2.25742e-22	0.135203	1	9	17	17	189	386	455
ENSG00000139220.12	4.81823	0.105662	2.38353e-07	2.14657e-06	0.135203	1	0	0	1	5	15	12
ENSG00000186973.5	4.81582	0.118282	8.96136e-06	5.80621e-05	0.135203	1	0	1	0	10	12	8
ENSG00000249158.2	4.81381	4.7081	3.90561e-18	1.45951e-16	0.135203	1	21	9	8	227	323	362
ENSG00000116299.11	4.81194	6.38392	8.88617e-07	7.11894e-06	0.135203	1	4	97	7	758	922	1208
ENSG00000265912.1	4.81177	1.52214	1.96454e-10	2.89331e-09	0.135203	1	2	0	2	19	51	29
ENSG00000213214.3	4.80884	0.707463	4.39399e-09	5.29167e-08	0.135203	1	0	0	2	10	23	20
ENSG00000267325.1	4.80453	0.12413	3.71088e-06	2.61095e-05	0.135203	1	0	1	0	8	14	9
ENSG00000257316.1	4.79857	0.0941131	6.6373e-07	5.46647e-06	0.135203	1	0	0	1	4	17	11
ENSG00000261115.1	4.7958	5.43623	1.32145e-08	1.47789e-07	0.135203	1	50	1	11	358	534	643
ENSG00000124749.11	4.78796	1.54004	2.6085e-08	2.79722e-07	0.135203	1	2	1	1	23	57	17
ENSG00000228705.1	4.78282	0.128683	6.62826e-06	4.412e-05	0.135203	1	1	0	0	4	10	19
ENSG00000201367.1	4.78244	0.112395	6.35112e-06	4.23973e-05	0.135203	1	0	1	0	7	16	8
ENSG00000266256.1	4.78178	0.111628	4.28133e-06	2.9595e-05	0.135203	1	0	1	0	7	15	9
ENSG00000222007.2	4.77798	0.117043	0.000422356	0.0017817	0.135203	1	1	0	0	7	23	1
ENSG00000164638.5	4.77785	1.78641	4.24342e-12	7.84164e-11	0.135203	1	2	1	2	23	43	55
ENSG00000215504.2	4.77673	2.44205	1.18627e-13	2.69578e-12	0.135203	1	3	3	2	30	95	75
ENSG00000189058.4	4.77634	3.30642	5.32374e-10	7.3822e-09	0.135203	1	0	12	2	69	160	129
ENSG00000108395.9	4.77182	9.31075	3.75367e-29	3.56079e-27	0.135203	1	346	169	585	4496	9112	9824
ENSG00000141376.16	4.77124	8.13319	1.68617e-28	1.53649e-26	0.135203	1	104	164	181	1468	4470	5042
ENSG00000203635.2	4.76872	1.99571	5.27996e-11	8.38607e-10	0.135203	1	3	0	3	21	80	44
ENSG00000114656.6	4.76611	0.743117	2.34071e-08	2.52911e-07	0.135203	1	1	1	0	12	20	21
ENSG00000237973.1	4.76132	0.0646211	2.27676e-06	1.68059e-05	0.135203	1	0	0	1	4	19	8
ENSG00000102409.9	4.75076	1.48023	1.01565e-08	1.15048e-07	0.135203	1	2	1	1	31	29	27
ENSG00000133083.10	4.74866	5.22948	3.09341e-22	1.64431e-20	0.135203	1	18	12	35	349	326	614
ENSG00000237435.2	4.74161	0.03677	7.606e-05	0.000390605	0.135203	1	0	0	1	4	24	2
ENSG00000227110.2	4.73813	0.0438544	8.19513e-07	6.6198e-06	0.135203	1	0	0	1	5	16	9
ENSG00000226899.1	4.73742	0.0859909	7.39442e-06	4.87463e-05	0.135203	1	1	0	0	5	17	9
ENSG00000107242.13	4.73667	1.10989	4.30653e-09	5.21008e-08	0.135203	1	0	1	2	11	41	22
ENSG00000180914.6	4.73275	3.9227	3.24146e-19	1.33542e-17	0.135203	1	9	3	14	115	191	240
ENSG00000177465.4	4.73054	3.11418	5.00698e-16	1.48265e-14	0.135203	1	3	5	6	48	120	158
ENSG00000212743.1	4.72974	0.702952	6.42779e-07	5.30572e-06	0.135203	1	0	2	0	16	12	21
ENSG00000267731.1	4.7249	0.0897713	5.05408e-05	0.00027138	0.135203	1	0	1	0	5	21	5
ENSG00000131378.8	4.72431	3.25522	5.61258e-13	1.16261e-11	0.135203	1	6	7	1	45	145	177
ENSG00000108387.10	4.71632	1.09647	1.20703e-09	1.59597e-08	0.135203	1	0	1	2	10	33	31
ENSG00000258676.2	4.71536	0.0540163	1.49482e-05	9.16509e-05	0.135203	1	1	0	0	8	6	15
ENSG00000244468.1	4.71032	1.10885	1.70223e-07	1.57518e-06	0.135203	1	1	1	1	18	12	40
ENSG00000150893.9	4.70446	7.58104	8.98307e-07	7.18723e-06	0.135203	1	6	230	39	1004	3968	2452
ENSG00000169085.7	4.7033	1.93549	1.35001e-11	2.33606e-10	0.135203	1	2	1	3	22	72	43
ENSG00000153993.9	4.70154	2.69193	1.08872e-10	1.65563e-09	0.135203	1	2	2	7	20	168	65
ENSG00000221947.3	4.70104	1.70887	3.3805e-11	5.54366e-10	0.135203	1	1	2	2	28	43	38
ENSG00000248590.2	4.69381	0.0521097	4.32484e-06	2.98511e-05	0.135203	1	0	1	0	5	13	12
ENSG00000261664.1	4.69308	0.0544381	8.36597e-06	5.45676e-05	0.135203	1	0	1	0	5	16	9
ENSG00000213468.3	4.68822	3.10177	7.04066e-17	2.32568e-15	0.135203	1	3	3	9	64	115	128
ENSG00000105255.6	4.68776	1.43224	1.20556e-09	1.59597e-08	0.135203	1	2	0	2	10	40	48
ENSG00000255735.1	4.6865	0.00830236	5.27232e-07	4.43306e-06	0.135203	1	0	0	1	5	12	12
ENSG00000171121.12	4.68035	1.91802	4.19552e-09	5.08243e-08	0.135203	1	1	2	3	21	90	24
ENSG00000153395.5	4.67955	8.10319	3.22135e-24	2.00635e-22	0.135203	1	148	61	319	2035	4135	3826
ENSG00000229853.1	4.67909	3.45929	1.91334e-13	4.20345e-12	0.135203	1	11	4	2	81	176	136
ENSG00000197670.5	4.67793	5.18595	1.5722e-25	1.11002e-23	0.135203	1	22	16	24	290	532	472
ENSG00000181631.6	4.67768	0.674286	1.58634e-07	1.47607e-06	0.135203	1	1	1	0	11	25	14
ENSG00000204963.4	4.6761	1.08089	1.29719e-09	1.71151e-08	0.135203	1	2	0	1	16	27	26
ENSG00000224885.1	4.67244	-0.00117384	2.78293e-06	2.01719e-05	0.135203	1	0	0	1	4	17	8
ENSG00000175746.4	4.66382	1.12994	3.00104e-08	3.18127e-07	0.135203	1	3	0	0	12	39	23
ENSG00000231728.1	4.6612	-0.064726	7.96957e-06	5.22259e-05	0.135203	1	0	0	1	10	6	9
ENSG00000112183.10	4.65841	2.8385	6.30478e-14	1.48002e-12	0.135203	1	4	0	9	51	120	85
ENSG00000260209.1	4.65678	0.0187672	0.000531636	0.00218247	0.135203	1	1	0	0	7	20	1
ENSG00000176593.3	4.65496	2.5302	5.09156e-09	6.06462e-08	0.135203	1	8	0	1	56	77	58
ENSG00000113248.3	4.65208	0.625839	5.88811e-07	4.90402e-06	0.135203	1	1	0	1	7	33	10
ENSG00000240086.1	4.64516	0.674227	6.91512e-07	5.67758e-06	0.135203	1	0	2	0	7	30	15
ENSG00000248936.1	4.64495	-0.0312973	3.63019e-05	0.000202874	0.135203	1	0	0	1	4	21	3
ENSG00000267203.1	4.64009	2.72109	5.41532e-12	9.84982e-11	0.135203	1	2	5	4	44	136	56
ENSG00000114737.11	4.63623	3.44787	2.91868e-17	9.97962e-16	0.135203	1	4	7	8	83	161	144
ENSG00000258352.1	4.62763	-0.00839477	1.24785e-05	7.80085e-05	0.135203	1	0	1	0	8	10	9
ENSG00000124813.16	4.62468	3.28639	7.45698e-17	2.45008e-15	0.135203	1	4	3	11	65	158	133
ENSG00000112852.4	4.60707	3.15525	4.27987e-08	4.39584e-07	0.135203	1	13	0	1	74	95	141
ENSG00000266598.1	4.60429	1.03339	8.59684e-08	8.38294e-07	0.135203	1	2	0	1	12	42	14
ENSG00000180891.8	4.60008	5.64	2.50494e-13	5.43217e-12	0.135203	1	11	54	15	351	739	734
ENSG00000107954.6	4.59723	0.983276	3.43725e-09	4.22375e-08	0.135203	1	0	1	2	13	31	21
ENSG00000152049.4	4.58651	0.0103805	0.000668073	0.00266681	0.135203	1	0	1	0	5	1	23
ENSG00000254535.2	4.58384	0.541405	1.37602e-05	8.51862e-05	0.135203	1	0	0	2	2	35	12
ENSG00000122872.8	4.58212	-0.0267394	1.66905e-05	0.000100764	0.135203	1	1	0	0	4	14	10
ENSG00000243350.1	4.58148	-0.0350319	1.03902e-05	6.61838e-05	0.135203	1	1	0	0	6	12	9
ENSG00000128165.7	4.57949	1.28442	2.42417e-08	2.61015e-07	0.135203	1	1	1	2	26	16	34
ENSG00000184702.13	4.57302	2.9075	3.56183e-13	7.5819e-12	0.135203	1	0	6	8	61	105	95
ENSG00000140057.4	4.5704	3.13952	1.1981e-09	1.58871e-08	0.135203	1	1	12	1	61	122	134
ENSG00000168421.7	4.57039	-0.085084	4.53713e-06	3.12027e-05	0.135203	1	0	0	1	6	6	14
ENSG00000266156.1	4.5688	-0.0525637	0.000144594	0.000691135	0.135203	1	1	0	0	7	16	3
ENSG00000267750.1	4.56594	2.20611	9.85909e-13	1.99098e-11	0.135203	1	2	3	3	36	61	62
ENSG00000265595.1	4.5563	-0.0463664	1.98816e-05	0.000117735	0.135203	1	0	1	0	5	14	8
ENSG00000165914.10	4.55159	2.84112	1.06218e-07	1.01488e-06	0.135203	1	0	11	0	34	133	103
ENSG00000219395.2	4.5477	1.5826	1.58967e-09	2.06501e-08	0.135203	1	2	1	2	19	59	25
ENSG00000111339.6	4.54512	1.60471	6.97401e-09	8.14427e-08	0.135203	1	4	0	1	26	44	30
ENSG00000126709.10	4.54216	5.08062	1.44896e-06	1.11215e-05	0.135203	1	7	40	8	376	57	658
ENSG00000243232.3	4.54005	2.53866	7.19759e-12	1.29013e-10	0.135203	1	7	1	2	41	92	72
ENSG00000218416.3	4.53858	2.35596	1.91974e-12	3.72626e-11	0.135203	1	4	2	3	31	93	60
ENSG00000269700.1	4.53614	2.03929	4.84761e-10	6.75234e-09	0.135203	1	3	2	2	24	89	33
ENSG00000178947.7	4.5338	-0.171281	0.000139607	0.000671287	0.135203	1	0	0	1	8	1	14
ENSG00000136492.4	4.53082	8.37413	3.36302e-15	9.10823e-14	0.135203	1	214	43	468	1956	5969	4650
ENSG00000162105.10	4.53046	5.24469	3.66754e-10	5.1709e-09	0.135203	1	10	45	6	225	750	448
ENSG00000105655.12	4.52835	4.102	6.01182e-15	1.57964e-13	0.135203	1	2	17	13	124	230	266
ENSG00000243323.1	4.52715	-0.0714149	1.37012e-05	8.48779e-05	0.135203	1	0	1	0	6	9	11
ENSG00000252130.1	4.52622	-0.106118	3.12874e-06	2.24323e-05	0.135203	1	0	0	1	4	14	8
ENSG00000263753.1	4.52329	0.80806	6.10465e-07	5.06384e-06	0.135203	1	0	0	3	20	13	19
ENSG00000254995.4	4.51495	0.932045	8.05629e-08	7.90165e-07	0.135203	1	1	0	2	6	37	23
ENSG00000113396.8	4.51431	2.21601	1.28018e-11	2.22146e-10	0.135203	1	1	1	7	19	85	71
ENSG00000188050.2	4.50478	-0.0744587	2.73767e-05	0.000157311	0.135203	1	0	1	0	3	13	11
ENSG00000145569.5	4.49706	3.83647	3.37267e-14	8.24143e-13	0.135203	1	7	8	13	141	99	237
ENSG00000160161.4	4.48718	1.69708	5.53123e-11	8.74502e-10	0.135203	1	1	1	4	24	32	55
ENSG00000224479.1	4.48621	1.49615	1.37737e-09	1.80443e-08	0.135203	1	0	2	3	16	52	30
ENSG00000198915.7	4.48576	1.71145	6.26904e-10	8.60273e-09	0.135203	1	2	1	3	33	35	37
ENSG00000188761.7	4.48046	2.69759	3.97251e-12	7.40014e-11	0.135203	1	5	3	4	41	131	61
ENSG00000228043.1	4.47972	1.53479	2.21081e-09	2.8165e-08	0.135203	1	2	1	2	13	59	31
ENSG00000201944.1	4.47636	0.518775	9.38119e-07	7.48311e-06	0.135203	1	0	2	0	9	22	13
ENSG00000182871.10	4.46883	5.48895	1.06931e-09	1.41996e-08	0.135203	1	4	58	17	340	602	667
ENSG00000238010.1	4.46823	-0.0915986	0.000309069	0.00135868	0.135203	1	1	0	0	4	19	3
ENSG00000200842.1	4.46758	0.914605	3.8383e-07	3.31935e-06	0.135203	1	1	1	1	12	36	13
ENSG00000233072.1	4.46317	-0.162884	0.000235762	0.00106786	0.135203	1	0	1	0	10	8	4
ENSG00000240256.1	4.46291	1.25461	1.2087e-06	9.44193e-06	0.135203	1	0	2	2	7	62	16
ENSG00000080573.6	4.46263	1.21728	7.26266e-09	8.44935e-08	0.135203	1	0	2	2	16	40	21
ENSG00000257636.2	4.45406	-0.108618	6.14064e-05	0.000323157	0.135203	1	1	0	0	3	15	8
ENSG00000250740.1	4.45136	-0.107866	6.15779e-05	0.000323783	0.135203	1	0	1	0	3	15	8
ENSG00000131711.10	4.44947	4.92987	1.75386e-17	6.16784e-16	0.135203	1	23	13	25	319	263	411
ENSG00000186868.11	4.44882	2.04107	3.27805e-12	6.18118e-11	0.135203	1	1	2	5	28	65	51
ENSG00000182572.2	4.42953	3.74102	1.09535e-12	2.20237e-11	0.135203	1	10	1	18	58	172	293
ENSG00000197043.8	4.42856	2.53896	2.85675e-11	4.71822e-10	0.135203	1	1	6	4	24	99	97
ENSG00000229623.1	4.41843	0.884088	2.39561e-07	2.15535e-06	0.135203	1	2	0	1	9	38	14
ENSG00000111674.3	4.41794	3.43836	3.1081e-15	8.44252e-14	0.135203	1	3	4	17	61	194	150
ENSG00000103154.5	4.41193	-0.195546	7.26482e-06	4.79774e-05	0.135203	1	0	0	1	6	6	11
ENSG00000214988.4	4.40551	0.426216	2.75657e-07	2.45267e-06	0.135203	1	1	0	1	6	22	14
ENSG00000249870.1	4.40322	-0.152605	0.000261002	0.00116929	0.135203	1	1	0	0	5	16	3
ENSG00000267637.1	4.40269	-0.154359	7.78908e-05	0.00039912	0.135203	1	0	1	0	5	13	6
ENSG00000231383.2	4.39768	-0.190135	0.000328383	0.00143434	0.135203	1	1	0	0	8	11	3
ENSG00000156103.11	4.38774	4.57922	1.33011e-10	1.99711e-09	0.135203	1	15	14	20	68	149	773
ENSG00000267142.1	4.38562	-0.198953	1.21101e-05	7.60397e-05	0.135203	1	0	0	1	3	7	14
ENSG00000251348.1	4.38506	3.88946	6.36174e-13	1.30755e-11	0.135203	1	10	11	8	101	322	109
ENSG00000257083.1	4.3749	-0.167498	0.000138775	0.00066781	0.135203	1	1	0	0	4	15	5
ENSG00000123560.9	4.37455	-0.181186	5.62795e-05	0.000299585	0.135203	1	1	0	0	6	10	7
ENSG00000115457.5	4.37254	5.36157	4.28873e-11	6.91655e-10	0.135203	1	4	14	91	268	437	822
ENSG00000236337.1	4.37174	-0.166728	0.000139263	0.00066981	0.135203	1	0	1	0	4	15	5
ENSG00000259545.2	4.3661	-0.207856	2.12954e-05	0.000125214	0.135203	1	0	0	1	2	13	9
ENSG00000176399.2	4.34168	3.85365	1.01159e-17	3.64054e-16	0.135203	1	7	8	17	76	220	252
ENSG00000203737.2	4.34064	0.812415	8.7082e-07	6.98847e-06	0.135203	1	0	2	1	11	32	13
ENSG00000170921.10	4.33843	9.32865	2.43415e-20	1.11178e-18	0.135203	1	365	556	363	4850	10385	7695
ENSG00000236583.1	4.33327	1.38081	1.1847e-08	1.33138e-07	0.135203	1	1	2	2	22	42	20
ENSG00000243986.2	4.33224	0.764858	2.78759e-07	2.4767e-06	0.135203	1	0	1	2	9	33	13
ENSG00000110436.6	4.33135	2.68683	3.674e-10	5.17606e-09	0.135203	1	7	5	0	48	59	118
ENSG00000170965.5	4.32735	2.24439	2.26382e-11	3.80692e-10	0.135203	1	5	0	5	36	68	59
ENSG00000265246.1	4.32531	-0.248818	1.33942e-05	8.31431e-05	0.135203	1	0	0	1	5	6	11
ENSG00000267280.1	4.32172	4.22572	5.00948e-16	1.48265e-14	0.135203	1	13	4	27	99	364	245
ENSG00000226984.1	4.3177	1.53903	2.92097e-06	2.10733e-05	0.135203	1	1	4	0	10	76	18
ENSG00000105825.7	4.31667	2.21777	2.2702e-12	4.33824e-11	0.135203	1	1	3	6	32	65	66
ENSG00000258485.2	4.31018	0.790412	1.08034e-07	1.03171e-06	0.135203	1	1	1	1	9	32	15
ENSG00000233993.1	4.30167	0.413282	9.61632e-06	6.17863e-05	0.135203	1	0	2	0	4	24	14
ENSG00000204113.5	4.29877	1.15543	5.24867e-08	5.31708e-07	0.135203	1	2	2	0	16	36	20
ENSG00000049089.9	4.29785	0.353095	1.83448e-06	1.37888e-05	0.135203	1	1	0	1	4	23	13
ENSG00000249034.1	4.29382	-0.246057	0.000160991	0.00076028	0.135203	1	1	0	0	7	9	5
ENSG00000130600.10	4.29232	5.82026	2.09979e-10	3.07051e-09	0.135203	1	40	54	15	497	288	1164
ENSG00000248967.1	4.28992	-0.229998	0.000346471	0.00149934	0.135203	1	0	1	0	5	14	3
ENSG00000258730.1	4.28992	1.74633	2.87148e-08	3.06324e-07	0.135203	1	2	1	4	15	82	23
ENSG00000187229.3	4.28639	1.51296	2.70196e-08	2.88907e-07	0.135203	1	1	1	4	18	61	18
ENSG00000116574.4	4.28251	4.72342	4.53789e-18	1.68897e-16	0.135203	1	12	13	39	118	540	368
ENSG00000205189.7	4.27393	6.58936	1.70449e-09	2.20743e-08	0.135203	1	10	133	55	604	1541	1426
ENSG00000150540.9	4.27302	4.11245	5.81519e-19	2.34356e-17	0.135203	1	11	11	17	133	241	235
ENSG00000253125.1	4.27035	2.52739	1.40477e-11	2.42176e-10	0.135203	1	3	0	11	49	70	77
ENSG00000154118.8	4.26886	1.94594	3.73118e-11	6.07566e-10	0.135203	1	3	2	3	20	57	61
ENSG00000218428.1	4.26424	0.328136	3.76371e-06	2.64417e-05	0.135203	1	1	0	1	4	24	11
ENSG00000226876.2	4.25204	0.778615	9.99882e-06	6.39772e-05	0.135203	1	1	1	1	4	39	15
ENSG00000246985.2	4.25072	1.25478	3.26149e-06	2.32849e-05	0.135203	1	1	0	4	5	64	17
ENSG00000204961.5	4.25038	1.10681	3.86389e-07	3.33836e-06	0.135203	1	3	1	0	19	32	16
ENSG00000136859.5	4.24578	0.778609	1.23537e-05	7.7385e-05	0.135203	1	0	2	1	4	38	16
ENSG00000230524.4	4.24458	0.294109	7.16872e-07	5.85461e-06	0.135203	1	0	1	1	8	17	11
ENSG00000204965.4	4.24162	0.328426	3.03326e-06	2.18069e-05	0.135203	1	2	0	0	8	16	13
ENSG00000257438.1	4.23794	-0.261976	0.000151563	0.000721041	0.135203	1	1	0	0	3	11	8
ENSG00000267569.1	4.23595	1.5555	1.1386e-08	1.28348e-07	0.135203	1	2	2	2	18	59	23
ENSG00000253573.1	4.23068	-0.274248	0.000170215	0.000798133	0.135203	1	1	0	0	5	10	6
ENSG00000141424.8	4.23004	11.0868	2.06359e-21	1.03448e-19	0.135203	1	1930	1168	1826	17038	20600	39465
ENSG00000124171.4	4.22982	9.11234	4.09267e-25	2.77312e-23	0.135203	1	451	355	430	3735	8420	8062
ENSG00000004399.8	4.22832	6.2135	3.30803e-15	8.97241e-14	0.135203	1	15	83	73	478	1182	1070
ENSG00000183496.5	4.22555	3.27138	6.94558e-15	1.80195e-13	0.135203	1	9	4	9	58	145	150
ENSG00000233255.1	4.22429	-0.277768	0.000158346	0.000749303	0.135203	1	1	0	0	5	6	10
ENSG00000072133.6	4.22233	2.06338	5.12547e-10	7.11793e-09	0.135203	1	6	0	3	28	61	56
ENSG00000074410.9	4.22199	6.92814	9.03085e-18	3.27554e-16	0.135203	1	51	67	201	1043	895	2278
ENSG00000137573.9	4.21967	4.30302	6.46612e-09	7.57507e-08	0.135203	1	14	0	40	101	438	207
ENSG00000214796.4	4.21784	3.58113	6.21968e-15	1.62963e-13	0.135203	1	10	5	13	56	200	200
ENSG00000143847.11	4.21727	2.77769	5.75337e-12	1.04237e-10	0.135203	1	3	5	8	64	58	106
ENSG00000197635.5	4.21523	-0.314347	2.49396e-05	0.000144846	0.135203	1	0	0	1	3	10	8
ENSG00000159733.9	4.21342	2.81316	3.48411e-09	4.27381e-08	0.135203	1	0	11	4	47	111	91
ENSG00000232386.4	4.2127	2.87918	5.06642e-13	1.05777e-11	0.135203	1	5	7	4	52	94	113
ENSG00000262803.1	4.20639	0.320947	6.23159e-06	4.16897e-05	0.135203	1	0	2	0	5	19	14
ENSG00000263499.1	4.20605	1.07546	3.83579e-08	3.97504e-07	0.135203	1	3	1	0	13	25	31
ENSG00000234996.3	4.20543	0.343403	1.98628e-05	0.000117726	0.135203	1	1	1	0	3	13	24
ENSG00000267083.1	4.20367	-0.287829	0.000175499	0.000820414	0.135203	1	1	0	0	4	11	6
ENSG00000139329.4	4.20152	0.75693	2.77329e-06	2.01099e-05	0.135203	1	3	0	0	8	14	33
ENSG00000150687.7	4.19979	8.5454	8.92715e-11	1.37433e-09	0.135203	1	209	449	95	3458	3876	5210
ENSG00000213132.2	4.19238	1.05049	1.61596e-06	1.22659e-05	0.135203	1	1	2	1	10	45	14
ENSG00000140009.14	4.19109	1.38892	8.8755e-07	7.11348e-06	0.135203	1	0	1	5	12	64	15
ENSG00000165949.8	4.18743	4.08985	1.24895e-05	7.80246e-05	0.135203	1	1	10	38	192	22	325
ENSG00000200882.1	4.1869	0.263546	0.000344429	0.00149209	0.135203	1	1	0	1	5	28	3
ENSG00000213891.3	4.1865	1.37205	1.35349e-07	1.27008e-06	0.135203	1	2	3	0	12	53	24
ENSG00000067715.9	4.18554	4.96043	7.90405e-17	2.5832e-15	0.135203	1	34	15	22	263	335	474
ENSG00000183484.7	4.17141	3.11758	3.89572e-05	0.0002155	0.135203	1	0	16	1	40	220	64
ENSG00000201900.1	4.16881	1.49176	3.16674e-09	3.91044e-08	0.135203	1	1	3	2	19	46	29
ENSG00000257979.1	4.16833	0.739457	5.69434e-06	3.84711e-05	0.135203	1	2	1	0	7	35	12
ENSG00000240549.2	4.16415	2.00787	5.42806e-10	7.51559e-09	0.135203	1	5	1	3	30	65	41
ENSG00000006740.11	4.16407	2.94464	1.36064e-13	3.05451e-12	0.135203	1	7	4	7	43	115	124
ENSG00000101096.14	4.16213	4.64758	9.60008e-12	1.68484e-10	0.135203	1	5	34	18	160	454	299
ENSG00000228613.1	4.15881	1.18408	3.38102e-06	2.40177e-05	0.135203	1	0	2	3	17	47	9
ENSG00000185442.6	4.14823	5.31427	6.2783e-15	1.64034e-13	0.135203	1	11	47	37	328	420	631
ENSG00000087085.9	4.14274	0.641049	2.99406e-07	2.64237e-06	0.135203	1	2	0	1	11	13	24
ENSG00000186197.8	4.14252	0.756162	1.33058e-05	8.26775e-05	0.135203	1	0	3	0	4	18	35
ENSG00000237373.1	4.14165	0.650437	3.38736e-06	2.40443e-05	0.135203	1	2	0	1	9	31	9
ENSG00000218424.2	4.13953	-0.329174	0.000312552	0.00137232	0.135203	1	1	0	0	4	11	5
ENSG00000130720.8	4.13927	3.80283	2.01982e-16	6.23751e-15	0.135203	1	12	8	14	103	170	220
ENSG00000088002.7	4.13234	2.75321	8.01817e-12	1.42753e-10	0.135203	1	1	3	14	36	87	126
ENSG00000204683.6	4.13225	1.02172	1.3571e-06	1.04642e-05	0.135203	1	3	1	0	15	36	13
ENSG00000228728.1	4.12453	0.250424	7.00759e-06	4.63448e-05	0.135203	1	0	2	0	6	16	13
ENSG00000249531.2	4.12361	-0.38344	7.74032e-05	0.000396842	0.135203	1	0	0	1	4	11	4
ENSG00000237705.1	4.12134	1.43543	9.20508e-09	1.04785e-07	0.135203	1	2	2	2	24	37	25
ENSG00000033170.12	4.12018	7.76909	1.51273e-19	6.41802e-18	0.135203	1	225	99	217	1894	2143	3419
ENSG00000043039.4	4.11154	0.606802	1.02999e-05	6.56765e-05	0.135203	1	0	2	1	13	23	9
ENSG00000255566.1	4.11121	0.610809	2.58464e-07	2.30635e-06	0.135203	1	2	0	1	12	15	19
ENSG00000270124.1	4.11108	1.2761	5.99782e-08	5.99718e-07	0.135203	1	2	3	0	18	37	23
ENSG00000225017.1	4.10881	1.70127	2.1491e-08	2.33161e-07	0.135203	1	2	4	1	17	63	33
ENSG00000200013.1	4.10556	-0.387964	3.87431e-05	0.000214636	0.135203	1	0	0	1	4	6	9
ENSG00000229970.2	4.09563	0.150878	1.24042e-05	7.76226e-05	0.135203	1	0	0	2	4	20	9
ENSG00000177822.3	4.09433	1.1161	5.11441e-07	4.31598e-06	0.135203	1	2	0	3	20	33	14
ENSG00000256019.1	4.09391	0.217375	8.91364e-06	5.77731e-05	0.135203	1	1	1	0	8	14	11
ENSG00000249019.2	4.09256	-0.329224	0.000776557	0.00304209	0.135203	1	0	1	0	1	12	8
ENSG00000260443.1	4.09183	-0.361691	0.000399431	0.00169813	0.135203	1	0	1	0	5	5	9
ENSG00000231672.2	4.09115	0.905402	1.75972e-08	1.92725e-07	0.135203	1	1	1	2	12	26	22
ENSG00000264630.1	4.08839	0.914479	1.95064e-07	1.79072e-06	0.135203	1	0	2	2	9	35	18
ENSG00000243587.5	4.08574	2.55428	1.49868e-11	2.57166e-10	0.135203	1	6	4	4	49	78	70
ENSG00000166780.6	4.0857	2.75038	1.78017e-11	3.02383e-10	0.135203	1	8	1	8	52	72	108
ENSG00000232693.2	4.08344	0.602954	1.74243e-07	1.60916e-06	0.135203	1	0	2	1	9	21	17
ENSG00000234535.1	4.0831	0.189879	6.59511e-06	4.39152e-05	0.135203	1	0	1	1	4	20	10
ENSG00000248449.1	4.08275	1.63558	8.65278e-09	9.89852e-08	0.135203	1	2	3	2	17	61	29
ENSG00000108423.10	4.07855	6.79083	7.1046e-25	4.71042e-23	0.135203	1	72	95	114	804	1423	1726
ENSG00000141576.10	4.07568	1.42683	1.59146e-08	1.75335e-07	0.135203	1	2	2	2	11	51	32
ENSG00000167165.13	4.07222	0.931009	2.21101e-07	2.00094e-06	0.135203	1	0	3	1	12	27	22
ENSG00000230604.2	4.07156	-0.373629	0.000329095	0.00143677	0.135203	1	1	0	0	4	9	6
ENSG00000239465.1	4.06964	-0.371004	0.000574756	0.00233513	0.135203	1	0	1	0	4	11	4
ENSG00000258528.1	4.06963	-0.371004	0.000575366	0.00233709	0.135203	1	0	1	0	4	11	4
ENSG00000235590.3	4.06898	2.02184	1.86043e-09	2.39654e-08	0.135203	1	0	5	5	29	69	40
ENSG00000229954.1	4.06824	-0.418309	7.70185e-05	0.000394978	0.135203	1	0	0	1	5	5	8
ENSG00000233930.3	4.06822	1.93086	3.47744e-10	4.91411e-09	0.135203	1	4	2	3	22	66	45
ENSG00000232916.1	4.06534	-0.387919	0.000633879	0.00254791	0.135203	1	0	1	0	6	8	4
ENSG00000231697.2	4.06453	0.211109	1.66105e-05	0.000100354	0.135203	1	1	1	0	5	19	10
ENSG00000230569.1	4.05414	0.178622	2.20097e-05	0.000129167	0.135203	1	0	1	1	3	22	9
ENSG00000239887.3	4.05234	3.89246	2.41193e-15	6.60975e-14	0.135203	1	10	13	15	119	232	159
ENSG00000160460.11	4.04493	0.1558	3.09448e-06	2.22039e-05	0.135203	1	1	0	1	4	14	15
ENSG00000205869.2	4.04447	0.138153	1.4843e-05	9.10365e-05	0.135203	1	1	0	1	7	18	6
ENSG00000260317.1	4.04366	1.59767	2.05816e-09	2.63838e-08	0.135203	1	1	4	2	17	42	45
ENSG00000206531.6	4.04295	0.195287	6.84071e-05	0.000356048	0.135203	1	2	0	0	6	20	7
ENSG00000106809.6	4.04286	2.26261	1.35384e-07	1.27008e-06	0.135203	1	4	0	9	21	122	32
ENSG00000232457.3	4.03798	1.528	1.71682e-09	2.22082e-08	0.135203	1	0	3	4	15	40	45
ENSG00000219665.4	4.03599	2.48875	1.69411e-11	2.8856e-10	0.135203	1	7	2	5	35	91	72
ENSG00000169946.9	4.03069	-0.403708	0.000418011	0.00176699	0.135203	1	1	0	0	5	8	5
ENSG00000112394.11	4.02399	0.172983	1.61983e-05	9.81769e-05	0.135203	1	0	2	0	7	10	15
ENSG00000066468.15	4.01361	3.8935	4.82973e-14	1.15278e-12	0.135203	1	11	16	10	77	257	220
ENSG00000265342.1	4.01242	0.535825	5.92135e-07	4.92948e-06	0.135203	1	1	1	1	11	20	12
ENSG00000251721.1	4.01191	-0.402947	0.00054007	0.0022112	0.135203	1	1	0	0	2	9	8
ENSG00000256771.2	4.01127	4.51412	3.34784e-07	2.92944e-06	0.135203	1	39	0	20	147	348	333
ENSG00000226056.1	4.00849	-0.461144	0.00010294	0.000511604	0.135203	1	0	0	1	5	8	4
ENSG00000068097.10	4.00545	7.65763	6.89072e-25	4.58506e-23	0.135203	1	132	182	227	1358	2822	3131
ENSG00000237353.2	4.0038	0.547213	8.65388e-07	6.94789e-06	0.135203	1	2	0	1	6	24	16
ENSG00000150551.10	4.00222	1.07648	8.93589e-08	8.67696e-07	0.135203	1	2	0	3	11	37	22
ENSG00000253799.1	4.00215	-0.414929	0.0017361	0.00612752	0.135203	1	1	0	0	4	12	2
ENSG00000229427.1	4.00055	-0.462079	8.25494e-05	0.000420661	0.135203	1	0	0	1	5	7	5
ENSG00000238717.1	3.99424	0.487249	5.55384e-07	4.65707e-06	0.135203	1	1	0	2	10	13	19
ENSG00000244265.1	3.98598	0.821931	5.46642e-08	5.51953e-07	0.135203	1	0	2	2	11	23	22
ENSG00000183578.5	3.98187	2.04766	2.81698e-09	3.51136e-08	0.135203	1	1	4	6	32	72	34
ENSG00000176349.7	3.98012	0.116211	1.51624e-05	9.27493e-05	0.135203	1	1	0	1	3	18	11
ENSG00000170476.11	3.97904	1.05682	2.26904e-07	2.05145e-06	0.135203	1	0	2	3	12	38	18
ENSG00000260417.1	3.97769	1.69626	3.86622e-08	4.00433e-07	0.135203	1	2	3	3	17	69	26
ENSG00000201114.1	3.97765	0.153754	6.77446e-05	0.000352937	0.135203	1	1	1	0	5	20	7
ENSG00000258667.1	3.9763	2.4046	1.75284e-11	2.98289e-10	0.135203	1	6	2	6	39	73	69
ENSG00000131398.9	3.97269	2.17248	1.02515e-05	6.54127e-05	0.135203	1	0	10	0	29	88	38
ENSG00000123572.12	3.97022	1.01394	7.49598e-07	6.10571e-06	0.135203	1	0	1	4	8	44	16
ENSG00000234742.1	3.96284	0.0995704	1.30866e-05	8.14249e-05	0.135203	1	0	1	1	4	18	9
ENSG00000223802.3	3.95943	0.517756	6.69328e-06	4.44568e-05	0.135203	1	1	1	1	6	12	27
ENSG00000250033.1	3.95809	1.27204	1.09059e-05	6.92067e-05	0.135203	1	4	0	2	26	9	38
ENSG00000174672.11	3.95558	0.544339	2.60663e-06	1.90132e-05	0.135203	1	2	1	0	7	23	15
ENSG00000178401.9	3.95445	4.72904	1.32899e-09	1.74973e-08	0.135203	1	6	45	15	168	351	445
ENSG00000258337.1	3.95377	0.85378	1.33413e-06	1.03043e-05	0.135203	1	1	2	1	6	32	22
ENSG00000184612.8	3.9523	0.88978	1.47458e-05	9.05324e-05	0.135203	1	3	1	0	12	37	9
ENSG00000254263.1	3.95007	2.00407	1.88959e-08	2.05851e-07	0.135203	1	5	3	2	32	68	32
ENSG00000241003.1	3.9445	1.32914	6.24806e-08	6.23391e-07	0.135203	1	4	1	1	17	37	28
ENSG00000183066.10	3.9445	0.0802594	7.76534e-06	5.09915e-05	0.135203	1	0	1	1	5	16	9
ENSG00000175879.7	3.9351	-0.448307	0.00079339	0.0030999	0.135203	1	0	1	0	2	7	9
ENSG00000166402.4	3.93506	-0.448307	0.000794463	0.00310238	0.135203	1	0	1	0	2	7	9
ENSG00000066735.10	3.93474	3.83775	2.69954e-10	3.89214e-09	0.135203	1	2	16	24	52	233	272
ENSG00000253955.1	3.9337	1.08329	1.44989e-06	1.11241e-05	0.135203	1	0	4	1	19	20	26
ENSG00000267857.1	3.93269	0.476381	9.17629e-07	7.33231e-06	0.135203	1	1	1	1	10	19	12
ENSG00000259424.1	3.93192	1.68555	1.039e-07	9.94791e-07	0.135203	1	0	6	2	24	42	40
ENSG00000107165.8	3.93079	0.863025	7.79876e-07	6.31618e-06	0.135203	1	2	2	0	8	31	20
ENSG00000211514.1	3.92863	-0.462288	0.00139733	0.00506856	0.135203	1	1	0	0	4	10	3
ENSG00000267530.1	3.92544	0.765825	2.79526e-07	2.48232e-06	0.135203	1	2	0	2	11	26	16
ENSG00000233327.5	3.92468	1.91893	5.7956e-10	7.97671e-09	0.135203	1	3	3	4	27	59	41
ENSG00000259876.1	3.92449	-0.462387	0.00101222	0.00383768	0.135203	1	0	1	0	4	9	4
ENSG00000216168.1	3.92449	-0.462387	0.00101369	0.00384246	0.135203	1	0	1	0	4	9	4
ENSG00000113739.6	3.9226	8.54502	1.98961e-10	2.92326e-09	0.135203	1	371	52	806	3051	4844	4925
ENSG00000081842.13	3.9223	2.83665	2.20305e-12	4.22739e-11	0.135203	1	8	3	9	54	93	98
ENSG00000260398.1	3.92074	0.450932	2.86602e-05	0.000163881	0.135203	1	1	0	2	4	30	9
ENSG00000261934.1	3.91874	2.67049	6.40951e-08	6.38466e-07	0.135203	1	3	12	0	36	108	83
ENSG00000105784.11	3.91855	2.3758	1.18164e-10	1.78578e-09	0.135203	1	6	3	5	43	76	53
ENSG00000105499.9	3.91251	1.10514	1.12446e-06	8.82487e-06	0.135203	1	0	4	1	8	33	32
ENSG00000136490.4	3.91246	1.78684	2.9341e-08	3.11567e-07	0.135203	1	1	4	4	11	54	61
ENSG00000170439.5	3.9101	1.51124	7.89442e-09	9.11554e-08	0.135203	1	1	1	6	23	24	46
ENSG00000259294.1	3.90722	1.03108	1.01717e-06	8.05463e-06	0.135203	1	3	0	2	12	39	15
ENSG00000258510.2	3.90622	0.0494994	3.1804e-05	0.000179746	0.135203	1	1	0	1	5	18	6
ENSG00000261888.1	3.90016	1.19747	5.27436e-08	5.33726e-07	0.135203	1	2	0	4	10	42	26
ENSG00000248663.2	3.89806	3.15387	1.64848e-13	3.66509e-12	0.135203	1	9	6	10	52	134	135
ENSG00000180660.6	3.89678	0.4852	0.000223488	0.00101775	0.135203	1	0	2	1	6	32	5
ENSG00000108443.9	3.89542	9.0736	5.16732e-25	3.45073e-23	0.135203	1	462	343	833	3812	7432	7935
ENSG00000254440.2	3.895	1.48066	3.688e-07	3.20556e-06	0.135203	1	0	5	2	17	52	24
ENSG00000167123.13	3.89283	4.72557	1.96498e-12	3.8061e-11	0.135203	1	7	39	28	188	331	417
ENSG00000233806.2	3.89045	0.446194	1.54412e-05	9.41435e-05	0.135203	1	0	2	1	10	9	21
ENSG00000183186.5	3.88748	0.44708	1.26548e-06	9.82328e-06	0.135203	1	2	0	1	8	12	21
ENSG00000137501.11	3.87924	10.1546	9.7355e-21	4.62949e-19	0.135203	1	1134	970	1077	9239	15229	14624
ENSG00000220392.1	3.87919	0.0719136	0.000132983	0.00064295	0.135203	1	2	0	0	6	17	6
ENSG00000255203.1	3.87847	-0.015736	1.96862e-05	0.000116791	0.135203	1	0	0	2	6	14	7
ENSG00000253007.2	3.87757	2.43677	1.15562e-06	9.056e-06	0.135203	1	1	12	0	39	81	64
ENSG00000242087.2	3.87666	0.0775618	7.2659e-05	0.000375642	0.135203	1	1	1	0	4	17	9
ENSG00000124664.6	3.8722	5.07444	0.000124535	0.000607023	0.135203	1	2	74	4	175	402	693
ENSG00000258279.1	3.87172	-0.520841	0.000358858	0.00154448	0.135203	1	0	0	1	1	8	8
ENSG00000238533.1	3.87046	0.476118	5.36333e-05	0.00028682	0.135203	1	1	2	0	11	23	6
ENSG00000198682.8	3.86869	5.89576	4.33469e-24	2.67277e-22	0.135203	1	50	44	86	432	827	839
ENSG00000085831.11	3.8661	5.71464	5.39362e-16	1.58619e-14	0.135203	1	24	72	52	338	798	761
ENSG00000172164.9	3.86579	2.26948	4.48982e-10	6.26813e-09	0.135203	1	3	4	7	48	47	58
ENSG00000253395.1	3.86321	0.0561993	3.16935e-05	0.000179214	0.135203	1	1	1	0	5	13	11
ENSG00000029534.15	3.85957	0.359765	3.18911e-07	2.80114e-06	0.135203	1	0	0	3	6	17	16
ENSG00000249806.1	3.85819	0.079808	0.000202783	0.000932176	0.135203	1	0	2	0	4	19	7
ENSG00000267254.1	3.85515	0.800388	2.2555e-06	1.66623e-05	0.135203	1	0	4	0	11	24	19
ENSG00000187608.5	3.85406	5.27599	1.53817e-11	2.63698e-10	0.135203	1	13	55	44	288	287	790
ENSG00000188322.4	3.85358	2.36562	4.63776e-09	5.5563e-08	0.135203	1	1	9	4	37	75	63
ENSG00000235631.1	3.85331	0.47447	7.31448e-06	4.82669e-05	0.135203	1	2	1	0	5	22	16
ENSG00000253305.1	3.85318	2.15807	1.77858e-07	1.6409e-06	0.135203	1	2	9	0	27	75	52
ENSG00000248401.2	3.84483	-0.510439	0.00140793	0.00510265	0.135203	1	0	1	0	4	8	4
ENSG00000253372.1	3.84421	1.26744	5.16129e-07	4.34761e-06	0.135203	1	3	2	1	11	47	23
ENSG00000243508.1	3.83977	0.770705	8.15944e-06	5.3371e-05	0.135203	1	1	2	1	5	33	18
ENSG00000180938.5	3.83687	4.23109	5.87477e-16	1.72494e-14	0.135203	1	16	20	18	131	273	257
ENSG00000161682.10	3.83444	1.64264	1.54157e-08	1.70143e-07	0.135203	1	0	3	6	14	42	54
ENSG00000080644.11	3.833	2.24408	3.74067e-08	3.89611e-07	0.135203	1	0	9	4	32	66	64
ENSG00000092758.11	3.8265	1.2654	9.23028e-08	8.92534e-07	0.135203	1	3	3	0	17	28	32
ENSG00000260969.1	3.8222	0.0136728	0.000679352	0.00270775	0.135203	1	0	2	0	9	14	3
ENSG00000174804.3	3.8219	4.99118	3.66274e-15	9.81934e-14	0.135203	1	27	39	23	255	396	436
ENSG00000233693.1	3.82105	1.04457	5.2168e-06	3.54781e-05	0.135203	1	5	0	0	14	33	18
ENSG00000257692.2	3.81639	-0.0265335	3.45123e-05	0.000193751	0.135203	1	1	0	1	7	13	6
ENSG00000268058.1	3.81231	0.463385	3.9858e-05	0.000219759	0.135203	1	3	0	0	4	24	15
ENSG00000239503.1	3.81162	1.40506	4.82677e-07	4.09192e-06	0.135203	1	2	3	2	15	55	18
ENSG00000256895.1	3.80915	4.83122	2.63949e-09	3.30571e-08	0.135203	1	42	25	8	220	499	256
ENSG00000171033.8	3.80704	4.74394	6.92222e-12	1.24197e-10	0.135203	1	21	9	63	97	568	379
ENSG00000239480.1	3.80277	-0.5457	0.00192202	0.00669557	0.135203	1	1	0	0	5	7	3
ENSG00000237115.2	3.80185	1.62001	6.8785e-07	5.65253e-06	0.135203	1	1	6	1	21	54	26
ENSG00000109472.9	3.79937	5.20856	7.38959e-07	6.02701e-06	0.135203	1	69	4	37	376	193	613
ENSG00000197355.6	3.79922	4.26343	3.79773e-14	9.21921e-13	0.135203	1	14	24	18	107	352	243
ENSG00000265282.1	3.79559	1.10875	7.01166e-08	6.93963e-07	0.135203	1	2	0	4	10	37	25
ENSG00000107485.11	3.79311	7.99014	1.65634e-13	3.67375e-12	0.135203	1	131	383	211	1756	4326	2926
ENSG00000170382.7	3.78897	0.75618	4.53765e-06	3.12027e-05	0.135203	1	0	4	0	9	18	26
ENSG00000237152.1	3.78761	0.00445218	6.84958e-05	0.000356409	0.135203	1	0	2	0	6	12	9
ENSG00000131196.13	3.78059	2.06113	3.5371e-09	4.33019e-08	0.135203	1	2	0	12	28	57	58
ENSG00000081818.1	3.77919	1.60864	2.79455e-06	2.02402e-05	0.135203	1	7	1	0	31	32	30
ENSG00000187486.5	3.7743	2.2564	3.16572e-09	3.91044e-08	0.135203	1	4	5	5	36	35	90
ENSG00000100219.12	3.77391	10.1517	3.46675e-19	1.4219e-17	0.135203	1	1133	1047	1272	9450	10750	18492
ENSG00000223599.1	3.77358	1.36978	1.62005e-07	1.50591e-06	0.135203	1	2	3	2	14	50	22
ENSG00000211452.6	3.77098	0.400296	9.41195e-06	6.05994e-05	0.135203	1	1	2	0	7	19	13
ENSG00000179841.7	3.77055	2.63311	4.57355e-11	7.33752e-10	0.135203	1	6	7	5	37	97	84
ENSG00000197848.5	3.76888	-0.559141	0.00347736	0.0111095	0.135203	1	1	0	0	4	9	2
ENSG00000062725.5	3.76579	9.52439	1.68851e-22	9.26829e-21	0.135203	1	751	646	870	5141	9698	11287
ENSG00000237461.1	3.76531	-0.558286	0.00348798	0.0111415	0.135203	1	0	1	0	4	9	2
ENSG00000114113.2	3.7648	-0.0179115	8.29045e-05	0.000422354	0.135203	1	1	1	0	7	10	9
ENSG00000180855.11	3.76056	3.54074	1.05819e-10	1.61505e-09	0.135203	1	18	2	17	82	149	175
ENSG00000205683.6	3.7455	0.332988	3.27224e-06	2.33436e-05	0.135203	1	2	0	1	9	12	15
ENSG00000258922.1	3.74306	-0.0250025	9.22023e-05	0.000464476	0.135203	1	1	1	0	4	10	13
ENSG00000253720.1	3.73975	0.693243	2.24777e-05	0.000131538	0.135203	1	1	2	1	5	33	14
ENSG00000262576.1	3.73789	3.08588	2.91725e-08	3.10134e-07	0.135203	1	9	13	1	59	119	115
ENSG00000244691.1	3.737	0.374817	3.91343e-05	0.000216414	0.135203	1	1	2	0	9	20	8
ENSG00000171385.5	3.73549	1.53592	5.95447e-09	7.02909e-08	0.135203	1	3	0	6	21	38	36
ENSG00000231201.1	3.73484	2.92031	6.49302e-08	6.46436e-07	0.135203	1	11	6	5	51	165	44
ENSG00000231119.2	3.73135	3.91667	3.65958e-11	5.97484e-10	0.135203	1	24	8	14	112	259	147
ENSG00000214359.3	3.72838	0.392203	6.90638e-05	0.00035886	0.135203	1	1	2	0	6	25	8
ENSG00000068615.11	3.72601	2.2907	9.1616e-10	1.2245e-08	0.135203	1	5	1	10	26	90	57
ENSG00000254208.1	3.72335	-0.0605031	5.83546e-05	0.000308774	0.135203	1	0	1	1	2	12	13
ENSG00000223653.1	3.7216	1.15886	2.59621e-06	1.89446e-05	0.135203	1	3	2	1	13	43	16
ENSG00000235088.1	3.71913	0.311928	5.99515e-05	0.000316039	0.135203	1	1	1	1	9	19	7
ENSG00000228663.1	3.71753	3.12031	5.14426e-10	7.13868e-09	0.135203	1	6	11	10	59	173	68
ENSG00000132530.12	3.71581	-0.0631134	0.000423107	0.00178446	0.135203	1	0	2	0	9	5	10
ENSG00000235280.2	3.71319	-0.0162556	0.000282322	0.00125508	0.135203	1	0	2	0	2	12	14
ENSG00000112319.13	3.71218	0.328323	6.0839e-06	4.07754e-05	0.135203	1	1	1	1	4	18	16
ENSG00000099822.2	3.71025	2.37123	8.1595e-11	1.26411e-09	0.135203	1	2	5	10	40	66	67
ENSG00000172602.5	3.7065	1.69054	1.66536e-07	1.54338e-06	0.135203	1	0	5	5	28	26	49
ENSG00000230490.2	3.70253	1.79908	3.221e-07	2.82246e-06	0.135203	1	6	2	2	21	67	29
ENSG00000043591.4	3.70181	0.613639	1.56483e-05	9.52179e-05	0.135203	1	1	2	1	14	10	20
ENSG00000249068.1	3.70031	0.365577	7.32949e-05	0.000378401	0.135203	1	2	1	0	6	24	8
ENSG00000153563.11	3.69824	0.275589	5.40743e-06	3.66667e-05	0.135203	1	1	0	2	5	14	17
ENSG00000254388.1	3.69512	0.823555	2.29515e-05	0.000134014	0.135203	1	0	2	3	9	38	9
ENSG00000256188.1	3.69495	1.92122	1.42504e-08	1.58415e-07	0.135203	1	5	4	2	22	63	44
ENSG00000145911.5	3.69436	6.48395	9.2109e-11	1.41514e-09	0.135203	1	44	156	66	581	860	1783
ENSG00000006016.6	3.68998	2.81381	2.95965e-10	4.23742e-09	0.135203	1	4	6	14	60	56	117
ENSG00000171227.6	3.6894	0.324165	7.34799e-05	0.00037925	0.135203	1	0	2	1	4	11	23
ENSG00000265100.1	3.68933	0.587053	9.90854e-07	7.86983e-06	0.135203	1	1	1	2	8	22	16
ENSG00000268322.1	3.68832	0.366949	0.000179015	0.000834743	0.135203	1	2	1	0	6	26	6
ENSG00000197180.1	3.68188	0.333513	1.21267e-05	7.60923e-05	0.135203	1	1	2	0	6	14	17
ENSG00000160229.7	3.67953	4.18158	6.20101e-15	1.62704e-13	0.135203	1	18	13	31	115	327	202
ENSG00000253153.1	3.67913	1.46753	8.9078e-08	8.65877e-07	0.135203	1	4	2	2	14	50	29
ENSG00000108932.7	3.67695	5.29918	1.52699e-16	4.79562e-15	0.135203	1	40	17	87	288	556	524
ENSG00000227213.1	3.67644	-0.105167	3.66711e-05	0.00020469	0.135203	1	0	1	1	4	9	12
ENSG00000160326.9	3.67252	3.15933	1.00305e-11	1.75373e-10	0.135203	1	4	11	15	61	100	150
ENSG00000108878.3	3.67221	-0.610858	0.00351454	0.0112148	0.135203	1	0	1	0	4	7	3
ENSG00000216813.1	3.66904	-0.0869476	0.000370088	0.00158911	0.135203	1	2	0	0	7	12	5
ENSG00000212747.3	3.66896	3.66634	3.33391e-06	2.37286e-05	0.135203	1	1	29	7	82	172	194
ENSG00000224007.1	3.66257	-0.0471471	0.000663886	0.00265296	0.135203	1	2	0	0	2	17	8
ENSG00000196335.8	3.66151	-0.0760304	0.000387997	0.0016564	0.135203	1	1	1	0	5	15	5
ENSG00000236863.2	3.6607	-0.0464719	0.000536166	0.00220007	0.135203	1	0	2	0	2	16	9
ENSG00000144152.8	3.65998	-0.0702919	0.00020801	0.000952888	0.135203	1	0	2	0	3	12	11
ENSG00000160097.10	3.65977	0.21143	2.23567e-06	1.65488e-05	0.135203	1	0	0	3	5	14	15
ENSG00000162843.12	3.65954	-0.570592	0.00944292	0.0260321	0.135203	1	0	1	0	0	8	8
ENSG00000236274.1	3.65379	-0.172243	0.000148664	0.00070803	0.135203	1	0	0	2	5	13	5
ENSG00000128536.11	3.65165	0.467555	2.78442e-06	2.01748e-05	0.135203	1	0	0	4	9	21	11
ENSG00000215184.2	3.65012	0.256955	0.000160516	0.00075856	0.135203	1	1	1	1	9	19	5
ENSG00000165923.11	3.64993	0.951531	2.40378e-07	2.16165e-06	0.135203	1	0	1	5	11	30	21
ENSG00000259202.1	3.64542	0.560467	9.37821e-05	0.000471664	0.135203	1	0	2	2	7	32	6
ENSG00000187017.10	3.6382	2.50125	8.36736e-08	8.16778e-07	0.135203	1	2	12	3	39	78	75
ENSG00000246792.2	3.63757	1.36834	7.65185e-08	7.53294e-07	0.135203	1	2	2	4	12	49	26
ENSG00000213413.2	3.62899	-0.139426	4.41122e-05	0.000240328	0.135203	1	1	0	1	4	12	8
ENSG00000267868.1	3.62476	-0.0956185	0.000341754	0.00148364	0.135203	1	0	2	0	4	7	14
ENSG00000265624.1	3.62086	-0.0814052	0.000581168	0.00235773	0.135203	1	1	1	0	2	16	8
ENSG00000261574.1	3.6178	0.987891	1.66088e-06	1.25966e-05	0.135203	1	1	2	3	13	35	14
ENSG00000269040.1	3.61649	0.56301	1.1835e-05	7.44642e-05	0.135203	1	2	1	1	9	23	12
ENSG00000149243.10	3.61141	2.19082	3.09658e-10	4.42321e-09	0.135203	1	5	4	6	26	68	64
ENSG00000236732.1	3.60944	0.786356	3.11894e-07	2.74342e-06	0.135203	1	2	1	2	11	22	20
ENSG00000108018.10	3.60833	-0.187959	6.36337e-05	0.000333644	0.135203	1	0	0	2	4	11	8
ENSG00000078053.12	3.60255	1.2172	2.29014e-07	2.0685e-06	0.135203	1	4	1	2	13	24	39
ENSG00000266717.1	3.5976	0.826941	2.00385e-05	0.000118502	0.135203	1	3	1	1	10	34	11
ENSG00000261544.1	3.59694	0.22843	1.22207e-05	7.66563e-05	0.135203	1	2	0	1	7	16	10
ENSG00000061455.9	3.5965	1.14813	1.44207e-05	8.87698e-05	0.135203	1	2	4	0	5	42	29
ENSG00000172209.4	3.59372	2.98678	6.34306e-07	5.24281e-06	0.135203	1	18	4	2	61	110	94
ENSG00000055732.7	3.5937	3.07129	5.57606e-07	4.66935e-06	0.135203	1	2	17	8	49	179	67
ENSG00000258455.1	3.58772	-0.127251	0.000269256	0.00120336	0.135203	1	1	1	0	4	13	7
ENSG00000156427.7	3.58089	0.458599	4.3686e-06	3.01194e-05	0.135203	1	1	0	3	10	13	17
ENSG00000213023.5	3.57937	-0.130636	0.000249916	0.00112398	0.135203	1	0	2	0	4	8	12
ENSG00000234187.1	3.57925	0.252146	0.000200192	0.000922561	0.135203	1	1	1	1	2	20	14
ENSG00000235834.1	3.57669	0.595527	2.92367e-05	0.000166868	0.135203	1	1	3	0	7	27	12
ENSG00000170832.8	3.57546	8.03835	5.78132e-22	3.03815e-20	0.135203	1	264	275	394	1800	3888	3546
ENSG00000180611.6	3.57287	4.99731	3.64263e-15	9.77959e-14	0.135203	1	23	23	80	146	489	568
ENSG00000264895.1	3.55944	3.12366	5.63691e-10	7.77566e-09	0.135203	1	11	6	14	50	182	75
ENSG00000198788.7	3.55925	-0.73927	0.00344256	0.0110174	0.135203	1	0	0	1	4	0	8
ENSG00000234428.2	3.55758	-0.249322	0.000423301	0.00178487	0.135203	1	0	0	2	5	13	3
ENSG00000181039.7	3.55569	0.790517	2.63772e-06	1.92097e-05	0.135203	1	2	2	1	7	25	23
ENSG00000151692.10	3.55359	2.15224	1.17592e-07	1.11664e-06	0.135203	1	3	3	10	12	98	54
ENSG00000176595.3	3.55	1.90667	1.12491e-07	1.0715e-06	0.135203	1	1	8	3	22	46	59
ENSG00000242931.1	3.54381	0.185042	0.000163706	0.000771525	0.135203	1	1	1	1	8	17	6
ENSG00000223842.1	3.54282	0.199188	7.22661e-05	0.000373924	0.135203	1	1	1	1	5	10	18
ENSG00000144893.8	3.54072	4.81686	4.41987e-09	5.31937e-08	0.135203	1	19	56	14	204	373	393
ENSG00000234040.3	3.54011	0.586452	0.000167885	0.000788606	0.135203	1	0	4	0	8	28	9
ENSG00000236558.2	3.53638	0.472099	6.4015e-06	4.27182e-05	0.135203	1	2	0	2	6	21	15
ENSG00000165449.7	3.53563	2.81898	3.46144e-05	0.000194265	0.135203	1	1	18	3	63	47	118
ENSG00000257169.1	3.53497	0.208752	6.73034e-05	0.000350797	0.135203	1	2	0	1	3	20	11
ENSG00000141753.5	3.53315	6.55842	1.63067e-06	1.23725e-05	0.135203	1	19	225	54	656	1254	1380
ENSG00000241723.1	3.52813	-0.176713	0.000526189	0.00216251	0.135203	1	2	0	0	6	10	6
ENSG00000252360.1	3.52707	-0.175073	0.000538544	0.00220691	0.135203	1	1	1	0	6	11	5
ENSG00000115705.16	3.52644	1.39838	0.000125435	0.000610607	0.135203	1	6	0	2	5	66	22
ENSG00000254088.1	3.52584	2.52033	8.3616e-09	9.58914e-08	0.135203	1	10	5	4	38	96	60
ENSG00000132622.6	3.51925	0.111134	3.72656e-05	0.000207569	0.135203	1	0	0	3	4	14	13
ENSG00000163636.6	3.51878	9.22618	1.35896e-19	5.79216e-18	0.135203	1	737	443	1113	4355	6930	9451
ENSG00000254180.1	3.51778	0.920508	3.04915e-06	2.19042e-05	0.135203	1	2	1	3	8	36	17
ENSG00000238086.4	3.51004	0.248381	0.000314181	0.00137882	0.135203	1	2	1	0	3	23	9
ENSG00000137502.4	3.50765	5.50056	1.29553e-19	5.53457e-18	0.135203	1	39	51	82	282	636	695
ENSG00000247629.2	3.50728	-0.226539	0.000128208	0.000622464	0.135203	1	0	1	1	6	9	6
ENSG00000213731.2	3.50572	0.451666	1.75958e-05	0.00010578	0.135203	1	1	1	2	6	25	10
ENSG00000236650.1	3.50537	1.47786	1.19151e-07	1.1297e-06	0.135203	1	4	3	2	16	28	48
ENSG00000186047.9	3.49959	1.92714	7.83418e-09	9.05633e-08	0.135203	1	5	1	8	29	44	51
ENSG00000242398.2	3.49836	0.77306	4.59582e-06	3.15683e-05	0.135203	1	3	2	0	10	25	17
ENSG00000223945.2	3.49583	0.193987	5.06404e-05	0.000271836	0.135203	1	2	1	0	6	12	14
ENSG00000139200.9	3.49521	-0.252754	0.000274391	0.00122424	0.135203	1	1	0	1	7	9	4
ENSG00000185551.8	3.49361	7.09313	1.26945e-19	5.43572e-18	0.135203	1	147	145	221	890	2359	1556
ENSG00000163632.8	3.49146	2.33386	1.49923e-08	1.66164e-07	0.135203	1	4	9	4	30	86	56
ENSG00000254856.1	3.49057	-0.23909	0.000224875	0.00102356	0.135203	1	1	0	1	5	12	4
ENSG00000233560.2	3.48871	1.21443	2.80779e-07	2.49106e-06	0.135203	1	2	1	5	9	39	30
ENSG00000214770.2	3.48738	0.466578	6.14498e-06	4.11549e-05	0.135203	1	3	0	1	7	18	16
ENSG00000255568.1	3.48656	0.432908	3.28232e-06	2.34065e-05	0.135203	1	1	1	2	7	15	18
ENSG00000163545.7	3.48398	1.63675	2.40755e-07	2.16294e-06	0.135203	1	4	5	1	21	33	47
ENSG00000198794.7	3.48286	3.79661	4.04864e-06	2.81548e-05	0.135203	1	3	35	7	92	177	214
ENSG00000135454.9	3.48156	2.58881	7.59071e-11	1.17895e-09	0.135203	1	6	4	13	35	76	99
ENSG00000237704.1	3.48062	1.40236	3.39798e-05	0.000191051	0.135203	1	3	5	0	16	54	15
ENSG00000171940.9	3.48014	10.003	2.83859e-20	1.27757e-18	0.135203	1	1055	1181	1630	7791	13057	14116
ENSG00000174827.9	3.47924	1.11735	9.63204e-07	7.66667e-06	0.135203	1	1	4	2	14	34	20
ENSG00000235940.1	3.47868	-0.240035	0.000160726	0.000759221	0.135203	1	0	1	1	5	10	6
ENSG00000253908.1	3.4783	1.39356	1.47207e-06	1.12755e-05	0.135203	1	1	4	4	16	49	20
ENSG00000184012.7	3.47778	3.51319	3.17524e-09	3.91832e-08	0.135203	1	18	13	8	85	97	205
ENSG00000261758.1	3.47752	-0.241692	0.000133447	0.000644854	0.135203	1	1	0	1	5	9	7
ENSG00000121966.6	3.47574	3.88725	0.000649046	0.0026004	0.135203	1	44	1	2	121	111	261
ENSG00000135914.5	3.47505	1.29143	5.01722e-07	4.23783e-06	0.135203	1	4	2	2	14	42	23
ENSG00000270050.1	3.47405	-0.204285	0.000544528	0.00222798	0.135203	1	2	0	0	4	11	7
ENSG00000042062.7	3.46119	3.13886	4.47567e-08	4.59184e-07	0.135203	1	5	15	12	45	198	70
ENSG00000220323.3	3.46096	-0.192065	0.00108899	0.00408769	0.135203	1	0	2	0	2	12	9
ENSG00000157388.8	3.46016	2.29095	1.54776e-06	1.18015e-05	0.135203	1	2	12	2	33	79	51
ENSG00000224822.1	3.45947	1.13634	6.30255e-06	4.21187e-05	0.135203	1	1	5	1	17	31	19
ENSG00000227218.2	3.45928	2.79897	4.45945e-10	6.23043e-09	0.135203	1	10	7	8	37	119	89
ENSG00000185634.7	3.45733	2.78813	4.20962e-08	4.32849e-07	0.135203	1	4	5	20	66	42	111
ENSG00000226498.2	3.45558	-0.241775	0.000213095	0.000974255	0.135203	1	0	1	1	2	12	8
ENSG00000173124.10	3.45502	1.0844	4.69063e-06	3.21283e-05	0.135203	1	3	2	2	17	34	13
ENSG00000050438.11	3.45146	2.41674	9.82578e-10	1.30855e-08	0.135203	1	6	5	9	40	51	86
ENSG00000264049.1	3.44963	0.863024	8.80757e-07	7.06209e-06	0.135203	1	2	1	3	8	26	24
ENSG00000162849.11	3.44821	1.12242	2.62778e-06	1.91448e-05	0.135203	1	4	2	1	14	34	20
ENSG00000256655.1	3.44797	3.47139	1.15232e-08	1.29815e-07	0.135203	1	10	19	10	64	229	96
ENSG00000005471.11	3.44729	0.854758	7.16597e-07	5.85461e-06	0.135203	1	2	1	3	11	19	26
ENSG00000235440.1	3.44659	0.808843	2.5157e-06	1.83934e-05	0.135203	1	1	1	4	12	29	12
ENSG00000124467.14	3.44633	-0.304888	0.000462765	0.00193233	0.135203	1	0	0	2	4	12	4
ENSG00000079819.11	3.44487	4.82388	9.40944e-16	2.70693e-14	0.135203	1	33	33	41	184	466	339
ENSG00000237631.2	3.44329	-0.269074	0.000172414	0.000807215	0.135203	1	1	0	1	6	7	7
ENSG00000223692.1	3.44226	0.310776	0.000131761	0.000637375	0.135203	1	0	0	4	4	26	7
ENSG00000176268.5	3.44025	-0.221057	0.000690466	0.00274554	0.135203	1	1	1	0	3	7	12
ENSG00000153064.7	3.43952	0.696808	1.52646e-05	9.33131e-05	0.135203	1	2	2	1	9	27	13
ENSG00000246366.2	3.4392	1.64177	1.15587e-06	9.056e-06	0.135203	1	2	5	4	22	57	21
ENSG00000247809.3	3.4389	2.04008	1.11062e-08	1.25423e-07	0.135203	1	5	4	6	25	72	41
ENSG00000124224.11	3.43761	4.435	8.59628e-14	1.99516e-12	0.135203	1	28	15	44	148	372	225
ENSG00000121316.5	3.43595	1.42127	4.38463e-07	3.74455e-06	0.135203	1	5	2	2	15	26	47
ENSG00000257941.1	3.42778	0.074621	9.45786e-05	0.000474895	0.135203	1	1	0	2	5	17	7
ENSG00000257830.1	3.42689	0.136254	0.000284418	0.00126318	0.135203	1	1	1	1	2	16	14
ENSG00000179528.10	3.42496	0.384146	9.0884e-06	5.87617e-05	0.135203	1	2	0	2	7	17	14
ENSG00000196466.6	3.42203	3.02537	3.05607e-08	3.2322e-07	0.135203	1	16	1	15	54	105	120
ENSG00000227638.2	3.42107	0.94	0.000531426	0.0021823	0.135203	1	4	0	2	2	49	14
ENSG00000203799.6	3.41874	1.16644	2.66551e-05	0.000153507	0.135203	1	1	6	0	13	37	21
ENSG00000237672.1	3.4183	1.72301	2.37582e-06	1.74674e-05	0.135203	1	6	4	1	23	58	25
ENSG00000227309.1	3.41822	-0.280135	0.000197513	0.000911578	0.135203	1	0	1	1	5	10	5
ENSG00000254205.1	3.41796	0.34121	5.0745e-05	0.000272318	0.135203	1	1	0	3	6	22	9
ENSG00000116035.2	3.41552	0.0707837	2.96224e-05	0.000168913	0.135203	1	1	0	2	5	12	12
ENSG00000236449.1	3.41383	0.422181	6.64456e-05	0.00034672	0.135203	1	0	3	1	7	21	11
ENSG00000062716.5	3.41318	11.291	4.97028e-15	1.32288e-13	0.135203	1	2329	2545	5672	24257	19944	34762
ENSG00000124215.12	3.41305	1.84442	9.49514e-08	9.14321e-07	0.135203	1	2	6	5	18	67	37
ENSG00000079102.12	3.41297	0.816675	5.04709e-05	0.000271083	0.135203	1	4	0	2	19	18	12
ENSG00000213830.3	3.4119	0.00313675	0.000143795	0.000687765	0.135203	1	0	0	3	8	11	7
ENSG00000226167.1	3.41142	2.68591	5.45132e-11	8.63344e-10	0.135203	1	5	6	15	46	81	89
ENSG00000139737.15	3.40929	1.89408	8.44863e-05	0.000429939	0.135203	1	0	11	1	22	59	43
ENSG00000218018.2	3.40864	-0.283656	0.000215052	0.000982958	0.135203	1	0	1	1	5	6	9
ENSG00000250835.1	3.40847	0.137814	0.000146666	0.000699596	0.135203	1	2	1	0	6	16	8
ENSG00000252975.1	3.40437	-0.241462	0.00170977	0.00605383	0.135203	1	2	0	0	4	13	4
ENSG00000235018.1	3.40232	0.0990235	3.37907e-05	0.000190161	0.135203	1	1	1	1	4	12	14
ENSG00000244291.1	3.40061	3.22726	2.10386e-11	3.54437e-10	0.135203	1	9	7	23	53	157	120
ENSG00000249684.1	3.3969	0.384433	5.69207e-05	0.000302389	0.135203	1	2	0	2	3	15	22
ENSG00000185615.11	3.3968	-0.282744	0.000272518	0.00121676	0.135203	1	1	0	1	2	11	8
ENSG00000164893.4	3.39507	-0.284469	0.000242706	0.00109487	0.135203	1	1	0	1	2	9	10
ENSG00000071282.7	3.39375	3.60329	1.17587e-10	1.77851e-09	0.135203	1	10	7	37	88	122	204
ENSG00000175985.8	3.39292	-0.292833	0.000418688	0.00176908	0.135203	1	0	1	1	4	12	4
ENSG00000174469.13	3.39095	0.841876	2.12717e-06	1.58216e-05	0.135203	1	3	1	2	11	16	28
ENSG00000235277.1	3.38909	0.422374	0.000115866	0.00056851	0.135203	1	1	2	1	3	21	17
ENSG00000166704.7	3.38892	3.94551	4.08898e-05	0.000224511	0.135203	1	41	0	17	115	191	213
ENSG00000156398.7	3.38371	4.90835	2.01901e-11	3.41074e-10	0.135203	1	22	28	83	123	671	329
ENSG00000266999.1	3.38236	0.550131	1.38904e-06	1.06838e-05	0.135203	1	0	1	4	8	18	18
ENSG00000253167.1	3.37802	0.353984	0.000347781	0.0015038	0.135203	1	1	1	2	6	27	4
ENSG00000171659.9	3.37677	1.51432	4.19119e-07	3.58929e-06	0.135203	1	3	5	2	18	42	32
ENSG00000218690.1	3.37575	0.80872	2.35836e-06	1.73563e-05	0.135203	1	0	3	3	8	24	23
ENSG00000264678.1	3.37532	-0.269743	0.000968188	0.00368813	0.135203	1	1	1	0	5	9	6
ENSG00000158089.10	3.375	1.59617	7.63159e-08	7.521e-07	0.135203	1	1	3	8	21	30	47
ENSG00000264098.1	3.37439	0.614398	9.82912e-06	6.3044e-05	0.135203	1	0	3	2	8	24	14
ENSG00000177453.3	3.37347	0.0781685	0.000179624	0.000837372	0.135203	1	1	1	1	5	8	16
ENSG00000251259.1	3.37336	-0.267103	0.00171909	0.00607909	0.135203	1	1	1	0	5	12	3
ENSG00000170011.9	3.37065	0.428903	0.00011953	0.000585401	0.135203	1	0	4	0	9	18	11
ENSG00000266897.1	3.35943	0.0668242	0.000444406	0.00186524	0.135203	1	0	2	1	6	16	6
ENSG00000100473.11	3.35932	1.99089	4.2327e-07	3.62148e-06	0.135203	1	8	4	2	18	68	51
ENSG00000179299.12	3.3582	2.90118	7.00553e-10	9.56371e-09	0.135203	1	13	4	13	50	108	95
ENSG00000090539.11	3.35729	1.30087	0.000151821	0.000721578	0.135203	1	0	8	0	20	30	25
ENSG00000219470.1	3.35681	-0.268863	0.00763009	0.0217744	0.135203	1	1	0	1	0	14	8
ENSG00000269165.1	3.35633	1.56269	4.93334e-07	4.17461e-06	0.135203	1	4	3	4	22	47	24
ENSG00000264546.1	3.35562	1.19577	2.64922e-06	1.92782e-05	0.135203	1	3	3	2	14	41	17
ENSG00000258521.1	3.35468	-0.296122	0.00247288	0.00830943	0.135203	1	0	1	1	1	11	9
ENSG00000243402.1	3.35427	1.28486	1.08243e-07	1.03317e-06	0.135203	1	2	3	4	16	35	26
ENSG00000248483.3	3.35238	-0.248262	0.00234506	0.0079347	0.135203	1	2	0	0	1	9	12
ENSG00000225222.2	3.35184	0.0295957	0.000130903	0.00063372	0.135203	1	0	1	2	4	16	8
ENSG00000131094.3	3.35103	0.0575993	0.000143582	0.000687367	0.135203	1	2	0	1	6	6	16
ENSG00000197071.1	3.34915	-0.283335	0.000942723	0.00360151	0.135203	1	1	1	0	4	10	6
ENSG00000228149.1	3.34913	0.0733635	0.000635922	0.00255501	0.135203	1	0	2	1	4	18	7
ENSG00000229323.1	3.34606	0.659619	7.32395e-05	0.00037822	0.135203	1	5	0	0	11	20	15
ENSG00000197046.7	3.34566	0.786651	6.44348e-05	0.000337462	0.135203	1	4	0	2	15	9	26
ENSG00000115194.6	3.34339	0.0496491	0.000492232	0.00203913	0.135203	1	0	1	2	1	11	18
ENSG00000140443.9	3.34148	9.42799	4.07499e-13	8.58532e-12	0.135203	1	556	1259	847	5107	9970	8238
ENSG00000230280.2	3.33721	0.895007	1.11292e-06	8.74544e-06	0.135203	1	0	2	5	14	21	21
ENSG00000145757.11	3.33618	0.14992	0.00105612	0.00398126	0.135203	1	0	3	0	2	20	10
ENSG00000236830.1	3.33438	3.37702	1.14825e-10	1.74101e-09	0.135203	1	12	13	17	62	192	106
ENSG00000241472.1	3.32969	2.69861	2.52669e-10	3.65431e-09	0.135203	1	5	6	17	47	86	83
ENSG00000156113.15	3.32882	2.49542	3.80312e-07	3.29047e-06	0.135203	1	14	3	4	44	62	77
ENSG00000171657.5	3.32201	2.04592	7.7784e-07	6.30244e-06	0.135203	1	5	8	2	35	56	38
ENSG00000168743.8	3.3192	6.11001	3.13587e-12	5.92515e-11	0.135203	1	61	132	72	418	1148	870
ENSG00000186105.7	3.31836	0.0324017	0.00015241	0.000723521	0.135203	1	2	0	1	6	15	6
ENSG00000226017.2	3.3158	0.033135	0.000388522	0.00165826	0.135203	1	1	1	1	6	15	6
ENSG00000203288.3	3.31485	1.65928	6.5461e-08	6.5067e-07	0.135203	1	4	4	4	18	45	41
ENSG00000252192.1	3.31271	-0.326292	0.00261372	0.00871458	0.135203	1	2	0	0	7	7	4
ENSG00000226148.1	3.31246	1.73028	9.32993e-06	6.01342e-05	0.135203	1	4	6	2	24	62	19
ENSG00000250802.2	3.31099	1.87584	3.08227e-08	3.25433e-07	0.135203	1	5	5	4	24	45	51
ENSG00000225505.1	3.309	-0.310004	0.00148897	0.00536066	0.135203	1	1	1	0	5	10	4
ENSG00000257957.1	3.30876	1.73614	1.5146e-07	1.41286e-06	0.135203	1	6	2	5	23	53	31
ENSG00000224511.1	3.30838	1.15903	4.69124e-06	3.21283e-05	0.135203	1	1	5	2	14	22	34
ENSG00000260733.1	3.30816	1.19201	4.24075e-05	0.00023195	0.135203	1	3	3	2	7	51	18
ENSG00000243175.1	3.30609	0.421313	0.0015902	0.00568305	0.135203	1	4	0	0	6	28	5
ENSG00000254843.1	3.30512	0.602524	0.000102519	0.000509782	0.135203	1	2	2	1	8	28	9
ENSG00000250698.1	3.30359	0.393799	0.000124452	0.000606777	0.135203	1	1	3	0	4	20	15
ENSG00000251869.1	3.30201	0.545683	1.07825e-05	6.84939e-05	0.135203	1	2	1	2	10	20	12
ENSG00000186648.10	3.29934	0.298053	9.58834e-05	0.000481055	0.135203	1	0	2	2	6	21	8
ENSG00000266289.1	3.29789	0.509697	9.13762e-05	0.00046102	0.135203	1	1	2	2	15	15	8
ENSG00000253335.1	3.29755	0.0550521	0.000354561	0.0015299	0.135203	1	2	1	0	7	13	7
ENSG00000130173.9	3.29642	0.565141	8.16463e-05	0.000416633	0.135203	1	3	1	1	13	18	10
ENSG00000223652.2	3.29524	0.602755	6.21313e-05	0.000326507	0.135203	1	3	1	1	5	15	27
ENSG00000137266.10	3.29459	3.80216	3.53635e-09	4.33019e-08	0.135203	1	14	28	11	84	216	185
ENSG00000259319.1	3.29302	0.953435	2.45306e-06	1.79781e-05	0.135203	1	2	3	2	16	20	21
ENSG00000260515.1	3.28965	-0.352379	0.000410438	0.00173816	0.135203	1	0	1	1	3	8	8
ENSG00000258872.2	3.28892	0.0121196	0.000484996	0.00201244	0.135203	1	0	2	1	7	12	7
ENSG00000128917.5	3.28299	0.050274	0.000436939	0.0018361	0.135203	1	1	2	0	7	6	14
ENSG00000117643.10	3.2815	2.01045	5.8205e-06	3.92232e-05	0.135203	1	1	11	3	27	42	63
ENSG00000224339.1	3.2807	1.2767	6.50923e-05	0.000340327	0.135203	1	4	2	3	12	56	10
ENSG00000168852.7	3.27948	-0.3659	0.0003907	0.00166601	0.135203	1	0	1	1	5	8	5
ENSG00000132746.10	3.27645	3.13983	5.3966e-09	6.40026e-08	0.135203	1	5	14	19	43	92	181
ENSG00000145107.10	3.27511	0.294847	0.000171982	0.000805602	0.135203	1	3	0	1	10	11	12
ENSG00000009950.11	3.27501	0.933216	4.75082e-06	3.25123e-05	0.135203	1	2	2	3	6	28	28
ENSG00000253873.1	3.26623	1.59659	1.55954e-05	9.49585e-05	0.135203	1	2	7	2	12	62	28
ENSG00000212124.2	3.26529	1.69263	8.08383e-06	5.29139e-05	0.135203	1	6	4	2	19	64	22
ENSG00000237719.1	3.26525	1.70739	8.1395e-08	7.97904e-07	0.135203	1	4	4	5	19	54	34
ENSG00000110092.3	3.26502	9.87573	3.85769e-12	7.20804e-11	0.135203	1	656	731	3473	7231	10921	13247
ENSG00000205133.7	3.26279	5.41364	1.32811e-16	4.21397e-15	0.135203	1	50	55	80	215	654	679
ENSG00000161929.10	3.26196	-0.00303541	0.000228725	0.00103975	0.135203	1	1	1	1	6	11	9
ENSG00000106976.14	3.26188	3.51605	5.53775e-05	0.000295379	0.135203	1	2	34	6	63	179	160
ENSG00000250635.1	3.26082	0.808706	0.000343949	0.00149071	0.135203	1	5	0	1	8	35	11
ENSG00000223131.1	3.25856	1.28537	3.07236e-06	2.20538e-05	0.135203	1	1	0	10	17	23	37
ENSG00000137745.7	3.25807	0.6422	3.53468e-06	2.49655e-05	0.135203	1	1	0	5	9	17	21
ENSG00000172379.14	3.25541	3.93906	6.32509e-10	8.6732e-09	0.135203	1	14	28	21	65	200	300
ENSG00000197332.7	3.25215	0.227918	3.58426e-05	0.00020061	0.135203	1	1	0	3	6	14	13
ENSG00000233030.2	3.2519	-0.380551	0.000531478	0.0021823	0.135203	1	1	0	1	4	9	5
ENSG00000257474.1	3.24977	1.5667	2.20202e-05	0.000129188	0.135203	1	4	2	6	10	73	18
ENSG00000152284.4	3.24887	0.325128	0.00128055	0.00470833	0.135203	1	1	2	1	5	27	4
ENSG00000224451.2	3.24862	-0.0769303	0.00279794	0.009241	0.135203	1	2	0	1	11	7	4
ENSG00000212128.2	3.24368	1.28001	1.97329e-05	0.000117031	0.135203	1	3	4	2	12	49	17
ENSG00000161509.9	3.24358	1.82799	6.02612e-07	5.00544e-06	0.135203	1	3	7	4	24	59	31
ENSG00000230536.1	3.23953	-0.0110311	0.0021789	0.00744326	0.135203	1	1	1	1	5	18	3
ENSG00000181045.10	3.23342	3.11556	1.58664e-09	2.0638e-08	0.135203	1	8	16	12	46	136	121
ENSG00000176153.10	3.229	1.82869	1.45592e-06	1.1161e-05	0.135203	1	1	9	4	21	42	54
ENSG00000183091.14	3.22788	3.128	5.5456e-08	5.59033e-07	0.135203	1	15	10	11	39	192	80
ENSG00000237491.3	3.22618	1.50985	3.79178e-06	2.66187e-05	0.135203	1	4	5	2	26	31	28
ENSG00000162630.5	3.22467	2.75782	2.5042e-06	1.83166e-05	0.135203	1	17	6	3	49	112	60
ENSG00000241772.1	3.22017	0.998118	0.000195986	0.000906378	0.135203	1	1	5	1	7	43	14
ENSG00000233340.1	3.21851	0.455527	3.37255e-05	0.000189852	0.135203	1	2	0	3	7	21	12
ENSG00000213152.5	3.21757	-0.467406	0.00205716	0.00709023	0.135203	1	0	0	2	5	9	2
ENSG00000118242.11	3.20813	5.90823	7.94808e-18	2.89987e-16	0.135203	1	74	61	149	433	739	856
ENSG00000241991.1	3.20509	-0.366302	0.00367711	0.0116631	0.135203	1	1	1	0	4	11	3
ENSG00000171401.10	3.20246	1.37938	7.93076e-06	5.2004e-05	0.135203	1	1	7	2	18	29	34
ENSG00000170836.7	3.20163	7.71381	3.39093e-18	1.27491e-16	0.135203	1	313	231	404	1265	3045	3071
ENSG00000074590.9	3.19944	4.65146	4.17544e-13	8.76701e-12	0.135203	1	25	39	49	151	271	459
ENSG00000222501.1	3.19856	1.64414	1.06441e-05	6.76613e-05	0.135203	1	8	2	2	13	58	34
ENSG00000260410.2	3.19799	-0.370918	0.00243642	0.00819433	0.135203	1	0	2	0	4	5	9
ENSG00000250869.1	3.19739	1.17535	6.77236e-06	4.49337e-05	0.135203	1	1	1	8	12	42	18
ENSG00000253991.1	3.19674	0.886271	1.81654e-06	1.36706e-05	0.135203	1	2	3	2	11	24	21
ENSG00000143552.5	3.19576	3.33762	3.72599e-11	6.07254e-10	0.135203	1	13	11	22	62	160	124
ENSG00000259398.1	3.19352	-0.0569217	0.000795047	0.003104	0.135203	1	1	1	1	7	12	5
ENSG00000079112.5	3.18998	0.0192758	0.00135672	0.00493929	0.135203	1	0	3	0	4	17	6
ENSG00000143126.7	3.18923	8.80218	2.68839e-08	2.87955e-07	0.135203	1	234	1115	488	3488	5475	5775
ENSG00000257894.1	3.18575	0.17284	0.00015981	0.000755859	0.135203	1	1	0	3	6	17	8
ENSG00000232282.1	3.18242	-0.469277	0.00109362	0.00410339	0.135203	1	0	0	2	5	7	4
ENSG00000153404.9	3.18144	0.556589	0.000561863	0.00228928	0.135203	1	2	2	1	2	29	15
ENSG00000162782.11	3.18055	2.65795	1.79923e-06	1.35624e-05	0.135203	1	1	16	10	38	98	77
ENSG00000125378.10	3.18002	1.46591	2.39215e-06	1.75665e-05	0.135203	1	6	2	3	11	46	35
ENSG00000188467.6	3.17905	1.48146	1.67826e-06	1.26971e-05	0.135203	1	4	5	2	18	40	30
ENSG00000230445.4	3.17796	2.23821	9.83764e-09	1.11642e-07	0.135203	1	5	6	10	31	72	52
ENSG00000003096.9	3.17789	2.65905	1.30448e-06	1.0109e-05	0.135203	1	3	16	7	34	116	66
ENSG00000269821.1	3.17753	8.13125	1.8966e-14	4.7155e-13	0.135203	1	473	297	491	1756	5188	2761
ENSG00000153086.9	3.17743	0.216752	0.000143814	0.000687765	0.135203	1	1	1	2	4	20	9
ENSG00000173890.12	3.1727	4.82985	5.84119e-14	1.37995e-12	0.135203	1	33	27	80	183	309	491
ENSG00000102934.5	3.17212	1.97347	7.26339e-08	7.17725e-07	0.135203	1	3	7	7	29	51	45
ENSG00000239653.1	3.17158	3.79131	1.57034e-10	2.33506e-09	0.135203	1	17	22	22	82	248	147
ENSG00000176490.4	3.17114	0.888661	1.17891e-05	7.4222e-05	0.135203	1	1	0	7	6	22	32
ENSG00000267701.1	3.17105	-0.43025	0.00119102	0.00442487	0.135203	1	1	0	1	4	3	10
ENSG00000198932.7	3.16825	3.55069	2.06119e-07	1.87729e-06	0.135203	1	17	23	7	81	196	113
ENSG00000129682.9	3.16722	2.88705	5.38757e-08	5.44587e-07	0.135203	1	16	2	16	44	112	96
ENSG00000256712.1	3.166	0.181704	0.000467934	0.00195039	0.135203	1	0	1	3	2	19	12
ENSG00000226746.2	3.1634	1.3266	0.000197773	0.000912454	0.135203	1	6	3	0	7	55	22
ENSG00000127083.7	3.1632	1.43805	0.000146549	0.000699218	0.135203	1	7	0	4	9	61	21
ENSG00000172403.6	3.16313	3.17215	0.000100746	0.000502316	0.135203	1	11	17	10	89	15	173
ENSG00000152804.6	3.16108	2.8559	1.85925e-09	2.39654e-08	0.135203	1	8	12	12	48	82	112
ENSG00000168785.3	3.16106	2.00871	9.86383e-07	7.83768e-06	0.135203	1	3	8	6	20	33	84
ENSG00000242889.2	3.16094	-0.0700372	0.000910201	0.00349024	0.135203	1	0	2	1	6	12	6
ENSG00000132386.6	3.1608	2.29788	8.16641e-08	8.00118e-07	0.135203	1	3	9	10	35	78	46
ENSG00000207643.1	3.1577	0.590621	0.00084144	0.00326173	0.135203	1	2	3	0	4	34	8
ENSG00000227331.1	3.15644	1.75485	1.251e-06	9.73541e-06	0.135203	1	6	4	4	19	62	29
ENSG00000250116.2	3.15629	0.191366	4.35893e-05	0.000237851	0.135203	1	1	1	2	7	11	13
ENSG00000141337.8	3.15544	4.48232	8.37945e-12	1.48755e-10	0.135203	1	22	41	37	133	368	274
ENSG00000259345.1	3.15476	0.689816	9.77829e-05	0.000489126	0.135203	1	4	1	1	12	23	11
ENSG00000139971.11	3.15361	-0.400957	0.00314772	0.0102241	0.135203	1	0	2	0	5	4	8
ENSG00000231290.1	3.15113	-0.154612	0.000799821	0.00311935	0.135203	1	0	0	3	4	14	5
ENSG00000201376.1	3.15013	-0.108794	0.000263569	0.00117994	0.135203	1	1	0	2	4	13	7
ENSG00000111110.7	3.14999	5.92474	6.80555e-13	1.39258e-11	0.135203	1	56	123	88	388	818	890
ENSG00000242154.1	3.14632	0.585698	0.000706215	0.00279495	0.135203	1	0	2	4	6	35	4
ENSG00000189050.10	3.14509	5.37639	7.53145e-10	1.02213e-08	0.135203	1	62	16	142	334	551	466
ENSG00000252577.1	3.14282	1.82298	1.45961e-05	8.97005e-05	0.135203	1	2	10	2	22	59	33
ENSG00000049246.10	3.14258	3.283	6.85472e-07	5.63549e-06	0.135203	1	4	25	13	60	163	107
ENSG00000243101.1	3.14141	-0.340599	0.0125285	0.0331122	0.135203	1	2	0	0	0	11	9
ENSG00000031544.9	3.14139	0.392753	6.82456e-05	0.000355308	0.135203	1	2	0	3	8	19	10
ENSG00000088305.13	3.14128	3.7008	7.99968e-09	9.21982e-08	0.135203	1	22	5	38	66	157	240
ENSG00000265683.1	3.14022	0.807007	6.96387e-06	4.61216e-05	0.135203	1	1	3	3	13	20	18
ENSG00000150076.18	3.13801	1.34008	1.53824e-05	9.38778e-05	0.135203	1	1	7	2	13	39	29
ENSG00000185818.7	3.13716	2.58906	1.85386e-06	1.39232e-05	0.135203	1	1	15	11	47	63	83
ENSG00000224745.1	3.13685	1.13046	3.71218e-06	2.61095e-05	0.135203	1	5	1	3	16	26	24
ENSG00000123570.3	3.1346	2.47346	2.84616e-07	2.51905e-06	0.135203	1	1	9	17	27	96	69
ENSG00000235145.2	3.13305	0.223761	0.000662362	0.00264744	0.135203	1	0	3	1	6	19	7
ENSG00000206897.1	3.13048	-0.0121898	0.0015677	0.00561132	0.135203	1	0	3	0	2	11	14
ENSG00000226647.2	3.13044	1.83236	1.1662e-06	9.1292e-06	0.135203	1	5	6	4	23	62	29
ENSG00000230046.1	3.13003	0.638625	2.49765e-05	0.000144969	0.135203	1	3	1	2	10	23	12
ENSG00000102383.9	3.12951	-0.416596	0.00336396	0.0108118	0.135203	1	2	0	0	4	5	8
ENSG00000182533.6	3.12932	-0.415771	0.00287773	0.0094635	0.135203	1	1	1	0	4	5	8
ENSG00000182329.6	3.12757	0.257985	0.000330325	0.00144078	0.135203	1	0	4	0	6	14	13
ENSG00000228753.1	3.12741	-0.157104	0.00033997	0.00147797	0.135203	1	0	0	3	4	11	8
ENSG00000171722.6	3.12602	1.10607	7.30947e-05	0.000377683	0.135203	1	5	3	0	8	38	23
ENSG00000217488.2	3.12595	1.63488	4.90771e-05	0.000264288	0.135203	1	7	4	1	12	67	25
ENSG00000262503.1	3.12369	2.16618	9.74411e-07	7.74588e-06	0.135203	1	4	10	5	24	83	43
ENSG00000171431.3	3.1224	1.78209	1.88633e-06	1.41383e-05	0.135203	1	7	3	5	30	24	51
ENSG00000202077.1	3.12224	1.02547	3.28891e-06	2.34444e-05	0.135203	1	3	0	6	14	17	31
ENSG00000159208.11	3.12104	1.81614	1.88339e-07	1.73241e-06	0.135203	1	3	5	8	23	58	32
ENSG00000228481.1	3.1172	0.418707	0.000237466	0.00107452	0.135203	1	2	1	2	7	25	6
ENSG00000164932.8	3.11531	1.54176	4.32087e-06	2.98348e-05	0.135203	1	6	4	2	24	34	30
ENSG00000258323.1	3.11313	0.181079	0.000448156	0.00187982	0.135203	1	1	2	1	10	10	9
ENSG00000235096.1	3.11177	-0.0594677	0.00268487	0.0089159	0.135203	1	3	0	0	6	14	4
ENSG00000239272.1	3.11104	-0.0976027	0.000812297	0.00316267	0.135203	1	1	1	1	4	13	7
ENSG00000181754.6	3.11056	3.28157	6.13773e-07	5.08901e-06	0.135203	1	5	26	11	64	124	138
ENSG00000171217.5	3.11017	1.19929	2.14549e-06	1.59515e-05	0.135203	1	2	3	5	16	35	19
ENSG00000172794.14	3.10945	2.01532	1.19611e-06	9.34757e-06	0.135203	1	1	10	7	29	48	52
ENSG00000251520.1	3.10824	0.226494	0.000197489	0.000911578	0.135203	1	3	1	0	6	12	14
ENSG00000076641.3	3.10662	0.453357	0.00034393	0.00149071	0.135203	1	0	3	2	2	20	20
ENSG00000259677.1	3.1026	0.192942	0.000415712	0.00175848	0.135203	1	1	2	1	6	17	8
ENSG00000241535.1	3.09978	0.433174	5.51149e-05	0.000294063	0.135203	1	2	2	1	8	15	15
ENSG00000168907.9	3.09749	1.85433	1.2321e-06	9.60272e-06	0.135203	1	1	7	9	31	33	47
ENSG00000176907.3	3.09467	0.584536	0.008535	0.0239177	0.135203	1	0	5	0	7	2	36
ENSG00000128564.5	3.0938	3.39166	1.73495e-05	0.000104368	0.135203	1	8	1	54	62	116	184
ENSG00000170092.9	3.09239	0.197555	0.000538957	0.00220811	0.135203	1	1	2	1	4	19	9
ENSG00000255471.1	3.09097	-0.0684807	0.000873662	0.00336617	0.135203	1	1	2	0	3	9	13
ENSG00000254726.1	3.09028	1.2556	5.51516e-06	3.73424e-05	0.135203	1	2	5	3	14	20	41
ENSG00000101132.5	3.08405	6.79503	1.62322e-10	2.40982e-09	0.135203	1	148	57	420	807	1125	1784
ENSG00000240758.1	3.08392	0.917004	4.60152e-06	3.15958e-05	0.135203	1	3	1	4	8	31	20
ENSG00000144485.6	3.0836	3.11007	1.04915e-07	1.00347e-06	0.135203	1	5	6	37	42	111	152
ENSG00000227176.1	3.08252	0.597386	0.000112914	0.000556386	0.135203	1	1	3	2	12	22	8
ENSG00000108384.10	3.08062	6.2181	1.00072e-13	2.30526e-12	0.135203	1	108	53	238	477	845	1241
ENSG00000181541.4	3.0802	1.83928	1.70453e-06	1.28853e-05	0.135203	1	6	7	2	26	47	39
ENSG00000198768.6	3.07483	0.757071	3.87726e-05	0.000214735	0.135203	1	4	0	3	10	26	14
ENSG00000146001.4	3.07482	0.974178	5.39479e-06	3.65943e-05	0.135203	1	2	4	2	9	29	23
ENSG00000237489.2	3.07311	0.139686	0.000129903	0.000629539	0.135203	1	0	2	2	5	15	10
ENSG00000228976.1	3.07256	-0.0415651	0.00295495	0.00968646	0.135203	1	0	3	0	2	16	8
ENSG00000129521.9	3.07067	4.02468	7.4352e-06	4.89976e-05	0.135203	1	9	49	10	94	223	246
ENSG00000215158.5	3.06982	2.42557	1.50622e-08	1.66739e-07	0.135203	1	8	3	16	36	77	63
ENSG00000165028.7	3.06538	0.157714	0.000509359	0.00210409	0.135203	1	1	2	1	8	14	7
ENSG00000124151.14	3.06205	10.2926	7.4716e-17	2.45053e-15	0.135203	1	1997	1580	2571	8651	16416	17248
ENSG00000226562.2	3.06116	0.113974	0.00200133	0.0069301	0.135203	1	2	1	1	12	9	5
ENSG00000249917.2	3.06092	0.203856	0.000303986	0.00133916	0.135203	1	2	2	0	4	15	13
ENSG00000212443.1	3.05611	6.03667	8.89266e-05	0.00044969	0.135203	1	49	199	18	412	1346	477
ENSG00000256304.1	3.05574	2.62343	4.4994e-09	5.39752e-08	0.135203	1	10	6	14	39	96	69
ENSG00000253767.1	3.05522	1.04943	0.000136316	0.000657003	0.135203	1	1	7	0	12	27	24
ENSG00000212615.1	3.0465	-0.455683	0.012627	0.0333202	0.135203	1	1	1	0	4	11	1
ENSG00000207082.1	3.04249	-0.110634	0.00111537	0.00417568	0.135203	1	2	1	0	5	11	7
ENSG00000233202.1	3.04128	0.168641	0.000983364	0.00373901	0.135203	1	0	3	1	4	18	9
ENSG00000197261.7	3.0412	5.96124	1.05587e-08	1.19458e-07	0.135203	1	76	24	273	447	892	731
ENSG00000261714.2	3.04101	-0.528913	0.0034165	0.0109529	0.135203	1	0	0	2	1	7	8
ENSG00000227474.1	3.03877	0.181724	0.000693882	0.00275734	0.135203	1	4	0	0	7	13	10
ENSG00000217862.2	3.03609	0.270653	0.000550149	0.00224626	0.135203	1	1	0	4	6	4	24
ENSG00000266714.2	3.03583	1.08757	0.000412351	0.00174586	0.135203	1	0	6	3	12	43	10
ENSG00000140284.6	3.03138	4.46271	3.25667e-10	4.63399e-09	0.135203	1	21	30	67	188	167	346
ENSG00000239827.3	3.02782	0.639812	4.86671e-05	0.000262385	0.135203	1	3	3	0	7	19	20
ENSG00000239483.1	3.02772	-0.150616	0.00045616	0.00190992	0.135203	1	2	0	1	3	10	10
ENSG00000233264.2	3.02718	3.15863	3.8962e-07	3.36314e-06	0.135203	1	18	14	8	56	164	77
ENSG00000259172.1	3.02625	0.89286	7.23399e-06	4.77908e-05	0.135203	1	3	2	3	12	25	18
ENSG00000213872.3	3.02567	0.725407	8.59723e-06	5.59379e-05	0.135203	1	2	2	3	9	22	18
ENSG00000196074.8	3.02304	5.5408	3.86685e-12	7.21786e-11	0.135203	1	66	41	148	290	870	426
ENSG00000186603.4	3.02257	2.15511	1.96585e-07	1.80215e-06	0.135203	1	2	6	15	20	54	79
ENSG00000235740.1	3.02121	1.08213	2.63436e-05	0.000151855	0.135203	1	4	3	2	13	34	17
ENSG00000248863.2	3.01965	0.647303	0.000508521	0.0021011	0.135203	1	3	3	0	11	26	7
ENSG00000142149.4	3.01944	1.8077	2.6316e-05	0.000151743	0.135203	1	3	9	3	11	66	43
ENSG00000160867.10	3.01885	2.67957	2.8273e-07	2.50356e-06	0.135203	1	7	9	16	22	66	143
ENSG00000145284.7	3.01642	4.26146	3.69063e-11	6.02022e-10	0.135203	1	38	20	37	118	213	325
ENSG00000250068.1	3.01494	-0.206624	0.000918041	0.00351665	0.135203	1	1	0	2	5	12	4
ENSG00000238528.1	3.01399	-0.519553	0.00192399	0.0066999	0.135203	1	1	0	1	4	7	4
ENSG00000242553.1	3.01199	1.06539	6.47521e-06	4.31945e-05	0.135203	1	2	1	7	11	36	18
ENSG00000250021.2	3.00972	0.58995	8.1979e-05	0.000418197	0.135203	1	1	4	1	9	17	17
ENSG00000112902.7	3.00905	4.55784	9.21054e-10	1.23016e-08	0.135203	1	19	51	47	195	239	316
ENSG00000179361.13	3.0064	1.74699	1.99493e-05	0.000118049	0.135203	1	2	9	4	20	62	25
ENSG00000145736.10	3.00511	-0.198392	0.000568138	0.00231027	0.135203	1	1	0	2	3	10	9
ENSG00000259453.1	3.00468	0.406913	0.00028695	0.0012729	0.135203	1	2	3	0	9	18	9
ENSG00000054690.9	3.00366	4.81515	1.06608e-12	2.14585e-11	0.135203	1	33	51	57	173	436	351
ENSG00000180834.3	3.00239	3.22202	4.71619e-08	4.83057e-07	0.135203	1	8	9	35	33	154	152
ENSG00000253485.1	3.00161	1.83814	1.80252e-05	0.000107906	0.135203	1	2	10	4	22	64	28
ENSG00000241438.1	3.00144	0.174595	0.00127838	0.00470128	0.135203	1	2	2	0	6	19	5
ENSG00000160191.13	3.00139	1.53153	3.58761e-06	2.53103e-05	0.135203	1	2	4	8	11	28	58
ENSG00000236617.2	2.99544	-0.174491	0.000400294	0.00170065	0.135203	1	2	0	1	4	9	9
ENSG00000111885.5	2.99217	4.95896	2.31844e-07	2.09101e-06	0.135203	1	17	88	41	218	361	455
ENSG00000169255.9	2.9917	6.56695	9.07358e-10	1.21362e-08	0.135203	1	189	42	299	595	1248	1402
ENSG00000012779.5	2.99143	-0.17295	0.00134335	0.00490317	0.135203	1	0	2	1	4	9	9
ENSG00000152583.8	2.98976	0.323916	0.000151865	0.000721604	0.135203	1	0	3	2	8	16	10
ENSG00000103196.7	2.98839	3.19587	2.05374e-06	1.53124e-05	0.135203	1	9	2	45	49	137	130
ENSG00000238141.2	2.98701	0.896401	5.80594e-06	3.9178e-05	0.135203	1	3	3	2	10	24	22
ENSG00000257568.1	2.98645	0.577411	0.000122355	0.00059797	0.135203	1	4	1	1	6	20	18
ENSG00000101104.8	2.98624	4.25569	1.58737e-10	2.35849e-09	0.135203	1	14	26	68	129	282	226
ENSG00000206532.2	2.98522	0.533517	2.98265e-05	0.000169868	0.135203	1	2	2	2	9	13	19
ENSG00000258620.1	2.98395	0.130561	0.00136887	0.00497765	0.135203	1	2	2	0	10	11	6
ENSG00000095739.7	2.98256	6.44506	1.46185e-12	2.88594e-11	0.135203	1	161	101	186	441	850	1830
ENSG00000198483.8	2.97999	1.34697	1.40444e-05	8.66272e-05	0.135203	1	0	4	9	19	36	22
ENSG00000269489.1	2.97925	-0.121181	0.00656509	0.0191729	0.135203	1	3	0	0	4	16	3
ENSG00000129514.4	2.97924	7.57502	4.22621e-08	4.34314e-07	0.135203	1	106	521	292	1291	2230	2898
ENSG00000254221.1	2.97679	3.78827	1.3144e-06	1.0175e-05	0.135203	1	12	39	12	107	173	163
ENSG00000258983.1	2.97576	0.0596014	0.000698516	0.00277278	0.135203	1	2	0	2	6	16	5
ENSG00000259335.1	2.97533	-0.0276743	0.000435443	0.00183147	0.135203	1	0	0	4	6	14	5
ENSG00000163995.14	2.97081	2.17923	8.84295e-06	5.73753e-05	0.135203	1	2	9	12	19	100	35
ENSG00000231307.1	2.9707	0.381685	0.000202675	0.00093191	0.135203	1	3	2	0	7	18	11
ENSG00000266100.1	2.97061	-0.159805	0.00172403	0.00609541	0.135203	1	1	2	0	7	6	8
ENSG00000242085.1	2.96973	0.55236	0.000306973	0.00135103	0.135203	1	3	1	2	4	29	11
ENSG00000213216.2	2.96833	0.34718	0.000250462	0.00112617	0.135203	1	3	1	1	5	17	14
ENSG00000256682.1	2.96619	0.105333	0.0012253	0.00453583	0.135203	1	3	0	1	4	16	9
ENSG00000078900.9	2.96616	2.06165	2.77127e-05	0.000159012	0.135203	1	6	8	5	9	91	48
ENSG00000219433.2	2.9658	0.306558	6.11336e-05	0.000321813	0.135203	1	2	1	2	7	11	16
ENSG00000232901.1	2.9647	0.494786	3.95334e-05	0.000218361	0.135203	1	1	2	3	6	20	15
ENSG00000261692.1	2.96428	-0.223435	0.000517615	0.002132	0.135203	1	0	1	2	4	8	9
ENSG00000226205.1	2.9633	0.0594976	0.00033987	0.00147788	0.135203	1	0	2	2	6	14	7
ENSG00000225192.1	2.96174	-0.187797	0.00213771	0.00732014	0.135203	1	0	2	1	3	8	11
ENSG00000220771.2	2.96171	-0.187797	0.00214015	0.00732712	0.135203	1	0	2	1	3	8	11
ENSG00000215156.5	2.96055	1.50577	2.22022e-05	0.000130173	0.135203	1	4	5	4	11	59	23
ENSG00000132031.8	2.95828	3.83639	7.47319e-05	0.000384853	0.135203	1	37	1	41	134	100	202
ENSG00000161082.8	2.95725	0.0525996	0.00029537	0.00130493	0.135203	1	2	0	2	6	7	14
ENSG00000165338.11	2.95628	4.82555	2.30224e-11	3.86173e-10	0.135203	1	58	30	59	207	428	290
ENSG00000233273.1	2.95453	0.426793	0.00235624	0.00796668	0.135203	1	1	4	0	6	27	5
ENSG00000258424.1	2.95348	1.22805	0.000166509	0.000783138	0.135203	1	7	3	0	21	25	21
ENSG00000125841.7	2.95336	2.66418	8.5882e-09	9.83072e-08	0.135203	1	7	10	16	36	74	103
ENSG00000153208.12	2.95136	0.108158	0.0011729	0.00436281	0.135203	1	2	1	1	2	13	15
ENSG00000262623.1	2.95007	-0.246532	0.00115222	0.00429195	0.135203	1	1	0	2	5	11	4
ENSG00000253953.1	2.94972	1.35738	6.23151e-05	0.00032738	0.135203	1	2	8	1	14	40	26
ENSG00000230732.2	2.94494	2.13431	1.07995e-05	6.85641e-05	0.135203	1	9	8	3	27	80	34
ENSG00000236824.1	2.94469	2.36959	1.16196e-07	1.10509e-06	0.135203	1	12	4	10	32	64	73
ENSG00000268521.1	2.9443	1.52165	2.56263e-06	1.87144e-05	0.135203	1	6	2	6	16	47	28
ENSG00000212027.1	2.94251	0.734831	0.000170518	0.00079935	0.135203	1	3	3	1	10	27	11
ENSG00000259113.1	2.94216	0.264554	0.000229924	0.00104397	0.135203	1	2	0	3	4	18	12
ENSG00000207996.1	2.94087	0.0447106	0.000358073	0.00154146	0.135203	1	2	0	2	5	14	8
ENSG00000183779.5	2.93886	4.21541	4.35818e-09	5.25196e-08	0.135203	1	16	37	46	91	367	192
ENSG00000259165.1	2.93843	2.0268	4.52936e-07	3.85569e-06	0.135203	1	5	8	7	26	64	40
ENSG00000251682.1	2.93817	1.67526	8.09264e-06	5.29528e-05	0.135203	1	5	6	4	20	56	24
ENSG00000230366.5	2.93816	0.428608	0.000405092	0.00171788	0.135203	1	3	0	3	13	13	9
ENSG00000226471.2	2.93804	2.84907	1.27806e-08	1.43022e-07	0.135203	1	9	13	15	51	77	105
ENSG00000254315.1	2.93697	0.050025	0.000387704	0.00165553	0.135203	1	2	0	2	3	14	11
ENSG00000268466.1	2.93436	2.78923	3.13424e-07	2.75426e-06	0.135203	1	9	13	13	48	122	52
ENSG00000202522.1	2.93332	0.386603	0.000959953	0.00366053	0.135203	1	3	2	0	5	24	8
ENSG00000203414.2	2.9326	1.75417	1.03316e-06	8.17076e-06	0.135203	1	6	6	4	23	44	38
ENSG00000125618.12	2.92966	2.66808	6.9068e-08	6.85051e-07	0.135203	1	15	6	11	37	93	81
ENSG00000143851.11	2.92833	0.422868	3.62971e-05	0.000202874	0.135203	1	2	0	4	9	16	12
ENSG00000114279.8	2.92542	2.68058	0.00522505	0.0157827	0.135203	1	27	0	1	34	108	74
ENSG00000149809.10	2.92202	5.44031	1.88344e-11	3.18755e-10	0.135203	1	41	99	85	275	568	625
ENSG00000260468.1	2.9212	1.48225	3.1599e-06	2.26382e-05	0.135203	1	5	2	7	13	50	27
ENSG00000119772.12	2.91783	5.13241	5.38123e-12	9.79743e-11	0.135203	1	36	74	75	212	461	523
ENSG00000233334.2	2.9176	0.0766363	0.00157905	0.0056468	0.135203	1	1	2	1	4	17	7
ENSG00000167037.14	2.91705	1.45047	1.05642e-05	6.71995e-05	0.135203	1	0	3	12	11	38	41
ENSG00000262580.1	2.91578	1.63775	8.31035e-05	0.000423135	0.135203	1	0	10	5	23	38	34
ENSG00000262096.1	2.91314	0.816437	2.01293e-05	0.000119	0.135203	1	2	3	3	8	27	18
ENSG00000114770.12	2.91162	6.67067	2.65594e-11	4.40624e-10	0.135203	1	129	184	235	455	2180	1011
ENSG00000125384.6	2.91075	1.03372	2.08657e-05	0.000122882	0.135203	1	2	2	6	6	25	35
ENSG00000225767.1	2.90884	0.0781681	0.00233087	0.00789532	0.135203	1	1	2	1	4	19	5
ENSG00000187762.4	2.90828	0.0918204	0.00102071	0.00386499	0.135203	1	2	2	0	7	13	7
ENSG00000155792.5	2.90797	4.53051	8.45363e-10	1.13645e-08	0.135203	1	17	46	66	140	391	250
ENSG00000116194.8	2.90499	2.3816	2.75338e-05	0.000158076	0.135203	1	6	15	3	35	86	45
ENSG00000163823.3	2.90355	0.475293	0.000192666	0.000892768	0.135203	1	0	4	2	10	11	17
ENSG00000207359.1	2.90186	0.557512	0.000830068	0.0032217	0.135203	1	5	1	0	10	8	23
ENSG00000259556.1	2.89685	2.08766	2.37903e-06	1.7484e-05	0.135203	1	9	6	6	26	74	36
ENSG00000212997.1	2.89622	1.06321	8.82199e-05	0.000446482	0.135203	1	5	1	4	12	37	14
ENSG00000259209.1	2.89536	0.290757	0.000606759	0.00244955	0.135203	1	4	0	1	7	15	11
ENSG00000110492.11	2.89316	5.00505	1.76078e-05	0.000105784	0.135203	1	21	104	27	259	221	544
ENSG00000255968.1	2.8931	-0.198269	0.00238777	0.00805268	0.135203	1	1	2	0	4	11	6
ENSG00000260601.1	2.89099	-0.198195	0.0030218	0.00987236	0.135203	1	2	1	0	4	12	5
ENSG00000213440.2	2.89099	-0.198195	0.00302278	0.0098738	0.135203	1	2	1	0	4	12	5
ENSG00000197815.3	2.89008	1.31002	4.15326e-06	2.88173e-05	0.135203	1	4	4	4	15	35	26
ENSG00000143119.7	2.88663	0.0158118	0.000455735	0.00190858	0.135203	1	2	0	2	3	11	13
ENSG00000250120.2	2.88563	-0.212556	0.00379001	0.0119576	0.135203	1	3	0	0	6	8	6
ENSG00000235683.1	2.88485	0.0618922	0.00149145	0.00536747	0.135203	1	0	3	1	3	14	11
ENSG00000260059.1	2.8848	2.14625	1.51676e-06	1.15843e-05	0.135203	1	10	6	6	27	73	42
ENSG00000229016.1	2.88268	-0.555128	0.0164792	0.0415755	0.135203	1	2	0	0	4	8	2
ENSG00000249661.1	2.88248	2.5832	5.92068e-08	5.93287e-07	0.135203	1	6	12	14	43	65	83
ENSG00000261242.1	2.88222	-0.214293	0.00368737	0.0116916	0.135203	1	3	0	0	6	6	8
ENSG00000261783.1	2.88222	0.168124	0.000341045	0.00148125	0.135203	1	1	0	4	6	18	6
ENSG00000258653.1	2.88185	-0.556092	0.013054	0.0342514	0.135203	1	2	0	0	4	7	3
ENSG00000264937.1	2.87913	0.0357606	0.00202863	0.00700531	0.135203	1	3	0	1	6	14	6
ENSG00000196562.10	2.8771	9.44198	1.87525e-09	2.41394e-08	0.135203	1	1613	421	1980	5640	7396	9025
ENSG00000254112.1	2.87511	0.0412695	0.0016954	0.00601026	0.135203	1	3	0	1	4	14	9
ENSG00000238246.1	2.87401	0.546209	0.000673241	0.00268455	0.135203	1	3	3	0	8	25	8
ENSG00000261334.1	2.8737	0.481707	0.00033828	0.00147201	0.135203	1	4	1	1	10	11	17
ENSG00000169047.4	2.87248	7.8026	2.47077e-07	2.21221e-06	0.135203	1	326	81	1084	1290	3486	2896
ENSG00000250539.1	2.87198	5.23442	9.75774e-12	1.70765e-10	0.135203	1	77	45	84	169	498	681
ENSG00000258525.1	2.87146	0.531357	0.000598482	0.00242248	0.135203	1	5	1	0	9	21	10
ENSG00000234237.2	2.87115	-0.287707	0.00113748	0.00425073	0.135203	1	0	1	2	5	9	5
ENSG00000247287.2	2.86914	1.44931	3.13245e-05	0.000177362	0.135203	1	4	3	7	10	57	22
ENSG00000134830.3	2.86705	3.47099	0.000180395	0.000840329	0.135203	1	10	1	67	85	87	183
ENSG00000255837.1	2.8642	1.85027	1.87108e-06	1.40411e-05	0.135203	1	7	4	8	30	49	29
ENSG00000235244.2	2.86278	3.58832	3.51267e-06	2.48384e-05	0.135203	1	21	28	9	72	223	105
ENSG00000197927.8	2.86095	2.29609	3.93659e-07	3.39483e-06	0.135203	1	4	11	11	24	76	64
ENSG00000167767.9	2.85995	8.56921	1.86655e-11	3.16185e-10	0.135203	1	306	547	1550	2625	5003	4919
ENSG00000066923.13	2.85747	2.33122	5.99372e-06	4.02293e-05	0.135203	1	3	12	12	32	94	35
ENSG00000104043.10	2.85647	-0.225359	0.00289765	0.00951381	0.135203	1	1	2	0	5	8	7
ENSG00000267416.1	2.85527	-0.0531907	0.000818774	0.00318053	0.135203	1	1	0	3	6	12	6
ENSG00000261872.1	2.85494	-0.0185206	0.00236239	0.00798279	0.135203	1	2	0	2	5	17	3
ENSG00000187720.10	2.85376	7.52298	1.29996e-12	2.59122e-11	0.135203	1	185	287	647	1499	1968	2341
ENSG00000212126.3	2.85293	0.995493	9.31007e-05	0.000468747	0.135203	1	4	4	1	10	33	17
ENSG00000141854.3	2.85252	3.22457	5.85015e-08	5.87812e-07	0.135203	1	10	23	16	64	112	127
ENSG00000116106.7	2.85025	7.13363	0.00126663	0.00466829	0.135203	1	32	566	43	889	1921	1917
ENSG00000182264.4	2.84899	0.629073	7.91518e-05	0.000405021	0.135203	1	4	1	2	7	23	15
ENSG00000196405.8	2.84895	6.62886	3.37158e-11	5.53394e-10	0.135203	1	80	159	375	610	1649	1078
ENSG00000218537.1	2.84829	0.998394	2.09293e-05	0.000123218	0.135203	1	3	2	5	11	34	15
ENSG00000140836.9	2.84738	6.68151	1.2637e-11	2.19699e-10	0.135203	1	140	220	188	587	1801	1122
ENSG00000187266.9	2.84595	1.81857	8.99982e-06	5.82908e-05	0.135203	1	7	7	3	14	53	50
ENSG00000265136.1	2.84593	0.399698	0.000558357	0.0022765	0.135203	1	0	3	3	8	21	7
ENSG00000249947.2	2.84528	0.349777	0.00324021	0.0104825	0.135203	1	4	1	0	4	26	6
ENSG00000154274.10	2.84408	4.31854	1.04039e-07	9.95605e-07	0.135203	1	28	49	24	99	372	220
ENSG00000151062.10	2.84288	0.901121	7.429e-05	0.000382683	0.135203	1	1	4	4	6	31	21
ENSG00000170421.7	2.84253	11.0341	2.69172e-13	5.81676e-12	0.135203	1	3605	2175	6901	10794	26940	36084
ENSG00000232043.1	2.84225	3.05545	2.93386e-08	3.11567e-07	0.135203	1	12	12	23	47	152	78
ENSG00000106819.7	2.83694	1.96165	0.00133146	0.00486652	0.135203	1	15	0	4	19	83	25
ENSG00000110448.6	2.83456	0.396297	0.000169785	0.000796321	0.135203	1	0	3	3	8	16	12
ENSG00000231340.1	2.83449	0.92629	8.5322e-05	0.000433595	0.135203	1	3	3	3	6	35	18
ENSG00000259276.1	2.82857	0.465579	0.000548218	0.00224109	0.135203	1	1	4	1	8	20	10
ENSG00000244122.2	2.82849	0.250284	0.00116638	0.00434032	0.135203	1	0	4	1	8	14	9
ENSG00000228137.1	2.82844	0.365812	0.000167073	0.000785459	0.135203	1	2	0	4	4	21	12
ENSG00000262445.2	2.8261	-0.237101	0.00383175	0.012063	0.135203	1	1	2	0	4	11	5
ENSG00000173258.8	2.82486	3.80955	3.69135e-07	3.20576e-06	0.135203	1	15	39	18	77	225	173
ENSG00000091844.2	2.82436	3.06779	2.01819e-05	0.000119273	0.135203	1	14	1	40	69	94	97
ENSG00000259326.1	2.82375	1.82698	2.49749e-06	1.82747e-05	0.135203	1	5	6	8	25	57	27
ENSG00000188921.11	2.82372	2.18931	8.51707e-07	6.85293e-06	0.135203	1	6	10	8	30	70	44
ENSG00000124222.16	2.82334	6.811	4.814e-12	8.81892e-11	0.135203	1	115	228	310	805	1701	1138
ENSG00000222588.1	2.82233	-0.0596963	0.000802056	0.00312675	0.135203	1	1	0	3	3	12	10
ENSG00000103528.12	2.82156	2.38418	4.29992e-05	0.000234978	0.135203	1	5	17	3	27	68	78
ENSG00000178150.4	2.82101	3.1497	6.61846e-08	6.57509e-07	0.135203	1	21	7	22	43	135	126
ENSG00000230894.1	2.82056	1.32468	0.000801338	0.00312461	0.135203	1	4	7	0	9	54	17
ENSG00000142494.9	2.81945	0.515452	3.9837e-05	0.000219759	0.135203	1	1	1	5	7	19	15
ENSG00000230091.1	2.81521	1.92674	1.8354e-06	1.37901e-05	0.135203	1	3	7	11	14	65	49
ENSG00000235865.2	2.8152	2.5867	3.44483e-07	3.00578e-06	0.135203	1	12	10	10	44	86	58
ENSG00000232608.1	2.81391	1.5709	1.9136e-05	0.000113929	0.135203	1	6	5	4	19	50	22
ENSG00000154265.11	2.81324	6.8238	3.5675e-11	5.82965e-10	0.135203	1	250	144	240	674	2100	1050
ENSG00000161243.4	2.81295	1.87063	1.17007e-05	7.37943e-05	0.135203	1	8	1	12	27	28	58
ENSG00000167723.10	2.81191	2.51396	4.36747e-06	3.01194e-05	0.135203	1	4	17	9	44	65	68
ENSG00000237356.1	2.80899	0.348656	4.76901e-05	0.000257493	0.135203	1	1	1	4	7	16	12
ENSG00000111057.6	2.8076	9.37113	1.26956e-12	2.5361e-11	0.135203	1	834	962	2326	3623	6753	12659
ENSG00000232036.2	2.80718	0.19602	0.000199042	0.000917487	0.135203	1	2	1	2	7	12	11
ENSG00000234995.1	2.80447	0.0345424	0.00210502	0.0072252	0.135203	1	2	2	0	5	15	6
ENSG00000196739.10	2.80415	1.16205	0.00154122	0.00552511	0.135203	1	0	9	1	9	39	22
ENSG00000259220.1	2.80241	2.57676	0.000110271	0.000544671	0.135203	1	10	15	4	22	137	46
ENSG00000253537.1	2.80214	1.49229	0.000249618	0.00112315	0.135203	1	5	8	0	20	44	20
ENSG00000245534.2	2.80069	-0.289217	0.00516293	0.015618	0.135203	1	0	2	1	4	10	5
ENSG00000206384.6	2.8003	0.269594	0.00138928	0.00504296	0.135203	1	5	0	0	7	11	14
ENSG00000266498.1	2.79843	0.169587	0.00128899	0.00473654	0.135203	1	2	0	3	3	20	8
ENSG00000235527.2	2.7979	2.00363	1.21093e-06	9.45535e-06	0.135203	1	7	8	6	25	43	59
ENSG00000228784.1	2.79694	0.917522	0.00294083	0.00964189	0.135203	1	6	2	0	2	32	27
ENSG00000269991.1	2.79644	0.930971	3.88031e-05	0.00021484	0.135203	1	2	2	6	10	32	15
ENSG00000183018.3	2.79632	3.11255	3.26661e-07	2.86106e-06	0.135203	1	5	21	24	61	102	114
ENSG00000077585.9	2.79608	4.17495	8.43521e-11	1.30573e-09	0.135203	1	21	33	53	116	243	238
ENSG00000162365.7	2.79543	-0.294407	0.00412461	0.012836	0.135203	1	1	1	1	4	5	10
ENSG00000218757.1	2.79298	0.560171	0.000516286	0.00212769	0.135203	1	2	2	3	7	28	7
ENSG00000260672.1	2.79102	-0.00757909	0.0108237	0.0293236	0.135203	1	3	0	1	5	18	2
ENSG00000238286.1	2.78989	-0.0133338	0.00191212	0.00666739	0.135203	1	0	3	1	5	8	12
ENSG00000222351.1	2.78952	0.244805	0.00187845	0.00656233	0.135203	1	3	1	1	3	20	10
ENSG00000213385.3	2.78853	-0.196439	0.00349036	0.0111472	0.135203	1	0	0	4	7	11	2
ENSG00000259450.1	2.78821	0.814474	0.000187061	0.000869849	0.135203	1	4	0	5	7	32	14
ENSG00000150873.7	2.78783	-0.389842	0.00392307	0.0123082	0.135203	1	0	0	3	5	3	9
ENSG00000233251.3	2.78632	2.66967	6.60821e-05	0.000345112	0.135203	1	13	1	26	31	138	44
ENSG00000078081.3	2.78605	-0.08222	0.00063551	0.00255391	0.135203	1	0	1	3	4	9	11
ENSG00000227417.3	2.78529	1.68239	3.81131e-05	0.00021159	0.135203	1	3	10	3	19	47	34
ENSG00000185933.6	2.78384	0.189273	0.00031947	0.0013997	0.135203	1	1	2	2	4	15	12
ENSG00000246465.1	2.78358	0.412812	0.000128503	0.000623732	0.135203	1	0	0	7	6	14	18
ENSG00000023902.8	2.78282	1.9104	1.7465e-06	1.31865e-05	0.135203	1	6	5	10	20	33	69
ENSG00000244541.1	2.78152	0.161606	0.000683945	0.002722	0.135203	1	3	0	2	9	11	8
ENSG00000229105.1	2.77792	-0.240592	0.00722321	0.0207509	0.135203	1	1	2	0	1	11	9
ENSG00000176244.6	2.77748	2.36008	1.07198e-06	8.44165e-06	0.135203	1	4	4	25	24	71	78
ENSG00000163704.7	2.77607	4.25073	3.62857e-08	3.78788e-07	0.135203	1	17	50	40	108	203	335
ENSG00000187695.6	2.7754	0.470018	0.00436298	0.013473	0.135203	1	0	6	0	12	12	12
ENSG00000180626.9	2.77361	4.96948	3.55581e-12	6.68449e-11	0.135203	1	49	49	90	152	502	438
ENSG00000242419.1	2.77349	0.925487	8.58751e-05	0.000436166	0.135203	1	4	4	1	10	27	19
ENSG00000231203.1	2.77235	5.36635	8.86839e-08	8.62499e-07	0.135203	1	69	18	196	267	493	610
ENSG00000128045.5	2.77051	0.53435	0.000344179	0.00149136	0.135203	1	1	2	4	2	20	22
ENSG00000261996.1	2.76884	-0.023695	0.0019285	0.00671056	0.135203	1	0	3	1	4	12	9
ENSG00000234881.1	2.76867	-0.316809	0.00684942	0.0198777	0.135203	1	1	1	1	5	10	3
ENSG00000269924.1	2.76407	1.01758	0.000185875	0.000864551	0.135203	1	2	5	3	8	39	15
ENSG00000176018.8	2.7638	-0.020284	0.00295782	0.00969413	0.135203	1	2	1	1	2	10	14
ENSG00000267370.1	2.76248	-0.280597	0.00375007	0.0118559	0.135203	1	1	2	0	4	7	8
ENSG00000118777.6	2.76131	3.27888	9.91156e-05	0.000495123	0.135203	1	5	3	65	54	126	146
ENSG00000154917.6	2.75916	2.66867	1.7119e-07	1.58255e-06	0.135203	1	6	14	17	47	72	80
ENSG00000259316.1	2.75913	0.818287	0.000404109	0.00171443	0.135203	1	2	0	8	9	33	10
ENSG00000152661.7	2.75911	0.546	0.000418695	0.00176908	0.135203	1	3	1	3	4	26	13
ENSG00000226761.3	2.75834	0.581481	0.000354826	0.00153033	0.135203	1	4	2	1	12	15	13
ENSG00000181031.11	2.75633	2.16592	0.00635947	0.0186371	0.135203	1	0	20	1	27	48	69
ENSG00000151655.13	2.75327	-0.321364	0.0059844	0.0177006	0.135203	1	0	2	1	5	4	9
ENSG00000256981.1	2.75209	1.58477	0.000121999	0.000596549	0.135203	1	10	3	2	17	49	27
ENSG00000224707.1	2.75135	0.809559	0.000371212	0.00159283	0.135203	1	2	3	4	11	31	8
ENSG00000244332.1	2.75038	0.148419	0.000601979	0.0024345	0.135203	1	3	0	2	8	11	9
ENSG00000264653.1	2.74892	0.193856	0.000815438	0.00317023	0.135203	1	1	3	1	6	12	12
ENSG00000139209.11	2.74888	1.81737	0.00246684	0.00829213	0.135203	1	12	3	2	9	94	16
ENSG00000266972.1	2.74868	0.388267	0.000151932	0.000721735	0.135203	1	0	0	7	6	14	17
ENSG00000230565.1	2.74332	0.919063	1.13703e-05	7.18821e-05	0.135203	1	2	3	5	12	22	21
ENSG00000145087.8	2.74277	1.20404	0.000269652	0.00120484	0.135203	1	5	0	8	8	47	18
ENSG00000117281.10	2.74222	2.43857	5.25388e-06	3.57171e-05	0.135203	1	9	13	7	33	94	46
ENSG00000071073.6	2.74214	6.64667	1.66402e-12	3.2711e-11	0.135203	1	170	206	195	633	1210	1496
ENSG00000071246.5	2.74155	2.9628	0.000147505	0.000703253	0.135203	1	3	28	10	33	148	86
ENSG00000095397.9	2.74121	3.41464	2.67295e-06	1.94356e-05	0.135203	1	9	32	18	77	158	102
ENSG00000171791.10	2.73937	3.77707	1.22804e-06	9.57683e-06	0.135203	1	8	25	57	97	99	247
ENSG00000263316.1	2.7389	0.679859	8.56133e-05	0.000434956	0.135203	1	2	3	3	10	22	13
ENSG00000202566.2	2.73793	0.729572	0.000433921	0.00182549	0.135203	1	1	5	2	8	27	13
ENSG00000227197.1	2.73731	0.83178	5.03126e-05	0.000270312	0.135203	1	2	4	3	11	24	16
ENSG00000254285.2	2.73729	7.92684	1.43151e-10	2.14587e-09	0.135203	1	601	209	685	1283	3068	4077
ENSG00000152527.9	2.73562	3.66327	1.01396e-07	9.72831e-07	0.135203	1	16	23	39	119	101	156
ENSG00000179348.7	2.73559	3.31746	4.93974e-05	0.000265858	0.135203	1	5	35	13	42	151	153
ENSG00000214733.4	2.73471	0.672881	0.000517009	0.00212999	0.135203	1	2	3	3	11	26	7
ENSG00000108947.4	2.7345	2.3313	0.000460417	0.00192426	0.135203	1	2	20	3	26	71	68
ENSG00000242531.1	2.73412	-0.333117	0.00233458	0.00790503	0.135203	1	2	0	1	4	9	5
ENSG00000262587.1	2.73379	-0.295024	0.00549914	0.0164709	0.135203	1	1	2	0	3	7	9
ENSG00000235816.2	2.73359	-0.33142	0.00708925	0.0204517	0.135203	1	1	1	1	4	10	4
ENSG00000265753.1	2.73359	-0.33142	0.00709031	0.0204517	0.135203	1	1	1	1	4	10	4
ENSG00000162814.6	2.73027	1.2347	0.000143135	0.000685934	0.135203	1	1	8	3	14	20	37
ENSG00000133874.1	2.72771	-0.0403935	0.00344973	0.0110346	0.135203	1	0	3	1	3	8	14
ENSG00000129204.12	2.72694	0.20287	0.00322469	0.010443	0.135203	1	2	2	1	4	21	6
ENSG00000160223.12	2.7262	3.72598	0.000121335	0.000593867	0.135203	1	5	50	15	79	157	203
ENSG00000260579.1	2.72359	0.676175	8.81495e-05	0.000446329	0.135203	1	3	2	3	6	23	18
ENSG00000219481.5	2.72113	6.08258	5.38489e-11	8.53554e-10	0.135203	1	93	149	160	365	1249	694
ENSG00000068078.13	2.7208	3.61779	0.00261906	0.0087306	0.135203	1	1	53	8	71	176	161
ENSG00000132517.10	2.72001	0.67041	0.00475156	0.014516	0.135203	1	0	7	0	7	26	13
ENSG00000165730.10	2.7199	2.28427	1.54524e-06	1.17872e-05	0.135203	1	4	10	15	18	69	79
ENSG00000187054.10	2.71885	-0.065732	0.00327739	0.0105821	0.135203	1	1	2	1	6	12	5
ENSG00000213943.3	2.71731	2.43377	4.73379e-07	4.01861e-06	0.135203	1	5	6	24	27	65	88
ENSG00000257953.1	2.71632	0.421717	0.00267311	0.0088822	0.135203	1	2	3	1	4	27	7
ENSG00000198939.3	2.7107	0.223291	0.00164159	0.0058475	0.135203	1	1	4	0	5	17	9
ENSG00000173727.7	2.70982	-0.150281	0.00161261	0.00575204	0.135203	1	0	1	3	7	7	7
ENSG00000229029.2	2.70852	-0.375332	0.00292924	0.00960729	0.135203	1	1	0	2	2	7	9
ENSG00000229948.2	2.70795	-0.303566	0.0168688	0.0424077	0.135203	1	2	1	0	5	12	1
ENSG00000135119.10	2.70789	2.8896	2.04143e-07	1.86389e-06	0.135203	1	14	5	29	54	87	92
ENSG00000258044.1	2.70542	1.28456	7.49255e-05	0.000385528	0.135203	1	6	3	4	13	43	18
ENSG00000227523.1	2.70421	0.678708	0.000250909	0.0011279	0.135203	1	2	4	2	13	19	11
ENSG00000120329.4	2.7034	0.696959	0.000127337	0.000619047	0.135203	1	2	4	2	7	25	15
ENSG00000139974.11	2.70337	3.49645	5.36615e-09	6.37119e-08	0.135203	1	22	19	26	65	149	160
ENSG00000221303.1	2.70195	0.221118	0.00202289	0.00698907	0.135203	1	4	1	0	3	13	16
ENSG00000180730.3	2.69925	4.92778	0.000935076	0.00357672	0.135203	1	135	9	16	189	474	341
ENSG00000215089.3	2.69851	2.45313	3.8693e-06	2.7091e-05	0.135203	1	12	7	13	23	47	116
ENSG00000225083.1	2.69813	0.361984	0.00070285	0.0027864	0.135203	1	3	2	1	8	16	10
ENSG00000259668.1	2.69756	1.65576	1.91454e-05	0.000113949	0.135203	1	8	5	4	20	48	28
ENSG00000228492.2	2.69521	4.29193	5.93202e-08	5.94101e-07	0.135203	1	28	46	41	107	381	168
ENSG00000249709.2	2.69194	1.42818	3.78044e-05	0.000210381	0.135203	1	6	6	2	17	28	36
ENSG00000164161.5	2.69136	0.907828	5.8408e-05	0.000308906	0.135203	1	4	2	4	10	28	17
ENSG00000102755.6	2.69091	-0.0727835	0.00440815	0.0135949	0.135203	1	3	0	1	3	13	8
ENSG00000165757.8	2.69067	2.16508	0.000165171	0.000777636	0.135203	1	0	14	13	36	43	56
ENSG00000258648.1	2.68856	1.02674	4.32899e-05	0.000236426	0.135203	1	4	3	4	15	24	19
ENSG00000230002.2	2.68713	2.25948	1.00984e-06	8.00489e-06	0.135203	1	7	8	14	31	79	40
ENSG00000214012.4	2.68702	4.38258	7.16073e-09	8.34651e-08	0.135203	1	30	33	72	104	182	435
ENSG00000261654.1	2.6867	3.02284	2.46507e-07	2.20817e-06	0.135203	1	13	19	15	59	103	92
ENSG00000153237.13	2.68626	0.808867	0.000124586	0.000607111	0.135203	1	1	5	3	7	25	20
ENSG00000268076.1	2.68615	-0.319175	0.00801763	0.0227121	0.135203	1	1	2	0	4	10	4
ENSG00000260310.1	2.68576	0.607683	0.000329957	0.00143985	0.135203	1	4	0	4	8	25	10
ENSG00000166922.4	2.68503	-0.362093	0.00618048	0.0181962	0.135203	1	1	1	1	5	7	5
ENSG00000168502.13	2.68334	4.27911	3.38428e-09	4.1624e-08	0.135203	1	18	41	66	98	274	292
ENSG00000041515.10	2.68293	2.1001	8.36967e-05	0.000426038	0.135203	1	15	4	4	23	72	42
ENSG00000206199.5	2.68266	0.149404	0.00687693	0.0199513	0.135203	1	4	0	1	7	17	4
ENSG00000248180.1	2.68016	0.509304	0.000498369	0.00206192	0.135203	1	2	3	2	8	23	8
ENSG00000237188.1	2.67841	2.37523	4.41359e-07	3.76233e-06	0.135203	1	9	9	13	35	48	80
ENSG00000226891.1	2.67837	0.3965	0.00297292	0.00973156	0.135203	1	1	4	1	4	25	8
ENSG00000225213.2	2.67831	-0.119068	0.00166225	0.00590403	0.135203	1	2	0	2	3	12	8
ENSG00000228972.1	2.67701	2.02	0.00132995	0.00486309	0.135203	1	17	2	2	24	77	26
ENSG00000236047.1	2.6752	0.879013	7.21723e-05	0.000373543	0.135203	1	3	2	5	6	31	19
ENSG00000180385.4	2.67099	3.79362	8.73345e-08	8.5027e-07	0.135203	1	19	13	65	84	229	142
ENSG00000144355.10	2.66973	1.62715	0.000157365	0.000745246	0.135203	1	2	1	18	10	55	37
ENSG00000198208.6	2.6696	4.16921	1.4549e-08	1.61541e-07	0.135203	1	27	16	83	103	275	222
ENSG00000230005.2	2.66875	-0.0941303	0.00285338	0.00939011	0.135203	1	2	1	1	4	12	7
ENSG00000232480.1	2.66772	1.691	4.66471e-05	0.000252451	0.135203	1	8	2	9	12	63	30
ENSG00000242094.1	2.66732	2.93488	3.01643e-06	2.17028e-05	0.135203	1	21	12	10	39	133	81
ENSG00000116017.5	2.66717	4.03079	7.71479e-07	6.25639e-06	0.135203	1	25	9	85	127	177	206
ENSG00000266980.1	2.66669	-0.0965215	0.00306952	0.0100035	0.135203	1	3	0	1	4	10	9
ENSG00000237382.2	2.66256	0.129036	0.00160839	0.00574031	0.135203	1	2	2	1	8	11	8
ENSG00000224430.2	2.66248	1.33189	0.00020744	0.000951261	0.135203	1	3	8	2	11	43	24
ENSG00000200742.1	2.66079	0.520869	0.000657033	0.00262842	0.135203	1	5	1	1	9	12	18
ENSG00000254317.1	2.65839	1.16032	1.35971e-05	8.42977e-05	0.135203	1	4	2	7	14	32	20
ENSG00000182648.7	2.65781	0.662561	0.000184829	0.000859901	0.135203	1	1	5	2	8	16	21
ENSG00000236991.2	2.65707	1.6118	1.23747e-05	7.74907e-05	0.135203	1	6	4	8	19	51	23
ENSG00000054793.9	2.65682	8.62263	3.67482e-14	8.94431e-13	0.135203	1	666	700	1159	2567	5245	5100
ENSG00000267751.1	2.65656	0.424836	0.000133678	0.000645801	0.135203	1	3	0	4	7	13	17
ENSG00000236535.1	2.65649	0.656685	0.000183057	0.000852086	0.135203	1	2	4	2	9	23	12
ENSG00000226465.1	2.65511	-0.0642507	0.00296587	0.00971709	0.135203	1	2	2	0	3	9	12
ENSG00000177679.14	2.65449	2.88802	1.24596e-07	1.1747e-06	0.135203	1	7	16	24	43	101	97
ENSG00000203872.5	2.65417	1.32518	2.04357e-05	0.000120504	0.135203	1	4	5	5	12	42	23
ENSG00000258531.2	2.65268	-0.32276	0.0118225	0.0315209	0.135203	1	2	1	0	1	9	9
ENSG00000178852.11	2.65266	2.59971	2.45067e-06	1.79677e-05	0.135203	1	12	11	13	32	116	49
ENSG00000250892.1	2.6519	-0.0855716	0.00796701	0.0225999	0.135203	1	3	0	1	2	14	8
ENSG00000118520.8	2.65186	0.63444	0.000354821	0.00153033	0.135203	1	4	2	2	13	18	10
ENSG00000270116.1	2.65121	1.79933	4.0721e-05	0.000223784	0.135203	1	6	9	4	16	60	35
ENSG00000119686.5	2.64956	4.69572	1.20007e-09	1.59018e-08	0.135203	1	27	38	118	175	315	348
ENSG00000224520.2	2.64944	5.52976	8.60663e-11	1.32893e-09	0.135203	1	84	43	196	284	603	642
ENSG00000250473.1	2.64889	0.0841958	0.000865225	0.00333805	0.135203	1	2	1	2	8	7	11
ENSG00000143333.6	2.64743	2.53428	0.000659823	0.00263787	0.135203	1	4	18	12	41	15	126
ENSG00000185697.12	2.64665	5.39895	0.000174294	0.00081524	0.135203	1	92	5	217	244	746	414
ENSG00000114790.8	2.64369	3.81903	2.40549e-08	2.59305e-07	0.135203	1	13	27	55	70	192	218
ENSG00000135245.9	2.64347	5.29548	1.60784e-11	2.75132e-10	0.135203	1	61	50	161	255	442	588
ENSG00000250733.3	2.64031	0.63594	0.000455272	0.00190707	0.135203	1	1	4	3	4	25	17
[truncated: 2,115 more rows]
