# Supplementary material for: Integrated analysis of dysregulated lncRNA expression in breast cancer cell identified by RNA-seq study
Source: Noncoding RNA Res. 2016 Sep 21;1(1):35–42. doi: 10.1016/j.ncrna.2016.09.002 (PMC6096410; doi:10.1016/j.ncrna.2016.09.002)
Supplement: Supplementary file 4 [file mmc4.xlsx]

## Sheet: Sheet1
ENSG00000251171
ENSG00000260822
ENSG00000236003
ENSG00000230988
ENSG00000259736
ENSG00000266922
ENSG00000251405
ENSG00000267980
ENSG00000257913
ENSG00000261026
ENSG00000251323
ENSG00000224858
ENSG00000247363
ENSG00000227068
ENSG00000249637
ENSG00000232623
NST00000564054
ENST00000467735
ENSG00000228000
ENSG00000228686
ENSG00000269189
ENSG00000234134
ENSG00000248885
ENSG00000203497
ENSG00000235763
ENSG00000253532
ENSG00000259767
ENSG00000217643
ENSG00000258034
ENSG00000125046
ENSG00000258626
ENSG00000256705
ENSG00000244218
ENSG00000234136
ENSG00000237276
ENSG00000174715
ENSG00000230826
ENSG00000140937
ENSG00000244203
ENSG00000215244
ENSG00000242282
ENSG00000235672
ENSG00000262155
ENSG00000250045
ENSG00000232684
ENSG00000224972
ENSG00000236900
ENSG00000260585
ENSG00000232466
ENSG00000259416
ENSG00000231128
